# Supplementary material for: Cell-type-specific and disease-associated expression quantitative trait loci in the human lung
Source: Nat Genet. 2024 Mar 28;56(4):595–604. doi: 10.1038/s41588-024-01702-0 (PMC11018522; doi:10.1038/s41588-024-01702-0)
Supplement: Supplementary file 4 — Supplementary Tables 1–9. [file 41588_2024_1702_MOESM4_ESM.xlsx]

## Sheet: Table S1
Table S1. Demographic information associated with the samples used in the study.
Sample Name	Sample Source	Processing Site	Disease Status	Diagnosis	Ever Smoker	Gender	Age	Self Reported Ethnicity
THD0001	DNA	TGen	Control	Control	Y	M	36	European
THD0002	DNA	TGen	Control	Control	N	F	39	Native American
THD0005	DNA	TGen	Control	Control	Y	M	59	European
TILD006	NTI	TGen	Disease	IPF	Y	F	72	Hispanic or Latino
TILD010	NTI	TGen	Disease	IPF	Y	F	74	European
TILD015	NTI	TGen	Disease	IPF	Y	M	67	European
TILD019	NTI	TGen	Disease	ILD	Y	M	56	European
TILD028	NTI	TGen	Disease	IPF	Y	F	54	European
TILD030	NTI	TGen	Disease	Sarcoidosis	N	M	68	European
VUHD071	Vanderbilt	Vanderbilt	Control	Control	Y	M	38	European
VUILD64	Vanderbilt	Vanderbilt	Disease	IPF	Y	M	68	European
THD0006	DNA	TGen	Control	Control	N	M	35	European
THD0007	DNA	TGen	Control	Control	Y	M	57	European
THD0008	DNA	TGen	Control	Control	Y	M	53	European
THD0009	DNA	TGen	Control	Control	NA	F	54	European
THD0012	DNA	TGen	Control	Control	Y	M	40	European
TILD049	NTI	TGen	Disease	ILD	N	M	67	European
TILD051	NTI	TGen	Disease	IPF	Y	M	71	European
TILD055	NTI	TGen	Disease	IPF	Y	F	43	European
TILD059	NTI	TGen	Disease	IPF	Y	M	70	European
TILD062	NTI	TGen	Disease	Sarcoidosis	Y	M	62	European
VUHD84	Vanderbilt	Vanderbilt	Control	Control	Y	F	34	European
VUHD85	Vanderbilt	Vanderbilt	Control	Control	N	M	53	African American
VUILD79	Vanderbilt	Vanderbilt	Disease	IPF	Y	F	59	European
VUILD73	Vanderbilt	Vanderbilt	Disease	IPF	N	M	65	Other
VUILD77	Vanderbilt	Vanderbilt	Disease	IPF	Y	M	62	Hispanic or Latino
THD0010	DNA	TGen	Control	Control	N	M	47	Hispanic or Latino
VUILD93	Vanderbilt	Vanderbilt	Disease	IPF	Y	M	61	European
VUILD95	Vanderbilt	Vanderbilt	Disease	CTD-ILD	N	F	64	European
VUILD96	Vanderbilt	Vanderbilt	Disease	Sarcoidosis	N	F	61	African American
VUILD97	Vanderbilt	Vanderbilt	Disease	IPF	Y	M	70	European
THD0014	DNA	TGen	Control	Control	N	M	64	European
TILD074	NTI	TGen	Disease	IPF	NA	M	60	European
TILD084	NTI	TGen	Disease	IPF	NA	M	69	European
TILD102	NTI	TGen	Disease	ILD/HP	NA	NA	NA	NA
THD0015	DNA	TGen	Control	Control	NA	M	58	European
TILD060	NTI	TGen	Disease	IPF	NA	NA	NA	NA
TILD080	NTI	TGen	Disease	ILD	NA	M	63	NA
VUHD92	Vanderbilt	Vanderbilt	Control	Control	N	M	55	African American
VUHD94	Vanderbilt	Vanderbilt	Control	Control	N	M	62	Caucasian
VUHD95	Vanderbilt	Vanderbilt	Control	Control	N	F	64	European
VUHD98	Vanderbilt	Vanderbilt	Control	Control	N	M	69	European
VUHD103	Vanderbilt	Vanderbilt	Control	Control	NA	M	55	European
VUHD104	Vanderbilt	Vanderbilt	Control	Control	Y	M	29	African American
VUHD106	Vanderbilt	Vanderbilt	Control	Control	Y	M	49	European
VUHD107	Vanderbilt	Vanderbilt	Control	Control	Y	M	25	European
VUILD82	Vanderbilt	Vanderbilt	Disease	IPAF	N	M	56	South Asian
VUILD83	Vanderbilt	Vanderbilt	Disease	IPF	Y	M	67	European
VUILD84	Vanderbilt	Vanderbilt	Disease	IPF	N	M	61	European
VUILD88	Vanderbilt	Vanderbilt	Disease	IPF	N	F	65	European
VUILD90	Vanderbilt	Vanderbilt	Disease	CTD-ILD	N	F	53	European
VUILD91	Vanderbilt	Vanderbilt	Disease	IPF	N	M	65	European
VUILD92	Vanderbilt	Vanderbilt	Disease	ILD	N	F	56	European
THD0016	DNA	TGen	Control	Control	NA	M	45	NA
THD0017	DNA	TGen	Control	Control	NA	M	NA	NA
THD0019	DNA	TGen	Control	Control	NA	M	NA	NA
THD0020	DNA	TGen	Control	Control	NA	M	NA	NA
TILD103	NTI	TGen	Disease	ILD	NA	F	NA	NA
TILD116	NTI	TGen	Disease	IPF	NA	NA	NA	NA
TILD126	NTI	TGen	Disease	IPF	NA	M	NA	NA
VUILD100	Vanderbilt	Vanderbilt	Disease	IPAF	N	M	56	European
THD0021	DNA	TGen	Control	Control	NA	F	60	NA
THD0022	DNA	TGen	Control	Control	NA	M	50	NA
THD0023	DNA	TGen	Control	Control	NA	F	44	NA
THD0026	DNA	TGen	Control	Control	NA	NA	NA	NA
TILD123	NTI	TGen	Disease	ILD	NA	M	50	European
TILD136	NTI	TGen	Disease	ILD	NA	M	73	European
VUHD108	Vanderbilt	Vanderbilt	Control	Control	NA	NA	NA	NA
VUHD111	Vanderbilt	Vanderbilt	Control	Control	NA	NA	NA	NA
VUHD112	Vanderbilt	Vanderbilt	Control	Control	Y	M	19	European
VUHD113	Vanderbilt	Vanderbilt	Control	Control	N	F	40	European
VUHD114	Vanderbilt	Vanderbilt	Control	Control	NA	NA	NA	NA
VUHD115	Vanderbilt	Vanderbilt	Control	Control	N	F	60	European
VUHD117	Vanderbilt	Vanderbilt	Control	Control	N	M	50	European
VUILD102	Vanderbilt	Vanderbilt	Disease	IPF	Y	M	58	European
VUILD104	Vanderbilt	Vanderbilt	Disease	IPF	Y	M	69	European
TILD001	NTI	TGen	Disease	IPF	Y	M	65	Hispanic or Latino
VUHD69	Vanderbilt	TGen	Control	Control	N	F	31	African American
TILD037	NTI	TGen	Disease	IPF	Y	M	63	European
TILD039	NTI	TGen	Disease	ILD	Y	M	70	European
TILD041	NTI	TGen	Disease	ILD	Y	M	69	European
VUHD072	Vanderbilt	Vanderbilt	Control	Control	Y	F	71	European
VUHD073	Vanderbilt	Vanderbilt	Control	Control	Y	F	55	European
VUHD077	Vanderbilt	Vanderbilt	Control	Control	Y	F	55	European
VUHD078	Vanderbilt	Vanderbilt	Control	Control	Y	M	27	European
VUILD67	Vanderbilt	Vanderbilt	Disease	IPF	N	M	64	African American
VUILD68	Vanderbilt	Vanderbilt	Disease	IPF	Y	M	69	European
VUILD69	Vanderbilt	Vanderbilt	Disease	IPF	Y	M	64	European
TILD109	NTI	TGen	Disease	IPF	NA	M	71	European
TILD111	NTI	TGen	Disease	IPF	NA	M	70	European
TILD113	NTI	TGen	Disease	IPF	NA	NA	NA	NA
VUHD101	Vanderbilt	Vanderbilt	Control	Control	N	M	25	NA
VUILD89	Vanderbilt	Vanderbilt	Disease	CWP	Y	M	50	European
VUHD65	Vanderbilt	Vanderbilt	Control	Control	Y	M	17	European
VUHD66	Vanderbilt	Vanderbilt	Control	Control	Y	M	30	European
VUILD57	Vanderbilt	Vanderbilt	Disease	Sarcoidosis	Y	F	58	African American
VUHD67	Vanderbilt	Vanderbilt	Control	Control	Y	F	30	NA
VUHD68	Vanderbilt	Vanderbilt	Control	Control	Y	M	41	European
VUILD59	Vanderbilt	Vanderbilt	Disease	IPF	N	M	69	European
VUILD60	Vanderbilt	Vanderbilt	Disease	IPF	Y	M	59	African American
VUHD70	Vanderbilt	Vanderbilt	Control	Control	Y	M	NA	European
VUILD48	Vanderbilt	Vanderbilt	Disease	NSIP	Y	M	52	European
VUILD54	Vanderbilt	TGen	Disease	cHP	N	M	57	African American
VUILD53	Vanderbilt	Vanderbilt	Disease	IPF	Y	F	56	European
VUILD55	Vanderbilt	Vanderbilt	Disease	NSIP	N	M	46	African American
VUILD58	Vanderbilt	Vanderbilt	Disease	cHP	Y	M	60	European
VUILD61	Vanderbilt	Vanderbilt	Disease	IPF	Y	M	66	European
VUILD62	Vanderbilt	Vanderbilt	Disease	NSIP	N	F	55	European
VUILD63	Vanderbilt	Vanderbilt	Disease	IPF	N	F	64	African American
VUILD85	Vanderbilt	Vanderbilt	Disease	CWP	N	M	55	European
VUILD86	Vanderbilt	Vanderbilt	Disease	CWP	N	M	64	European
VUILD87	Vanderbilt	Vanderbilt	Disease	IPF	Y	F	68	European
VUILD98	Vanderbilt	Vanderbilt	Disease	IPF	Y	M	59	European
VUILD99	Vanderbilt	Vanderbilt	Disease	CTD-ILD	Y	M	65	European

## Sheet: Table S2
Table S2. Marker genes used in cell type annotation.
Cell Population	Cell Type	Markers
Endothelial	Lymphatic	CCL21, PROX1, PDPN
Endothelial	Arteriole	DKK2, GJA5, BMX, HEY1
Endothelial	Systemic venous	SPRY1, PLVAP, COL15A1, VWA1, MYC, POSTN, ACKR1, SPRY1, HBEGF
Endothelial	Venule	PLA1A, CPE, PTGDS, ACKR1, SPRY1
Endothelial	aCap	CA4, VIPR1, RGCC, CYB5A, ADGRL2
Endothelial	gCap	VIPR1, RGCC, CYB5A, ADGRL2
Epithelial	AT1	AGER, PDPN, CAV1, EMP2
Epithelial	Transitional AT2	SFTPC, AGER
Epithelial	AT2	SFTPC, ABCA3, LAMP3, AGER
Epithelial	Proliferating - Epi	MKI67, CDK1
Epithelial	Secretory - SCGB1A1+/MUC5B+	SCGB1A1, MUC5B, MUC5AC
Epithelial	Secretory - SCGB1A1+/SCGB3A2+	MGP, SCGB1A1, SCGB3A2
Epithelial	Secretory - SCGB3A2+	SCGB3A2
Epithelial	KRT5-/KRT17+	SFTPC, ABCA3, LAMP3, AGER, KRT5, KRT17
Epithelial	Ciliated	FOXJ1, SFTPB, OMG, PPIL6, NME5, NWD1, SLAIN2, SPAG16
Epithelial	Differentiating ciliated	FOXJ1, SFTPB, OMG, PPIL6, NME5, NWD1, SLAIN2, SPAG16
Epithelial	Basal	KRT5, KRT17, CHGA, CALCA, FOXI1, SERPINB3
Immune	NK	NCR1, KLRB1, NKG7, GNLY
Immune	CD4	CD3E, CD4
Immune	CD8/NKT	CD3E, NCR1, KLRB1, NKG7, CD8A, GNLY
Immune	Plasma	JCHAIN, IGHG1, IGLL5
Immune	B cells	MS4A1, CD19, CD79A				ecr
Immune	cDC1	FCER1A, CD1C, CLEC9A, IRF4, CD11C
Immune	moDC	SLAMF7, IL15RA, CLEC10A, SIGLEC10
Immune	Interstitialmacrophage Macrophage	LYZ, MARCO, FCGR1A, C1QA, APOC1, SPP1
Immune	Alveolar macrophage	LYZ, MARCO, FCGR1A, C1QA, APOC1, SPP1
Immune	Monocyte	S100A12, FCN1, S100A9, LYZ, CD14
Immune	Inflammatory monocyte	CD14, CD16, S100A12, FCN1, S100A9, LYZ, CCL2, CCL3, CCL5, IL6, IL8, CCR2, GR1
Immune	Monocyte-derived macrophage	LYZ, MARCO, FCGR1A, C1QA, APOC1, SPP1
Immune	Mast	CPA3, KIT
Immune	pDC	LILRA4, CLEC4C, JCHAIN
Immune	cDC2	FCER1A, CD1C, CLEC9A, IRF4, CD11C
Immune	Proliferating - Imm	MKI67, CD1, LYZ, CD3E
Mesenchymal	Adventitial FB	SFRP2, CLU, APOD, FBLN1, CST3, IGFBP6, SCARA5, CD34
Mesenchymal	SMC	ACTA2, PDGFRB, MYH11, TAGLN, DES, ACTG2
Mesenchymal	Alveolar FB	MYLK, WNT2, A2M, GPC3, MACF1, CES1, LIMCH1
Mesenchymal	Mesothelial	MSLN, UPK3B, HP, WT1
Mesenchymal	Pericyte	ACTA2, PDGFRB, RGS5, HIGD1B, GJA4

## Sheet: Table S3
Table S3. Cell type, sublineage, and lineage level annotations, numbers of donors for each cell type, and the mean, median, and maximum numbers of cells per donor for each cell type.
Cell Type	Sublineage	Lineage	n Donors With ≥5 Cells	Mean Cells Per Donor	Median Cells Per Donor	Max Cells Per Donor	# sc-eQTL	# eGenes
cDC1	Myeloid	Immune	45	13.1556	12	49	38825	6281
pDC	Myeloid	Immune	42	17.2619	11	52	41511	6421
Plasma	Lymphoid	Immune	46	22.3696	13	129	42680	6467
SMC	Fibroblast	Mesenchymal	52	31.2115	16.5	210	40832	6414
Mast	Myeloid	Immune	70	36.1286	16.5	224	43075	6483
Pericyte	Pericyte	Mesenchymal	51	36.9216	16	501	33852	6050
Transitional AT2	Distal Epithelium	Epithelial	71	43	20	298	44315	6527
B cells	Lymphoid	Immune	54	46.1852	21.5	295	38972	6322
KRT5-/KRT17+	Proximal Epithelium	Epithelial	45	46.9778	17	302	42468	6465
gCap	Microvascular	Endothelial	48	48.5417	24	278	39645	6349
Proliferating - Epi	Proliferating - Epi	Epithelial	74	48.8514	19	340	44681	6535
Alveolar FB	Fibroblast	Mesenchymal	52	49.1923	26.5	265	43215	6495
Lymphatic	Lymphatic	Endothelial	77	54.5584	22	459	42867	6476
Adventitial FB	Fibroblast	Mesenchymal	70	55.6571	23.5	699	42663	6480
Mesothelial	Mesothelial	Mesenchymal	44	56.6591	20	888	40862	6429
Proliferating - Imm	Proliferating - Imm	Immune	96	58.4688	42.5	363	45858	6559
aCap	Microvascular	Endothelial	80	61.4625	31	463	43607	6496
AT1	Distal Epithelium	Epithelial	76	73.0789	25	1057	42757	6483
Venule	Macrovascular	Endothelial	90	80.9667	43	470	45497	6539
Arteriole	Macrovascular	Endothelial	94	81	38.5	1134	45010	6538
cDC2	Myeloid	Immune	96	82.7188	47.5	359	45831	6557
Secretory - SCGB1A1+/SCGB3A2+	Proximal Epithelium	Epithelial	91	84.3187	34	954	45184	6550
moDC	Myeloid	Immune	100	90.51	65	440	45685	6555
Differentiating ciliated	Proximal Epithelium	Epithelial	70	108.7	36	910	44224	6516
CD4	Lymphoid	Immune	74	109.378	41.5	1754	44609	6531
Basal	Proximal Epithelium	Epithelial	76	109.789	45	994	44948	6532
Interstitial macrophage	Myeloid	Immune	71	118.606	60	937	46430	6570
Systemic venous	Macrovascular	Endothelial	80	120.55	48.5	647	45574	6548
NK	Lymphoid	Immune	65	123.785	75	1559	44935	6540
Monocyte	Myeloid	Immune	98	130.327	78	1157	45958	6562
Secretory - SCGB3A2+	Proximal Epithelium	Epithelial	86	171.756	62.5	1155	45596	6555
CD8/NKT	Lymphoid	Immune	78	181.487	103.5	1866	45261	6541
Alveolar macrophage	Myeloid	Immune	90	190.222	48.5	2514	45809	6563
Secretory - SCGB1A1+/MUC5B+	Proximal Epithelium	Epithelial	93	201.108	76	2050	45810	6561
Inflammatory monocyte	Myeloid	Immune	109	224.092	126	1300	46124	6565
AT2	Distal Epithelium	Epithelial	106	370.274	134.5	3273	45341	6545
Ciliated	Proximal Epithelium	Epithelial	104	649.163	165.5	8895	44106	6517
Monocyte-derived macrophage	Myeloid	Immune	113	801.566	512	3902	46286	6570

## Sheet: Table S4
Table S4. Percent of zeros after pseudobulking.
Cell Population	Cell Type	Total Zeros	Median Zeros per Gene
endothelial	Arteriole	0.174	0.094
endothelial	sCap	0.212	0.122
endothelial	gCap	0.291	0.204
endothelial	Lymphatic	0.225	0.139
endothelial	Systemic venous	0.178	0.11
endothelial	Venule	0.169	0.087
epithelial	AT1	0.201	0.115
epithelial	AT2	0.09	0.037
epithelial	Basal	0.134	0.091
epithelial	Ciliated	0.053	0.009
epithelial	Differentiating ciliated	0.077	0.028
epithelial	KRT5-/KRT17+	0.128	0.065
epithelial	Proliferating - Epi	0.106	0.053
epithelial	Secretory - SCGB1A1+MUC5B+	0.089	0.042
epithelial	Secretory - SCGB1A1+SCGB3A2+	0.152	0.086
epithelial	Secretory - SCGB3A2+	0.108	0.057
epithelial	Transitional AT2	0.147	0.068
immune	Alveolar macrophage	0.118	0.033
immune	B cells	0.299	0.218
immune	CD4	0.212	0.107
immune	CD8/NKT	0.191	0.1
immune	cDC1	0.144	0.052
immune	cDC2	0.329	0.244
immune	Inflammatory monocyte	0.098	0.027
immune	Interstitial macrophage	0.107	0.028
immune	Mast	0.286	0.225
immune	moDC	0.135	0.058
immune	Monocyte	0.176	0.09
immune	Monocyte-derived macrophage	0.046	0
immune	NK	0.207	0.09
immune	pDC	0.333	0.256
immune	Plasma	0.318	0.239
immune	Proliferating - Imm	0.123	0.051
mesenchymal	Adventitial FB	0.201	0.111
mesenchymal	Mesothelial	0.201	0.133
mesenchymal	Pericyte	0.307	0.235
mesenchymal	SMC	0.282	0.212
mesenchymal	Alveolar FB	0.21	0.132

## Sheet: Table S5
Table S5. Multi-state eQTL presented in Figure 4, with the mashR posterior effect estimates for each cell type.
								Epithelial	Epithelial	Epithelial	Epithelial	Epithelial	Epithelial	Epithelial	Epithelial	Epithelial	Epithelial	Epithelial	Immune	Immune	Immune	Immune	Immune	Immune	Immune	Immune	Immune	Immune	Immune	Immune	Immune	Immune	Immune	Immune	Endothelial	Endothelial	Endothelial	Endothelial	Endothelial	Endothelial	Mesenchymal	Mesenchymal	Mesenchymal	Mesenchymal	Mesenchymal
Gene symbol	Ensembl ID	rsID	Chr	Gene start	Gene end	Varian location	Cluster	AT2	AT1	Transitional AT2	Ciliated	Basal	KRT5-/KRT17+	Differentiating ciliated	Proliferating - Epi	Secretory - SCGB1A1+/SCGB3A2+	Secretory - SCGB3A2+	Secretory - SCGB1A1+/MUC5B+	Alveolar macrophage	Monocyte-derived macrophage	Monocyte	Interstitial macrophage	cDC1	Mast	Plasma	Proliferating - Imm	Inflammatory monocyte	CD4	CD8/NKT	pDC	moDC	NK	B cells	cDC2	Venule	Systemic venous	Lymphatic	aCap	gCap	Arteriole	Alveolar FB	Pericyte	SMC	Adventitial FB	Mesothelial
CFH	ENSG00000000971	rs12025706	1	196651878	196747504	1_195873951	6	0.06519	0.05636	0.06753	0.07383	0.06555	0.05042	0.07133	0.07519	0.06862	0.07719	0.07753	0.06575	0.06798	0.06596	0.06278	0.03563	0.04214	0.04894	0.05837	0.06198	0.05749	0.05761	0.04538	0.05834	0.05749	0.03941	0.05485	0.05855	0.05713	0.04833	0.04834	0.04108	0.0583	0.04392	0.02897	0.04652	0.05531	0.04244
CFH	ENSG00000000971	rs17700121	1	196651878	196747504	1_196576745	4	-0.08136	-0.05562	-0.06004	-0.07738	-0.04897	-0.06257	-0.04954	-0.07648	-0.05681	-0.07145	-0.08006	-0.18359	-0.20166	-0.17934	-0.1535	-0.07613	-0.10555	-0.07518	-0.14628	-0.1907	-0.1006	-0.11304	-0.0733	-0.17809	-0.09648	-0.08096	-0.15392	-0.10391	-0.16631	-0.09323	-0.09657	-0.05097	-0.11335	-0.06966	-0.07646	-0.08767	-0.1051	-0.07527
LAP3	ENSG00000002549	rs73233433	4	17577192	17607972	4_17564069	4	0.05609	0.11647	0.04995	0.16683	0.06331	-0.01798	0.11162	0.04065	0.07195	0.09111	0.10828	0.23859	0.21739	0.21403	0.09492	0.09457	0.03828	0.00333	0.19718	0.27815	0.04968	0.11805	0.02353	0.20649	0.03323	0.06592	0.16212	0.09978	0.04412	0.10243	0.13293	0.05718	0.08962	0.07989	0.04021	0.0998	0.11579	0.10782
HS3ST1	ENSG00000002587	rs1495153	4	11393150	11429765	4_11478184	6	-0.1094	-0.06372	-0.08666	-0.07432	-0.05966	-0.07141	-0.04611	-0.10698	-0.10401	-0.11681	-0.10354	-0.15432	-0.19815	-0.16801	-0.14729	-0.07215	-0.10628	-0.07672	-0.11717	-0.12898	-0.07906	-0.09323	-0.06491	-0.1324	-0.09034	-0.06007	-0.11157	-0.08023	-0.06366	-0.05405	-0.05255	-0.03832	-0.07538	-0.05788	-0.04943	-0.06216	-0.06907	-0.04161
MAD1L1	ENSG00000002822	rs13221051	7	1815793	2233243	7_2904210	4	-0.1147	-0.04256	-0.08613	-0.06502	-0.08413	-0.07489	-0.0535	-0.06322	-0.06409	-0.09037	-0.10798	-0.23266	-0.26227	-0.25457	-0.17569	-0.09058	-0.1432	-0.08131	-0.16125	-0.22702	-0.10954	-0.12247	-0.09497	-0.21799	-0.12742	-0.0695	-0.18847	-0.10537	-0.09806	-0.07418	-0.06236	-0.05695	-0.11263	-0.06225	-0.06026	-0.05918	-0.04854	-0.04903
MAD1L1	ENSG00000002822	rs62436860	7	1815793	2233243	7_1543243	7	-0.24911	-0.20443	-0.21678	-0.24836	-0.23596	-0.18692	-0.22757	-0.23984	-0.23827	-0.24572	-0.24909	-0.24295	-0.28276	-0.25418	-0.24677	-0.16329	-0.18556	-0.1911	-0.21915	-0.23733	-0.213	-0.21581	-0.18973	-0.23403	-0.21051	-0.15594	-0.22136	-0.21376	-0.20915	-0.19147	-0.18784	-0.17581	-0.21727	-0.1879	-0.1529	-0.18263	-0.19765	-0.18588
TMEM176A	ENSG00000002933	rs2373852	7	150800403	150805120	7_150788995	4	-0.00756	0.00386	-0.00294	0.13425	0.22099	0.03102	0.0194	0.22808	0.04524	0.10485	0.07035	0.52267	0.63382	0.66063	0.53005	0.11032	0.20232	0.18984	0.4158	0.51999	0.34878	0.40413	0.07367	0.43173	0.24932	0.0543	0.42095	0.00054	-0.00393	0.17277	-0.19773	-0.09427	0.06169	-0.04813	-0.09596	-0.2041	-0.00214	0.00931
TFPI	ENSG00000003436	rs60010629	2	187464230	187565760	2_186524957	3	0.24575	0.08874	0.18037	0.1627	0.1231	0.1029	0.19908	0.19026	0.20258	0.21584	0.22207	0.14608	0.13125	0.15881	0.15523	0.04887	0.06944	0.0993	0.13634	0.10392	0.12406	0.10186	0.07229	0.12343	0.10621	0.06467	0.09615	0.07097	0.06121	0.05017	0.08062	0.0632	0.07565	0.05328	0.03761	0.06495	0.09658	0.07976
RBM5	ENSG00000003756	rs199556455	3	50088908	50119021	3_49404433	6	0.04781	0.04015	0.07409	0.04974	0.06128	0.14462	0.05083	0.07894	0.0443	0.03846	0.07025	0.08753	0.09285	0.12394	0.07759	0.04273	0.08563	0.10278	0.12019	0.09096	0.11722	0.1035	0.08331	0.10224	0.11765	0.08622	0.03659	0.09435	0.09411	0.08025	0.05877	0.07702	0.07718	0.09217	0.03846	0.0889	0.05075	0.05219
CD38	ENSG00000004468	rs10222819	4	15778275	15853230	4_16749591	5	0.18889	0.17844	0.2148	0.16739	0.18682	0.0704	0.18161	0.26227	0.18566	0.23254	0.27203	0.14126	0.19451	0.11179	0.26644	0.01676	0.02839	0.14102	0.07443	0.10254	0.08556	0.08306	0.11578	0.06917	0.0541	0.06712	0.04006	0.164	0.14669	0.13488	0.15624	0.08129	0.18006	0.14649	0.11705	-0.05194	0.10154	0.1482
FKBP4	ENSG00000004478	rs45555233	12	2794953	2805423	12_2664704	4	-0.11853	-0.09478	-0.11133	-0.13332	-0.11098	-0.09288	-0.05425	-0.14144	-0.11304	-0.12108	-0.1491	-0.31164	-0.3217	-0.28217	-0.23426	-0.1249	-0.16475	-0.11763	-0.22991	-0.2769	-0.16161	-0.13335	-0.1187	-0.26168	-0.19337	-0.10985	-0.22793	-0.14524	-0.12014	-0.13191	-0.12032	-0.08982	-0.15093	-0.11637	-0.08795	-0.12042	-0.10883	-0.08529
RECQL	ENSG00000004700	rs11046329	12	21468911	21501669	12_22165615	6	0.05211	0.03471	0.02122	-0.01813	0.05228	0.06116	0.01409	0.05949	0.02397	0.05017	0.00905	0.09088	0.12521	0.12178	0.10471	0.02341	0.06905	0.06205	0.0976	0.1058	0.06351	0.03958	0.04962	0.09801	0.05223	0.04068	0.07301	0.06148	0.06217	0.02821	0.0413	0.01145	0.05064	0.03583	0.03126	0.04863	0.04946	0.0309
NDUFAB1	ENSG00000004779	rs208570	16	23581002	23596356	16_22863975	3	-0.07054	-0.17031	-0.14377	-0.19989	-0.15174	-0.12695	-0.1557	-0.11838	-0.14942	-0.14437	-0.17974	-0.04955	-0.05956	-0.04042	-0.04223	-0.04345	-0.02315	-0.0662	-0.06135	-0.04486	-0.10893	-0.12351	-0.05486	-0.04439	-0.08379	-0.06798	-0.03456	-0.1387	-0.12817	-0.11686	-0.11522	-0.09714	-0.21129	-0.10813	-0.09974	-0.10306	-0.1385	-0.10157
PDK4	ENSG00000004799	rs17883952	7	95583499	95596491	7_95348368	4	-0.15427	-0.09341	-0.12873	-0.09725	-0.12045	-0.10137	-0.10933	-0.13198	-0.131	-0.16068	-0.1184	-0.2917	-0.31328	-0.27349	-0.25304	-0.10699	-0.1395	-0.1257	-0.22722	-0.27384	-0.12517	-0.17564	-0.11814	-0.26775	-0.15678	-0.11361	-0.24226	-0.17428	-0.14942	-0.13095	-0.12367	-0.07727	-0.16124	-0.11898	-0.0944	-0.1206	-0.10117	-0.08668
SLC25A13	ENSG00000004864	rs11771432	7	96120220	96322147	7_96296497	6	0.0182	0.02849	0.04007	0.11796	0.0347	0.03587	0.06251	0.04319	0.04328	0.11517	0.05777	0.22796	0.34702	0.17792	0.11416	0.05085	0.05964	0.03066	0.10562	0.1998	0.01255	0.00253	0.03842	0.19714	0.02221	0.00275	0.15691	0.03158	-0.0341	-0.00119	0.01733	0.03648	-0.0246	-0.02873	0.03064	0.00541	0.01498	-0.01111
SKAP2	ENSG00000005020	rs17426594	7	26667062	26995239	7_26921228	5	0.24683	0.21375	0.21046	0.2713	0.23748	0.1623	0.28942	0.26774	0.26328	0.26539	0.26133	0.14083	0.18637	0.16641	0.20331	0.08094	0.10755	0.14393	0.15243	0.15335	0.16112	0.17022	0.1219	0.10488	0.16374	0.11543	0.10137	0.14903	0.1508	0.18272	0.16464	0.14168	0.23994	0.20276	0.13217	0.16501	0.27758	0.156
RPAP3	ENSG00000005175	rs1474399	12	47661249	47706061	12_47109871	3	-0.15901	-0.08942	-0.12889	-0.22578	-0.15923	-0.08616	-0.23839	-0.17876	-0.16368	-0.15174	-0.18226	-0.11469	-0.15637	-0.10252	-0.10424	-0.07671	-0.06807	-0.0802	-0.0732	-0.08565	-0.13439	-0.12509	-0.07625	-0.10534	-0.07911	-0.04251	-0.09441	-0.09439	-0.11385	-0.06955	-0.09571	-0.06089	-0.07208	-0.06151	-0.05691	-0.05979	-0.08288	-0.07776
ITGAL	ENSG00000005844	rs149689856	16	30472658	30523185	16_30540866	4	-0.13944	-0.13819	-0.15705	-0.22293	-0.17048	-0.14681	-0.19066	-0.17847	-0.25161	-0.14809	-0.16374	-0.20538	-0.23709	-0.18768	-0.17712	-0.11386	-0.12277	-0.13119	-0.22895	-0.19411	-0.21137	-0.16299	-0.12783	-0.19649	-0.22398	-0.11395	-0.18718	-0.19335	-0.17433	-0.12322	-0.12249	-0.09516	-0.0986	-0.1433	-0.12201	-0.12747	-0.1082	-0.13801
REX1BD	ENSG00000006015	rs10407322	19	18588685	18592336	19_18587411	4	0.1647	-0.11205	0.13428	0.01721	0.05384	-0.03839	0.04416	0.05193	-0.02952	0.06815	0.00991	0.4784	0.45119	0.38445	0.32835	0.21915	0.1402	0.16742	0.25435	0.41175	-0.01084	0.01364	-0.02936	0.39263	-0.11847	-0.03662	0.04464	-0.21492	-0.33256	-0.29424	-0.01381	-0.10006	-0.29769	-0.17264	-0.03058	-0.13002	-0.08685	-0.06588
TNFRSF12A	ENSG00000006327	rs112913264	16	3018445	3022383	16_2494386	3	0.17367	0.15564	0.22232	0.17073	0.12778	0.24106	0.20755	0.15444	0.22848	0.2502	0.17991	0.16928	0.25042	0.13099	0.15688	0.05784	0.05321	0.06058	0.12515	0.13228	0.02966	0.0557	0.02764	0.1225	0.06852	0.06035	0.10945	0.04884	0.09827	0.01446	0.06079	0.0028	0.05787	0.00615	0.04777	0.03361	0.07176	0.0355
RALA	ENSG00000006451	rs6963973	7	39623483	39708124	7_39935220	3	-0.15333	-0.08496	-0.13981	-0.17339	-0.13001	-0.08213	-0.15346	-0.13994	-0.15119	-0.15044	-0.15821	-0.14479	-0.14564	-0.12441	-0.14787	-0.06551	-0.07375	-0.06655	-0.11391	-0.14068	-0.09063	-0.08451	-0.06865	-0.10279	-0.09041	-0.05561	-0.10817	-0.08891	-0.11076	-0.07376	-0.06243	-0.06092	-0.06486	-0.09013	-0.05118	-0.06108	-0.07884	-0.05108
BAIAP2L1	ENSG00000006453	rs1468184	7	98291651	98401068	7_97610108	6	0.08088	0.06087	0.07344	0.07267	0.08797	0.0579	0.08206	0.08942	0.08646	0.08447	0.07977	0.04404	0.04526	0.05331	0.05356	0.02044	0.0396	0.05128	0.03524	0.0534	0.05613	0.06039	0.03755	0.04071	0.05389	0.03109	0.03495	0.06006	0.05768	0.03455	0.0434	0.03595	0.04581	0.04684	0.0227	0.03251	0.04379	0.04246
KDM7A	ENSG00000006459	rs35775504	7	140084746	140177035	7_140412851	6	-0.0775	-0.05893	-0.06631	-0.06448	-0.05726	-0.04697	-0.06532	-0.069	-0.06781	-0.07646	-0.07581	-0.09319	-0.11318	-0.08129	-0.08746	-0.04295	-0.05597	-0.05042	-0.08346	-0.09574	-0.05955	-0.07606	-0.04545	-0.0901	-0.06645	-0.04612	-0.08772	-0.06274	-0.06031	-0.06117	-0.05513	-0.04866	-0.07385	-0.05553	-0.04456	-0.05573	-0.06432	-0.049
VPS41	ENSG00000006715	rs62444969	7	38722963	38932394	7_38305694	6	-0.11957	-0.09869	-0.04757	-0.116	-0.05488	-0.04983	-0.01553	-0.02585	-0.064	-0.09964	-0.07837	-0.17561	-0.25748	-0.11342	-0.14242	-0.07838	-0.06112	-0.03504	-0.1409	-0.17538	-0.03637	-0.02317	-0.0319	-0.14539	-0.07254	-0.03648	-0.11012	-0.08901	-0.08684	-0.10974	-0.04961	-0.03616	-0.06523	-0.06644	-0.07056	-0.04266	-0.09195	-0.04481
ELAC2	ENSG00000006744	rs9910785	17	12992391	13018187	17_13915816	4	-0.08582	0.00867	-0.04429	-0.10846	-0.12284	-0.03102	-0.05945	-0.07259	-0.05127	-0.09301	-0.14009	-0.18974	-0.26791	-0.21387	-0.14925	-0.08534	-0.15576	-0.10836	-0.16085	-0.1959	-0.10102	-0.222	-0.1298	-0.10673	-0.17659	-0.15273	-0.15006	-0.1185	-0.04586	-0.08663	-0.03881	-0.07938	-0.14	-0.1826	-0.06949	-0.14464	-0.07979	-0.12825
PROM1	ENSG00000007062	rs71601492	4	15963076	16084378	4_15735004	7	-0.23132	-0.19845	-0.07323	-0.1303	-0.03959	-0.19717	-0.04879	0.01544	-0.01768	-0.12039	0.0659	-0.73504	-0.68857	-0.36871	-0.55333	-0.24884	-0.22549	-0.0927	-0.50993	-0.74511	-0.06721	-0.00906	-0.11572	-0.45403	-0.16491	-0.18252	-0.57009	-0.14335	-0.20279	-0.06249	-0.18437	-0.07053	-0.27602	-0.14993	-0.18735	-0.05926	-0.15466	-0.13285
CACNA2D2	ENSG00000007402	rs80033764	3	50362799	50504244	3_50663819	4	-0.0734	-0.04574	-0.07513	-0.13442	-0.10593	-0.06253	-0.07695	-0.10093	-0.07736	-0.11795	-0.10059	-0.22721	-0.22711	-0.20439	-0.16812	-0.07374	-0.08472	-0.06077	-0.09635	-0.15469	-0.08731	-0.09787	-0.06293	-0.20626	-0.10398	-0.06814	-0.1066	-0.08448	-0.121	-0.07592	-0.07543	-0.05643	-0.11341	-0.06702	-0.04856	-0.08034	-0.09584	-0.01728
DLEC1	ENSG00000008226	rs73066520	3	38039205	38124025	3_38825844	5	-0.24806	-0.1594	-0.2394	-0.14312	-0.2129	-0.15405	-0.16092	-0.23554	-0.2635	-0.27578	-0.2629	-0.24684	-0.27525	-0.26883	-0.24961	-0.07141	-0.17071	-0.17159	-0.22569	-0.27348	-0.1759	-0.23886	-0.15281	-0.26805	-0.188	-0.1271	-0.18504	-0.22231	-0.23523	-0.12491	-0.15193	-0.13195	-0.18183	-0.14264	-0.08285	-0.10954	-0.16996	-0.0767
SPAG9	ENSG00000008294	rs72830523	17	50962174	51120865	17_51616743	3	-0.19779	-0.16014	-0.14218	-0.13665	-0.10614	-0.0933	-0.13525	-0.12062	-0.12945	-0.20083	-0.17383	-0.11467	-0.22316	-0.07688	-0.09739	-0.05891	-0.04719	-0.0579	-0.01475	-0.11871	-0.08516	-0.08573	-0.0711	-0.13664	-0.08793	-0.04682	-0.12092	-0.1381	-0.11973	-0.07766	-0.04181	-0.07507	-0.09374	-0.10101	-0.04874	-0.08432	-0.15583	-0.06945
NFIX	ENSG00000008441	rs892019	19	12995608	13098796	19_13163617	6	0.05245	0.04994	0.02781	0.02364	0.0385	0.06211	0.0451	0.04926	0.06905	0.09102	0.06225	0.15272	0.20677	0.15268	0.11467	0.06053	0.0934	0.07501	0.13023	0.15863	0.07681	0.1056	0.06365	0.14881	0.09351	0.06014	0.1229	0.09876	0.0839	0.05528	0.06038	0.05709	0.07082	0.06436	0.0529	0.08314	0.07975	0.03328
ST3GAL1	ENSG00000008513	rs6998140	8	133454848	133571940	8_134159917	6	-0.00854	-0.00474	-0.0256	-0.05093	-0.03342	-0.02523	-0.03518	-0.04457	-0.06614	-0.03928	-0.04396	0.15709	0.19186	0.20792	0.09734	0.08032	0.11848	0.03358	0.12531	0.18055	0.07489	0.11067	0.02965	0.17371	0.05927	0.0593	0.19056	0.03709	0.08204	0.10836	0.06545	0.02276	0.04967	0.06159	0.04642	0.07983	0.06506	0.01821
IL32	ENSG00000008517	rs7188562	16	3065297	3082192	16_3061192	5	0.31617	0.33411	0.24584	0.28694	0.27717	0.11512	0.16733	0.19196	0.31491	0.28294	0.25623	0.15359	0.13892	0.1779	0.1313	0.14111	0.07755	0.09403	0.03656	0.09698	0.10814	0.04144	0.08637	0.1889	0.13672	0.04963	0.17165	0.27478	0.19173	0.31557	0.23719	0.13732	0.1686	0.28687	0.15869	0.18984	0.47882	0.18388
MED24	ENSG00000008838	rs201474001	17	40019097	40061215	17_40030666	6	0.07274	0.07486	0.0638	0.12565	0.06041	0.0509	0.08918	0.08312	0.07618	0.10424	0.0908	0.01881	0.01781	0.0092	0.02182	0.02081	0.01449	0.02182	0.02624	0.00497	0.02582	0.0339	0.02464	0.00691	0.0254	0.02294	0.01857	0.04524	0.05988	0.0527	0.03472	0.03506	0.04736	0.04326	0.02266	0.03479	0.06498	0.04838
RHOBTB2	ENSG00000008853	rs6557638	8	22987417	23020199	8_23216289	2	0.10643	0.05899	0.12537	0.11557	0.25621	0.12419	0.15075	0.14177	0.15132	0.14345	0.14361	-0.09668	-0.17841	-0.10253	-0.03116	-0.01076	-0.03185	0.05168	-0.12545	-0.15493	0.00666	0.02658	0.01398	-0.07007	0.02337	0.0186	-0.11939	0.11927	0.06771	0.01203	0.02965	0.03982	0.08606	0.01725	0.03924	0.01522	0.05354	0.07277
HEATR5B	ENSG00000008869	rs112875533	2	36968383	37084342	2_37845811	4	-0.09005	-0.07071	-0.09067	-0.13295	-0.09455	-0.07308	-0.12094	-0.10937	-0.08924	-0.11345	-0.10778	-0.20886	-0.20809	-0.20105	-0.16646	-0.08579	-0.13523	-0.10842	-0.17668	-0.21563	-0.13753	-0.14412	-0.10248	-0.20545	-0.13316	-0.09035	-0.19847	-0.11242	-0.12221	-0.10565	-0.08701	-0.07442	-0.12412	-0.09358	-0.0665	-0.09549	-0.08777	-0.06382
REV3L	ENSG00000009413	rs1794817	6	111299028	111483715	6_111646667	3	0.10544	0.08815	0.11174	0.03163	0.05964	0.05876	0.08767	0.1405	0.09464	0.10521	0.10875	0.14446	0.17195	0.11981	0.18827	0.04316	0.10565	0.08872	0.12874	0.15116	0.07881	0.1101	0.06897	0.1581	0.11843	0.08114	0.08916	0.09914	0.13657	0.10231	0.10513	0.06641	0.11627	0.09809	0.07888	0.11395	0.11985	0.09223
STARD3NL	ENSG00000010270	rs73128631	7	38178222	38230671	7_38138538	4	0.07649	0.0372	0.04756	0.10945	0.04723	0.0787	0.07141	0.07567	0.08286	0.09149	0.07227	0.2302	0.23286	0.21099	0.1797	0.07937	0.0688	0.08317	0.18899	0.24503	0.1022	0.09014	0.06465	0.19012	0.06316	0.07613	0.21945	0.11832	0.10455	0.06464	0.05679	0.0303	0.08359	0.03503	0.0207	0.05163	0.03363	0.05923
NISCH	ENSG00000010322	rs57823393	3	52455118	52493071	3_52257062	3	0.1751	0.09835	0.14902	0.1391	0.12383	0.10985	0.15816	0.17836	0.08445	0.15024	0.1215	-0.04702	-0.06471	0.04626	0.02769	0.01409	-0.00185	0.05432	-0.0086	-0.02987	0.06917	0.03503	0.02314	-0.00886	0.04451	0.05785	0.00142	0.07886	0.09812	0.04304	0.04	0.06734	0.06212	0.04346	0.01988	0.05972	0.05596	0.0672
STAB1	ENSG00000010327	rs2007607	3	52495338	52524495	3_51861244	4	-0.10811	-0.08825	-0.09693	-0.10295	-0.10008	-0.07964	-0.09481	-0.10524	-0.10097	-0.10309	-0.11709	-0.15369	-0.17002	-0.16691	-0.13883	-0.0831	-0.10319	-0.09167	-0.14133	-0.13621	-0.10644	-0.12328	-0.08965	-0.17693	-0.12574	-0.08538	-0.13644	-0.09758	-0.09699	-0.09208	-0.09073	-0.09175	-0.09351	-0.09337	-0.06843	-0.07897	-0.08553	-0.07692
ELOA	ENSG00000011007	rs7534452	1	23743155	23762059	1_23614562	3	-0.09659	-0.08551	-0.11814	-0.17912	-0.13181	-0.08942	-0.13962	-0.15475	-0.10902	-0.15095	-0.11589	-0.15463	-0.14444	-0.11998	-0.13491	-0.07513	-0.06622	-0.06	-0.12416	-0.09964	-0.08003	-0.10433	-0.05995	-0.11079	-0.10352	-0.03666	-0.10657	-0.07548	-0.08233	-0.09015	-0.09754	-0.06862	-0.07381	-0.06623	-0.04749	-0.07234	-0.09308	-0.06546
PLAUR	ENSG00000011422	rs344786	19	43646095	43670547	19_43666990	6	-0.05526	0.03637	-0.03191	-0.00045	0.02062	-0.04262	-0.0133	-0.02653	-0.01859	0.03208	0.08427	-0.02997	-0.13047	-0.12027	-0.03874	-0.0252	-0.00958	0.00266	-0.06984	-0.15078	-0.00569	0.00132	0.06188	-0.11831	0.01238	-0.04036	-0.18392	0.0309	0.01166	-0.04187	-0.04365	0.00996	-0.11244	-0.01501	-0.01053	-0.00237	-0.00479	0.0246
TYROBP	ENSG00000011600	rs2607237	19	35904401	35908295	19_34990248	5	0.24294	0.24691	0.19046	0.2247	0.19224	0.13147	0.24524	0.21361	0.23066	0.26958	0.23243	0.09909	0.07812	0.06959	0.081	0.08074	0.05256	0.0849	0.06828	0.06372	0.09522	0.07426	0.00675	0.08158	0.11052	0.0755	0.09531	0.17207	0.21368	0.21534	0.14904	0.13355	0.20967	0.17825	0.16962	0.18762	0.22469	0.1549
TMEM159	ENSG00000011638	rs8044736	16	21158377	21180616	16_21185773	4	0.08783	0.04307	0.06944	-0.12079	-0.0637	0.08224	-0.03511	0.05088	0.02926	0.04961	-0.00934	0.2923	0.29994	0.3009	0.20681	0.116	0.16456	0.09759	0.1872	0.28049	0.1171	0.06591	0.09023	0.32865	0.20627	0.09468	0.32627	0.10199	0.10299	0.08765	0.08359	0.06044	0.14514	0.04025	0.1021	0.11878	0.11665	0.04043
ELOVL5	ENSG00000012660	rs2115562	6	53267398	53349179	6_53392563	6	0.02634	0.06961	0.0297	0.21985	0.03193	-0.04684	0.15906	0.07414	0.08099	0.10997	-0.00852	0.01855	0.01127	-0.052	-0.05194	-0.06619	-0.08383	0.01394	-0.03463	-0.04774	-0.02415	-0.00369	-0.00018	0.10481	-0.06484	-0.06393	-0.01774	0.0093	-0.01208	0.04655	-0.05099	-0.05399	-0.03325	-0.10905	-0.12369	-0.01564	0.04794	0.01985
ALOX5	ENSG00000012779	rs1891885	10	45374176	45446119	10_46423416	6	-0.0301	-0.04123	0.00599	0.04834	0.00773	0.01284	0.00773	-0.00484	-0.02909	-0.02699	-0.01729	0.07258	0.15548	0.14729	0.09331	0.0802	0.04998	0.03385	0.044	0.16589	0.03343	0.02034	0.02426	0.16406	0.0183	0.06314	0.12885	0.01913	0.01485	-0.00072	-0.00721	-0.02672	0.0022	-0.00714	-0.01344	0.0363	-0.03665	0.02268
MAN2B2	ENSG00000013288	rs62297675	4	6575175	6623362	4_5781484	4	0.11039	0.06329	0.1285	-0.00904	0.10563	0.10117	0.02484	0.10298	0.09445	0.10474	0.12941	0.27035	0.28727	0.25984	0.26725	0.08849	0.19884	0.17876	0.23311	0.26636	0.19392	0.19878	0.14487	0.31252	0.1653	0.10907	0.25411	0.18555	0.1564	0.15473	0.15341	0.09879	0.18077	0.11716	0.06599	0.12769	0.07861	0.0753
NUB1	ENSG00000013374	rs7797854	7	151341699	151378449	7_150765810	6	-0.09487	-0.06079	-0.05955	-0.09961	-0.05877	-0.04381	-0.08072	-0.06552	-0.08282	-0.08426	-0.08106	-0.14704	-0.15592	-0.09643	-0.11096	-0.0467	-0.06323	-0.04205	-0.10425	-0.12853	-0.08252	-0.06915	-0.04833	-0.1076	-0.07336	-0.03372	-0.09129	-0.07122	-0.04704	-0.05633	-0.05206	-0.0258	-0.05222	-0.05816	-0.03585	-0.05905	-0.05601	-0.03156
RNF14	ENSG00000013561	rs492620	5	141958328	141990291	5_142034895	3	0.12688	0.10056	0.11711	0.17939	0.12141	0.08108	0.1583	0.14276	0.14428	0.12157	0.13846	0.09593	0.07111	0.07576	0.08265	0.05646	0.06516	0.08533	0.06891	0.07866	0.08384	0.08789	0.06874	0.09666	0.08321	0.0779	0.08525	0.10413	0.10558	0.10611	0.09187	0.0899	0.11021	0.11324	0.06709	0.08208	0.10728	0.07882
MDH1	ENSG00000014641	rs200302964	2	63588609	63607197	2_62648910	6	-0.06132	-0.05137	-0.04894	-0.04793	-0.04801	-0.03921	-0.05392	-0.05653	-0.0572	-0.06343	-0.06057	-0.04753	-0.05257	-0.04886	-0.0494	-0.02785	-0.03352	-0.04119	-0.04171	-0.0538	-0.03972	-0.04314	-0.03269	-0.05017	-0.03827	-0.03179	-0.04404	-0.04757	-0.0489	-0.04336	-0.03718	-0.0386	-0.04516	-0.0434	-0.03209	-0.03607	-0.0439	-0.03624
MDH1	ENSG00000014641	rs76190951	2	63588609	63607197	2_64316497	6	-0.06102	-0.06441	-0.0458	-0.10921	-0.08967	-0.03525	-0.07598	-0.06133	-0.06232	-0.06138	-0.05276	-0.16612	-0.18636	-0.11849	-0.10097	-0.06513	-0.06164	-0.05693	-0.11911	-0.14436	-0.08034	-0.10788	-0.05931	-0.15447	-0.0883	-0.04255	-0.11711	-0.07243	-0.05026	-0.08644	-0.0663	-0.04896	-0.07413	-0.06296	-0.04592	-0.06421	-0.06287	-0.05103
SLC30A9	ENSG00000014824	rs1371298	4	41990472	42090457	4_41709241	3	-0.13739	-0.11623	-0.12577	-0.16143	-0.12506	-0.10073	-0.15967	-0.17223	-0.12493	-0.16833	-0.15429	-0.14196	-0.15073	-0.13986	-0.11203	-0.05565	-0.09018	-0.08798	-0.11273	-0.13315	-0.09782	-0.10468	-0.09845	-0.12513	-0.1103	-0.08024	-0.13145	-0.11403	-0.12519	-0.07543	-0.09138	-0.08545	-0.11637	-0.06371	-0.07519	-0.07453	-0.08985	-0.10394
CCDC88C	ENSG00000015133	rs368014535	14	91271323	91417844	14_91836575	4	0.11499	0.06273	0.06928	0.06867	0.08679	0.0633	0.08439	0.09885	0.11772	0.12963	0.09567	0.16961	0.21497	0.19391	0.18419	0.07444	0.12275	0.11792	0.13108	0.17602	0.12981	0.2022	0.07998	0.16487	0.12553	0.04312	0.15008	0.11753	0.1224	0.08584	0.08628	0.08842	0.10193	0.09312	0.0824	0.09381	0.04725	0.07167
ZMYND11	ENSG00000015171	rs12777134	10	134465	254637	10_1036614	2	-0.02379	0.07593	-0.06115	-0.01274	0.03228	-0.00776	0.08131	0.00053	-0.17695	0.0791	-0.02806	0.11435	-0.05684	-0.00503	0.00799	0.00789	0.00052	0.06123	-0.01557	-0.01382	-0.04157	0.04575	0.08554	-0.01025	-0.01709	-0.01125	-0.03304	-0.09052	0.02623	0.0213	-0.01824	0.03625	0.00914	-0.0535	0.02245	0.03763	0.04267	-0.02753
BID	ENSG00000015475	rs453435	22	17734138	17774770	22_17972855	2	0.04889	0.04409	0.09155	0.04326	0.03068	0.0183	0.13299	0.06317	0.04216	0.06153	0.11674	-0.05499	-0.15932	-0.09181	-0.05799	-0.01323	-0.0589	-0.00959	-0.06786	-0.10649	-0.00693	0.03751	0.00094	-0.10175	-0.02718	0.03517	-0.10193	0.07931	0.01373	-0.00093	-0.01112	0.00861	0.0158	0.01669	0.01072	0.00519	0.0725	0.02461
ATP2C1	ENSG00000017260	rs6774248	3	130850595	131016712	3_130429497	6	0.06701	0.02996	0.00111	0.02347	0.01802	0.02732	0.02688	0.03131	0.02755	0.02836	0.02485	0.14565	0.16656	0.0826	0.04755	0.04463	0.07059	0.03817	0.07371	0.12166	0.05476	0.07364	0.04052	0.12646	0.05685	0.03308	0.08364	0.05142	0.06114	0.0607	0.03615	0.02392	0.06419	0.06546	0.03694	0.04022	0.05408	0.03968
RUFY3	ENSG00000018189	rs34297491	4	70704204	70807315	4_70582353	3	0.19517	0.09289	0.16181	0.26308	0.13219	0.12904	0.16377	0.19409	0.18926	0.17935	0.16222	0.06719	0.12506	0.0726	0.12902	0.07443	0.072	0.09009	0.02225	0.09278	0.11445	0.10985	0.08367	0.09878	0.11301	0.0609	0.07524	0.11354	0.10714	0.09805	0.0762	0.07844	0.12829	0.14112	0.09174	0.11373	0.13171	0.11763
SLC11A1	ENSG00000018280	rs2607727	2	218382029	218396894	2_218401909	3	0.14894	0.09857	0.13163	0.13092	0.14356	0.13408	0.1389	0.15588	0.16285	0.13077	0.14855	0.08506	0.06121	0.06045	0.09081	0.06966	0.04698	0.0952	0.05004	0.07133	0.09791	0.1201	0.08653	0.06966	0.08186	0.08879	0.09836	0.09319	0.13238	0.10716	0.07478	0.09419	0.10623	0.12131	0.05839	0.0834	0.09198	0.10591
CD74	ENSG00000019582	rs10051105	5	150401637	150412929	5_151043898	5	-0.2493	-0.2315	-0.19534	-0.21797	-0.21088	-0.13646	-0.24009	-0.26146	-0.25597	-0.22546	-0.26487	-0.08265	-0.03989	-0.0341	-0.04448	-0.04501	-0.04284	-0.12335	-0.05315	0.00317	-0.1036	-0.13164	-0.05401	-0.0667	-0.09849	-0.08734	-0.05164	-0.14226	-0.12681	-0.16466	-0.12617	-0.04626	-0.15221	-0.1561	-0.09201	-0.13045	-0.19498	-0.15985
MNAT1	ENSG00000020426	rs2000076	14	60734742	60969953	14_61150000	3	-0.15949	-0.10466	-0.14214	-0.22084	-0.15162	-0.09628	-0.24896	-0.20001	-0.18929	-0.19038	-0.22401	0.03188	0.03338	0.00013	-0.03739	-0.01485	-0.03044	-0.06866	0.01029	-0.00934	-0.05453	-0.11215	-0.04656	0.03824	-0.05983	-0.05397	-0.00972	-0.09208	-0.10339	-0.06935	-0.01911	-0.05222	-0.0645	-0.06063	0.0019	-0.04069	-0.04632	-0.04704
SERPINB1	ENSG00000021355	rs386713	6	2832332	2842006	6_2841905	4	0.07831	0.10544	0.06656	0.20194	0.09023	0.01097	0.09857	0.09399	0.09768	0.08551	0.09177	0.16577	0.231	0.20606	0.11217	0.11126	0.0836	0.08321	0.19958	0.20142	0.06589	0.07027	0.08935	0.24115	0.05624	0.09198	0.18289	0.14105	0.12028	0.14925	0.13252	0.0917	0.12985	0.12337	0.04924	0.0687	0.09992	0.15375
BIRC3	ENSG00000023445	rs72972140	11	102317450	102339403	11_102102001	4	0.09648	0.09539	0.0964	0.18565	0.11323	0.06491	0.13121	0.12433	0.13596	0.12649	0.12038	0.18544	0.21421	0.15635	0.13446	0.08368	0.06309	0.10794	0.15098	0.16974	0.11184	0.12163	0.06816	0.16706	0.09534	0.0677	0.12714	0.10621	0.07757	0.0898	0.09404	0.0544	0.0995	0.06477	0.05908	0.06872	0.08576	0.08408
GLRX2	ENSG00000023572	rs10921181	1	193090866	193106114	1_192508685	6	-0.06088	-0.04962	-0.05382	-0.05404	-0.05335	-0.05133	-0.05319	-0.06057	-0.05956	-0.06781	-0.05989	-0.06628	-0.07269	-0.07803	-0.06822	-0.04195	-0.05831	-0.05353	-0.06736	-0.06971	-0.05865	-0.06218	-0.05014	-0.06167	-0.06162	-0.04802	-0.0637	-0.06027	-0.06034	-0.05064	-0.05041	-0.04743	-0.05715	-0.05149	-0.04049	-0.04839	-0.05765	-0.04443
SNAPC1	ENSG00000023608	rs10148237	14	61762357	61796428	14_61781093	2	0.08265	0.01602	0.13833	0.28622	0.06801	0.03127	0.2029	0.15873	0.0864	0.11453	0.13355	-0.13417	-0.04162	-0.09114	-0.05628	-0.00387	-0.02614	-0.01399	-0.10543	-0.14061	-0.02939	-0.04477	0.0137	-0.08152	-0.03311	0.00618	-0.05095	0.04364	0.07623	0.03436	0.00281	-0.0122	0.02716	0.02039	-0.01529	-0.00552	0.00456	-0.00133
UBR2	ENSG00000024048	rs7770598	6	42564062	42693504	6_41986443	6	0.04514	0.02205	0.032	0.01004	0.02138	0.03632	0.0147	0.03701	0.03157	0.03413	0.03484	0.07617	0.07673	0.06546	0.06295	0.02158	0.05602	0.04041	0.07236	0.07468	0.04665	0.0533	0.0412	0.06467	0.06538	0.03307	0.06089	0.03585	0.03168	0.03515	0.02509	0.01988	0.04387	0.0335	0.02163	0.0363	0.02579	0.01221
CCDC28A	ENSG00000024862	rs112349808	6	138773509	138793319	6_137900680	5	0.19788	0.16954	0.19336	0.23023	0.17925	0.1398	0.19577	0.20784	0.20815	0.23743	0.24434	0.15669	0.16219	0.10517	0.18628	0.08531	0.09922	0.11503	0.13163	0.15375	0.11378	0.15291	0.11913	0.15043	0.12623	0.05245	0.1276	0.17297	0.15801	0.12514	0.14666	0.10373	0.15171	0.13243	0.08338	0.11826	0.1463	0.11983
HSD17B6	ENSG00000025423	rs117267420	12	56752161	56787790	12_57082676	6	0.09408	0.08368	0.08597	0.10379	0.08193	0.06684	0.09422	0.0949	0.09941	0.09076	0.09813	0.09868	0.10494	0.09731	0.09144	0.05984	0.07028	0.07123	0.08546	0.0988	0.08128	0.08448	0.06741	0.09115	0.08312	0.06995	0.08685	0.08415	0.08134	0.07224	0.07623	0.06019	0.08178	0.06924	0.05974	0.06949	0.07253	0.05896
TOMM34	ENSG00000025772	rs2234197	20	44942130	44960486	20_44960400	4	0.07673	0.07242	0.06737	0.09427	0.12592	0.06154	0.03432	-0.02258	0.06594	0.08861	0.05414	0.27308	0.34824	0.23998	0.20482	0.05912	0.10724	0.07926	0.19656	0.25073	0.13115	0.10484	0.06331	0.24662	0.05858	0.07409	0.17493	0.11566	0.09801	0.12171	0.13501	0.04604	0.08102	0.08422	0.05994	0.08116	0.0739	0.04807
SEC63	ENSG00000025796	rs59490629	6	107867756	107958189	6_107256268	4	-0.11866	-0.10679	-0.05902	-0.10117	-0.09434	-0.08673	-0.09855	-0.1003	-0.08835	-0.09047	-0.12333	-0.19764	-0.25506	-0.21014	-0.1672	-0.08521	-0.11134	-0.08624	-0.12875	-0.18767	-0.10675	-0.15365	-0.09454	-0.17865	-0.13849	-0.08579	-0.16717	-0.14346	-0.10825	-0.11035	-0.10469	-0.07144	-0.13531	-0.10094	-0.06927	-0.10774	-0.0988	-0.07208
KPNA6	ENSG00000025800	rs41301066	1	32108038	32176568	1_32036760	6	0.06393	0.0917	0.07932	0.11066	0.08743	0.04673	0.09599	0.06565	0.07922	0.09631	0.09004	0.17681	0.17514	0.13914	0.13786	0.06842	0.0616	0.05588	0.11607	0.15628	0.07012	0.09577	0.04944	0.1388	0.08045	0.02801	0.11146	0.10673	0.08445	0.08923	0.05251	0.04535	0.09579	0.07163	0.06311	0.06893	0.05926	0.08033
KPNA6	ENSG00000025800	rs552449622	1	32108038	32176568	1_31644915	5	0.04709	0.28869	0.08104	0.45662	0.2614	0.09438	0.24646	0.1772	0.09242	0.25144	0.22187	0.23219	0.38377	0.25096	0.21165	0.14405	0.08985	0.11304	0.20588	0.22871	0.11502	0.15026	0.11324	0.24355	0.15473	0.08151	0.25066	0.20522	0.17	0.16948	0.12435	0.12144	0.30692	0.15792	0.10483	0.15173	0.14996	0.14567
VIM	ENSG00000026025	rs11013094	10	17228259	17237593	10_18230117	3	0.12076	0.08225	0.11622	0.1456	0.09386	0.08273	0.13789	0.1206	0.12029	0.12952	0.10953	0.04298	0.07453	0.058	0.07529	0.03063	0.03564	0.04711	0.06225	0.05949	0.05187	0.04799	0.0384	0.05871	0.05834	0.0333	0.05271	0.07171	0.06419	0.0634	0.05591	0.03651	0.07424	0.06036	0.02969	0.03308	0.06069	0.06076
RNASET2	ENSG00000026297	rs2247315	6	166929504	166957191	6_166956723	4	-0.01288	0.06925	-0.097	-0.13416	-0.1706	-0.03319	-0.14574	-0.03179	-0.05546	-0.17154	-0.21766	-0.38769	-0.43669	-0.24289	-0.25822	-0.16037	-0.2664	-0.15023	-0.25844	-0.14132	-0.20841	-0.16589	-0.1533	-0.3904	-0.31005	-0.10219	-0.39754	-0.09917	-0.13359	-0.02892	-0.01658	-0.01937	-0.04969	-0.08464	-0.00506	-0.01604	0.04724	-0.11096
VEZT	ENSG00000028203	rs2052430	12	95217746	95302790	12_96205575	6	0.08258	0.07434	0.07883	0.08308	0.07257	0.07201	0.08751	0.08726	0.08532	0.08262	0.08366	0.09413	0.10987	0.10359	0.0979	0.05827	0.07483	0.07257	0.08795	0.08886	0.0893	0.08776	0.06277	0.08131	0.08488	0.07022	0.08914	0.08867	0.09766	0.08045	0.08086	0.0704	0.08672	0.06847	0.05511	0.0771	0.07996	0.05349
ARID4A	ENSG00000032219	rs726219	14	58298385	58373887	14_57765547	3	0.14952	0.09897	0.12597	0.12582	0.10797	0.06558	0.15332	0.13159	0.14	0.16565	0.10329	0.06808	0.07652	0.05687	0.06341	0.02384	0.04705	0.04055	0.06011	-0.01967	0.07572	0.04361	0.03261	0.0261	0.03687	0.02094	0.0603	0.06697	0.10329	0.03851	0.06214	0.03249	0.05996	0.031	0.02379	0.04755	0.04852	0.04057
IFT88	ENSG00000032742	rs17056099	13	20567069	20691437	13_20689842	3	-0.15059	-0.13282	-0.14807	-0.16607	-0.15546	-0.05665	-0.15493	-0.20764	-0.16456	-0.16844	-0.24338	-0.18072	-0.17284	-0.17258	-0.17603	-0.05525	-0.06577	-0.07527	-0.12868	-0.1359	-0.09836	-0.12286	-0.0602	-0.1191	-0.07627	-0.05293	-0.11122	-0.11291	-0.15077	-0.0641	-0.07022	-0.03398	-0.11896	-0.02693	-0.02358	-0.03893	-0.06849	-0.09527
PIAS1	ENSG00000033800	rs573157922	15	68054179	68198603	15_68249630	6	-0.06683	-0.05199	-0.05106	-0.05261	-0.05278	-0.03938	-0.044	-0.05768	-0.04414	-0.0573	-0.05766	-0.09262	-0.10272	-0.07808	-0.0688	-0.03908	-0.05129	-0.04056	-0.07107	-0.09626	-0.05541	-0.05939	-0.04917	-0.08693	-0.07404	-0.04447	-0.08855	-0.05663	-0.06389	-0.0564	-0.05273	-0.03734	-0.059	-0.04705	-0.04067	-0.06025	-0.06252	-0.0263
SH3YL1	ENSG00000035115	rs7605824	2	217730	266398	2_280819	7	0.64149	0.5449	0.44203	0.59716	0.56181	0.27979	0.56572	0.49243	0.48469	0.6927	0.65046	0.24248	0.04824	0.21708	0.26068	0.23108	0.22915	0.1885	0.44863	0.17309	0.51196	0.38408	0.1684	0.19431	0.23416	0.26116	0.2873	0.28096	0.29286	0.00507	0.1937	0.12138	0.29753	0.06864	0.0823	0.11927	0.02513	0.29873
FAM136A	ENSG00000035141	rs199681849	2	70295975	70302090	2_70435323	4	0.10263	0.08685	0.09697	0.10487	0.08811	0.0503	0.09392	0.08773	0.09171	0.09989	0.09617	0.21422	0.21256	0.1883	0.17833	0.07827	0.09913	0.07608	0.1432	0.17861	0.08309	0.10274	0.06	0.19406	0.11135	0.05785	0.1487	0.09457	0.10188	0.08809	0.09794	0.05549	0.11535	0.087	0.06857	0.08323	0.07876	0.05941
TBC1D23	ENSG00000036054	rs73150214	3	100261000	100325251	3_99598904	4	0.05967	0.01799	0.04115	0.09234	0.04967	0.06139	0.03913	0.04757	0.06026	0.04314	0.1231	0.22021	0.29915	0.23672	0.20491	0.08237	0.13224	0.06756	0.16251	0.20897	0.1239	0.09707	0.07553	0.19019	0.07673	0.0729	0.14885	0.06259	0.09268	0.0553	0.03786	0.04041	0.03198	0.05292	0.03727	0.05795	0.05146	0.05304
NSUN2	ENSG00000037474	rs274645	5	6599239	6633291	5_6786195	5	-0.22509	-0.16824	-0.22064	-0.27633	-0.20708	-0.13974	-0.24946	-0.20639	-0.23005	-0.26325	-0.26418	-0.08119	-0.12525	-0.12543	-0.13237	-0.08092	-0.08195	-0.13809	-0.10378	-0.11964	-0.12147	-0.13498	-0.09837	-0.11241	-0.12804	-0.08948	-0.13655	-0.17906	-0.13135	-0.12528	-0.11067	-0.11074	-0.16188	-0.10824	-0.05983	-0.08925	-0.11882	-0.12446
DNAH5	ENSG00000039139	rs10035977	5	13690331	13944543	5_13989396	5	0.33566	0.14555	0.3435	0.28599	0.29406	0.13642	0.36305	0.33762	0.39052	0.36821	0.36165	-0.17385	0.02086	-0.02683	0.10804	0.00204	-0.02106	0.16173	-0.081	-0.02182	0.01139	0.08519	0.03659	-0.08753	0.14321	0.07322	-0.00941	0.15036	0.14019	0.05751	0.04633	0.05484	0.02811	0.0662	0.0268	-0.04599	0.07068	0.13714
PNKP	ENSG00000039650	rs62128046	19	49859882	49878351	19_48893242	3	-0.19487	-0.11939	-0.14388	-0.17903	-0.16652	-0.09917	-0.1869	-0.16326	-0.18466	-0.20069	-0.19072	-0.132	-0.17115	-0.15523	-0.18535	-0.05956	-0.09111	-0.10918	-0.13136	-0.1144	-0.11819	-0.11965	-0.10421	-0.12985	-0.1057	-0.06004	-0.09195	-0.11042	-0.10328	-0.0827	-0.10714	-0.08365	-0.13332	-0.08506	-0.05993	-0.07591	-0.10977	-0.09414
RAB27B	ENSG00000041353	rs9646599	18	54717860	54895516	18_55802704	4	0.06035	0.01451	0.01947	0.07039	0.09063	0.08424	0.09984	0.02309	0.06049	0.1053	0.04242	0.33286	0.37079	0.32701	0.25384	0.14641	0.1787	0.16696	0.24498	0.31724	0.15638	0.15029	0.11808	0.30305	0.15946	0.10066	0.24967	0.08793	0.12904	0.08913	0.13925	0.05601	0.11119	0.09527	0.09544	0.0729	0.07614	0.04431
LSG1	ENSG00000041802	rs1469674	3	194640788	194672477	3_194944612	6	0.04481	-0.03322	-0.03328	-0.16338	-0.02558	-0.00274	-0.0492	-0.0211	-0.0294	-0.01495	-0.06585	-0.10099	-0.14202	-0.07758	-0.06328	-0.04163	-0.03342	-0.04495	-0.04852	-0.10087	-0.0519	-0.07695	-0.0497	-0.1222	-0.08683	-0.06206	-0.09222	-0.04339	0.00463	-0.09926	-0.05096	-0.05157	-0.01826	-0.05822	-0.06383	-0.0685	-0.08916	-0.08283
CAPG	ENSG00000042493	rs4832175	2	85394748	85418432	2_85443365	3	-0.11237	-0.06702	-0.14539	-0.11232	-0.09602	-0.09089	-0.10671	-0.12523	-0.1178	-0.14584	-0.11498	-0.04449	-0.05377	-0.06772	-0.07865	-0.02146	-0.03176	-0.06081	-0.03256	-0.07606	-0.0631	-0.08987	-0.05499	-0.04268	-0.04823	-0.04923	-0.04084	-0.08782	-0.083	-0.08647	-0.07554	-0.054	-0.07285	-0.07931	-0.02621	-0.07057	-0.08768	-0.08545
DCUN1D1	ENSG00000043093	rs116528961	3	182938074	182985953	3_182647920	3	0.12283	0.06931	0.06165	0.10786	0.115	0.08412	0.09927	0.12788	0.09925	0.11512	0.14344	0.12628	0.16174	0.13851	0.1178	0.07505	0.05902	0.08793	0.09288	0.1009	0.05297	0.08841	0.06046	0.09044	0.09622	0.05391	0.11655	0.10634	0.0844	0.06876	0.0657	0.03605	0.07156	0.06375	0.03664	0.06803	0.08093	0.0518
LCP2	ENSG00000043462	rs984535	5	170246237	170298227	5_170791794	6	-0.00764	-0.00874	-0.01501	0.00505	-0.00079	0.00279	-0.00259	-0.00909	-0.01418	-0.01795	-0.00013	0.1395	0.16603	0.12984	0.09536	0.06778	0.05599	0.00357	0.10733	0.15568	0.06916	0.09645	0.03712	0.16559	0.07699	0.04422	0.14562	0.04732	0.01984	0.04163	0.03621	0.02198	0.04622	0.04212	0.02406	0.03733	0.02014	0.02997
CTNNA1	ENSG00000044115	rs72788828	5	138610967	138935034	5_138745346	3	0.10594	0.11169	0.09994	0.16686	0.09723	0.10676	0.12509	0.13909	0.08543	0.11737	0.14042	0.06805	0.05878	0.07992	0.08568	0.08056	0.11578	0.09749	0.04969	0.06593	0.12595	0.14753	0.10117	0.06405	0.1119	0.11673	0.0734	0.11562	0.14576	0.14022	0.1115	0.14107	0.09785	0.05534	0.04061	0.1244	0.16672	0.12711
YTHDC2	ENSG00000047188	rs2128315	5	113513683	113595285	5_113790183	2	-0.09566	-0.0593	-0.08296	-0.04154	-0.06315	-0.07648	-0.08742	-0.09448	-0.10983	-0.08905	-0.084	0.14199	0.14982	0.11008	0.07114	0.03598	0.05325	-0.03191	0.10289	0.13316	0.01702	0.02747	0.0079	0.11898	0.00775	0.02877	0.09666	-0.01375	-0.01818	0.02614	-0.02258	-0.00984	-0.04405	-0.01359	0.00423	-0.02081	-0.01751	-0.061
DTNBP1	ENSG00000047579	rs9718146	6	15522801	15663058	6_15144737	7	-0.18102	-0.19125	-0.22634	-0.13866	-0.18301	-0.15736	-0.1808	-0.20614	-0.19732	-0.21244	-0.19562	-0.32916	-0.36173	-0.31231	-0.39567	-0.14365	-0.20632	-0.17858	-0.27219	-0.3016	-0.28132	-0.24891	-0.14594	-0.29741	-0.23011	-0.04302	-0.26465	-0.219	-0.18041	-0.24295	-0.18393	-0.28645	-0.17805	-0.18477	-0.13947	-0.18979	-0.19302	-0.14124
ROS1	ENSG00000047936	rs201385489	6	117288300	117425855	6_116642499	6	0.02968	0.05614	0.02426	-0.01554	0.00905	0.00097	0.05052	0.07457	-0.01597	-0.007	-0.00434	-0.15766	-0.23742	-0.29311	-0.18108	-0.06528	-0.11275	-0.08094	-0.18836	-0.21203	-0.11841	-0.1282	-0.05778	-0.20521	-0.12292	-0.06438	-0.20071	0.01365	-0.03477	0.00167	-0.03257	-0.01391	0.0369	-0.00868	-0.01107	0.019	0.01463	-0.00807
RRM2B	ENSG00000048392	rs1265150	8	102204502	102239118	8_102200959	6	0.02869	-0.03549	0.01025	0.03299	-0.00594	-0.06199	0.0716	0.02676	0.02385	0.0015	0.01931	-0.1828	-0.1764	-0.10312	-0.08611	-0.04542	-0.05068	-0.01045	-0.08502	-0.11212	-0.0719	-0.06995	-0.01199	-0.13435	-0.06965	-0.02849	-0.09864	-0.04145	-0.04921	-0.05056	-0.04242	-0.01755	-0.02315	-0.04203	-0.04758	-0.0491	-0.03379	-0.00441
ZNF800	ENSG00000048405	rs4731451	7	127346790	127431924	7_128414046	6	0.05696	0.04455	0.05604	0.05525	0.05097	0.04573	0.05676	0.05995	0.05383	0.05735	0.06002	0.06648	0.06533	0.0679	0.06236	0.04356	0.04968	0.04838	0.05994	0.06852	0.05493	0.05808	0.04962	0.06471	0.05666	0.04475	0.0588	0.05352	0.05599	0.0474	0.04846	0.04244	0.05411	0.05749	0.03925	0.04845	0.05559	0.04098
SNX29	ENSG00000048471	rs41357	16	11976737	12574289	16_11151607	3	0.13359	0.12142	0.12076	0.15436	0.11805	0.07818	0.11152	0.09838	0.1388	0.12372	0.12779	0.07827	0.0489	0.03091	0.04696	0.03366	0.03827	0.05479	0.09105	0.01209	0.04739	0.05563	0.03973	0.06101	0.04099	0.04214	0.0649	0.08646	0.06991	0.0839	0.0857	0.02282	0.08757	0.07066	0.05131	0.05579	0.08098	0.06919
LMO3	ENSG00000048540	rs10846370	12	16548373	16610594	12_16505652	3	0.12648	0.07523	0.17738	0.19728	0.16506	0.10424	0.16424	0.24523	0.19781	0.16715	0.12031	0.00228	0.00809	0.03213	0.0374	0.00308	0.04683	0.03246	0.01283	0.02871	0.06151	0.05667	0.0469	-0.00758	0.05013	0.00869	0.01516	0.08906	0.09459	0.0741	0.07759	0.05089	0.08644	0.05342	0.02757	0.0079	0.07641	0.06147
RSF1	ENSG00000048649	rs230661	11	77659996	77821017	11_78173736	6	-0.04907	-0.02554	-0.0256	-0.03427	-0.02876	-0.02996	-0.04397	-0.03603	-0.05473	-0.05589	-0.05305	-0.1152	-0.14438	-0.13821	-0.09835	-0.042	-0.07359	-0.05075	-0.09844	-0.10961	-0.05992	-0.07246	-0.04042	-0.10141	-0.09588	-0.04658	-0.11124	-0.05016	-0.05102	-0.03449	-0.04285	-0.04496	-0.07217	-0.03504	-0.03967	-0.02227	-0.0381	-0.01409
H6PD	ENSG00000049239	rs12405956	1	9234775	9271337	1_9241785	4	0.11351	0.1447	0.12985	0.14048	0.11035	0.09477	0.01014	0.13284	0.11467	0.16466	0.10989	0.20617	0.27206	0.17975	0.1946	0.14048	0.08125	0.10947	0.22688	0.20614	0.0927	0.13663	0.06472	0.25649	0.14168	0.11743	0.2357	0.1358	0.09637	0.15352	0.11373	0.08883	0.12955	0.04883	0.07447	0.14896	0.15922	0.07878
VAMP3	ENSG00000049245	rs76021538	1	7771269	7781432	1_8728463	4	-0.11366	-0.11032	-0.12541	-0.17142	-0.12135	-0.0947	-0.14001	-0.12279	-0.10128	-0.18254	-0.13692	-0.19399	-0.28042	-0.19211	-0.16727	-0.09739	-0.11658	-0.10235	-0.18384	-0.20571	-0.07625	-0.12811	-0.09203	-0.17182	-0.13575	-0.09883	-0.14824	-0.17294	-0.20408	-0.15154	-0.14631	-0.07541	-0.14153	-0.11655	-0.08514	-0.1131	-0.10934	-0.06738
RFC2	ENSG00000049541	rs28393482	7	74231499	74254458	7_75075485	6	-0.08971	-0.06231	-0.06945	-0.06179	-0.06442	-0.05078	-0.0553	-0.0632	-0.06801	-0.08061	-0.07988	-0.10839	-0.1251	-0.10584	-0.1049	-0.0515	-0.06436	-0.04962	-0.0874	-0.12388	-0.06386	-0.0717	-0.05398	-0.11167	-0.06649	-0.04303	-0.08664	-0.06361	-0.08885	-0.06775	-0.05269	-0.05013	-0.05886	-0.05977	-0.0472	-0.06363	-0.0546	-0.05781
CLPTM1L	ENSG00000049656	rs2671898	5	1317744	1345099	5_409645	6	-0.0799	-0.06837	-0.07969	-0.08397	-0.09038	-0.06644	-0.08364	-0.08997	-0.07992	-0.09171	-0.09028	-0.05701	-0.06293	-0.07468	-0.07091	-0.04596	-0.0576	-0.06536	-0.05845	-0.06477	-0.07021	-0.07523	-0.06203	-0.06443	-0.07399	-0.06276	-0.05373	-0.08053	-0.083	-0.06084	-0.06402	-0.0606	-0.07759	-0.06547	-0.05027	-0.06039	-0.06869	-0.05922
CLPTM1L	ENSG00000049656	rs572368306	5	1317744	1345099	5_1082433	5	-0.27567	-0.19142	-0.27667	-0.25448	-0.2553	-0.18554	-0.28163	-0.29524	-0.26037	-0.31127	-0.30863	-0.20548	-0.21266	-0.21731	-0.21894	-0.12058	-0.17081	-0.17727	-0.20254	-0.20541	-0.19824	-0.2072	-0.15761	-0.18506	-0.18881	-0.15065	-0.16184	-0.23743	-0.20142	-0.16837	-0.17545	-0.15248	-0.19854	-0.17639	-0.13327	-0.15843	-0.17969	-0.15275
HEXB	ENSG00000049860	rs7735510	5	74640023	74722647	5_73786339	3	-0.13925	-0.11547	-0.12925	-0.15376	-0.11775	-0.07499	-0.14491	-0.13791	-0.1167	-0.15385	-0.15022	-0.09413	-0.09038	-0.1129	-0.08706	-0.05737	-0.05478	-0.10242	-0.08497	-0.07691	-0.08283	-0.1043	-0.03593	-0.0898	-0.09856	-0.07499	-0.0742	-0.12881	-0.11797	-0.13037	-0.09531	-0.06506	-0.10797	-0.10333	-0.07339	-0.09753	-0.09817	-0.07658
MCUR1	ENSG00000050393	rs1150615	6	13786557	13814568	6_13209156	5	0.33068	0.29815	0.24084	0.30536	0.24934	0.13216	0.26262	0.25167	0.26092	0.28933	0.27029	0.26986	0.28463	0.24607	0.32685	0.18841	0.14669	0.14268	0.21164	0.12351	0.08502	0.23015	0.17334	0.17479	0.15273	0.11872	0.35337	0.03374	0.21099	0.20172	0.20611	0.18752	0.22954	0.19052	0.05375	0.1763	0.27453	0.16814
HERPUD1	ENSG00000051108	rs3764263	16	56932048	56944863	16_56931795	3	-0.1253	-0.13595	-0.08531	-0.18047	-0.05886	-0.03887	-0.10984	-0.06538	-0.08379	-0.10527	-0.07759	-0.13485	-0.11472	-0.05887	-0.05197	-0.07106	-0.06727	-0.05367	-0.06196	-0.12533	-0.07269	-0.10703	-0.06967	-0.10081	-0.11607	-0.04704	-0.08057	-0.0908	-0.1218	-0.08595	-0.12772	-0.0902	-0.18524	-0.15533	-0.00139	-0.09702	-0.13765	-0.02879
PLEKHA5	ENSG00000052126	rs4474494	12	19129752	19376400	12_19085969	6	-0.08918	-0.08248	-0.07248	-0.13728	-0.0847	-0.0525	-0.13072	-0.09113	-0.10729	-0.10587	-0.08125	-0.14983	-0.15618	-0.12823	-0.12698	-0.05811	-0.08101	-0.05273	-0.11903	-0.12275	-0.08387	-0.1021	-0.06832	-0.11267	-0.09289	-0.06607	-0.09383	-0.08965	-0.08985	-0.07827	-0.06797	-0.06049	-0.08808	-0.06061	-0.05553	-0.06972	-0.05707	-0.06912
PRSS8	ENSG00000052344	rs9936818	16	31131433	31135762	16_31333583	3	-0.15243	-0.09867	-0.12667	-0.14783	-0.14292	-0.10594	-0.14813	-0.1103	-0.18799	-0.17764	-0.15737	-0.06189	-0.07567	-0.08902	-0.07749	-0.05773	-0.07203	-0.0741	-0.06157	-0.08253	-0.06366	-0.08429	-0.05506	-0.06961	-0.06471	-0.0546	-0.06818	-0.07545	-0.10948	-0.07349	-0.08593	-0.06124	-0.09272	-0.06724	-0.06882	-0.07612	-0.08476	-0.08418
SIKE1	ENSG00000052723	rs147297856	1	114769479	114780685	1_114185921	3	0.13701	0.10549	0.09741	0.10499	0.12105	0.06527	0.10929	0.11177	0.11721	0.12881	0.10729	0.15023	0.16311	0.129	0.11717	0.07177	0.08044	0.08202	0.13397	0.14376	0.0949	0.10384	0.07612	0.1316	0.08725	0.06695	0.11805	0.11058	0.10888	0.0963	0.09339	0.07334	0.12677	0.1004	0.06818	0.08488	0.10115	0.07746
RRP12	ENSG00000052749	rs551629589	10	97356358	97426076	10_97386991	4	-0.1609	-0.11814	-0.12184	-0.17288	-0.10113	-0.11517	-0.14268	-0.11419	-0.11075	-0.17046	-0.14704	-0.31144	-0.32835	-0.26881	-0.26404	-0.12861	-0.15151	-0.10194	-0.22925	-0.29105	-0.13048	-0.15341	-0.12402	-0.24816	-0.14337	-0.077	-0.22953	-0.1272	-0.12665	-0.1283	-0.10899	-0.05612	-0.13181	-0.10965	-0.06941	-0.10047	-0.11124	-0.11168
FOXN3	ENSG00000053254	rs12880076	14	89124871	89619149	14_89433530	2	-0.03928	-0.02255	-0.00778	-0.02396	-0.04305	0.04695	-0.1372	-0.08712	-0.08425	-0.02788	-0.03712	0.0835	0.11054	0.08955	0.07332	-0.02962	0.04776	0.0641	0.07613	0.09275	0.02964	0.02994	0.03589	0.04341	0.00288	0.00446	0.08413	-0.04872	-0.02128	-0.0264	0.0725	-0.06916	-0.04952	-0.00842	0.0226	0.04953	-0.03448	-0.02845
USE1	ENSG00000053501	rs11086028	19	17215346	17219829	19_16323643	6	-0.15611	-0.10284	-0.07792	-0.16521	-0.10554	-0.03662	-0.07797	-0.0687	-0.05383	-0.12082	-0.13422	-0.22453	-0.28228	-0.1292	-0.19285	-0.07718	-0.0536	-0.04687	-0.19462	-0.17199	-0.05831	-0.09423	-0.00898	-0.17696	-0.09369	-0.0064	-0.09833	-0.04907	-0.0733	-0.00744	-0.02971	0.09455	-0.05849	0.01734	-0.01202	0.04459	-0.0352	-0.00707
ANAPC4	ENSG00000053900	rs73248482	4	25377213	25418498	4_24759041	4	0.0942	0.08965	0.08588	0.14554	0.13042	0.12113	0.11616	0.11388	0.14989	0.12556	0.1583	0.35204	0.32394	0.24259	0.23445	0.1415	0.16898	0.12639	0.21155	0.26847	0.17309	0.11432	0.14304	0.30153	0.16625	0.16312	0.23307	0.14359	0.11729	0.15239	0.15924	0.12328	0.15251	0.11654	0.08347	0.1427	0.0841	0.09205
TRAPPC3	ENSG00000054116	rs3007220	1	36136570	36156053	1_36376248	3	-0.19633	-0.19268	-0.18572	-0.18022	-0.12253	-0.09829	-0.15178	-0.21057	-0.15221	-0.18724	-0.17378	-0.16672	-0.13879	-0.12653	-0.12527	-0.10508	-0.07309	-0.08945	-0.1039	-0.1415	-0.09417	-0.12051	-0.08434	-0.10563	-0.0959	-0.06302	-0.13355	-0.16004	-0.16496	-0.1707	-0.13342	-0.10149	-0.16268	-0.13768	-0.07228	-0.1171	-0.17141	-0.1162
PHPT1	ENSG00000054148	rs35055192	9	136848724	136851027	9_136935435	5	-0.19614	-0.1455	-0.25007	-0.16001	-0.20789	-0.15814	-0.19138	-0.18941	-0.22588	-0.25472	-0.24974	-0.12084	-0.1441	-0.14572	-0.1372	-0.08257	-0.10061	-0.06656	-0.10993	-0.14966	-0.12323	-0.08924	-0.00646	-0.11293	-0.0801	-0.05021	-0.05429	-0.15338	-0.13122	-0.11114	-0.10827	-0.10227	-0.15372	-0.12711	-0.11309	-0.10526	-0.1215	-0.10418
ARID4B	ENSG00000054267	rs12731560	1	235131634	235328219	1_234626071	6	-0.08386	-0.06325	-0.0922	-0.1269	-0.08186	-0.03585	-0.11494	-0.05255	-0.09274	-0.10746	-0.09801	-0.094	-0.12346	-0.11197	-0.13679	-0.05417	-0.03561	-0.04919	-0.07939	-0.13643	-0.0534	-0.07562	-0.06468	-0.08118	-0.06248	-0.04641	-0.0931	-0.0687	-0.07408	-0.11091	-0.05714	-0.05678	-0.06701	-0.04359	-0.02217	-0.04792	-0.08445	-0.04469
SDCCAG8	ENSG00000054282	rs12741781	1	243256034	243500092	1_243264850	6	-0.08008	-0.02842	0.0282	-8e-05	-0.02269	-0.03147	0.02732	-0.01776	0.01501	-0.00632	-0.01145	-0.19098	-0.2289	-0.16249	-0.17009	-0.04503	-0.10907	-0.05088	-0.12295	-0.20134	-0.07857	-0.04138	-0.03208	-0.1341	-0.0809	-0.05305	-0.1166	-0.07786	-0.10412	-0.09513	-0.05317	-0.03972	-0.10379	-0.05384	-0.05675	-0.04894	-0.04868	-0.03602
KIF1B	ENSG00000054523	rs2027330	1	10210805	10381603	1_10215534	3	-0.24333	-0.10857	-0.19714	-0.11988	-0.09612	-0.00655	-0.0494	-0.10824	-0.14086	-0.18056	-0.12255	-0.06909	-0.11333	-0.10995	-0.0691	-0.03978	-0.06197	-0.08322	-0.06101	-0.10279	-0.07158	-0.07967	-0.0677	-0.10621	-0.06206	-0.0436	-0.074	-0.08589	-0.09798	-0.0836	-0.05004	-0.06215	-0.12815	-0.06112	-0.05581	-0.00771	-0.07091	-0.04359
SYNE2	ENSG00000054654	rs201523171	14	63852983	64226433	14_63545813	6	0.07638	0.04498	0.07073	0.0411	0.07665	0.05261	0.05764	0.0824	0.06139	0.08924	0.06659	0.08798	0.08979	0.09714	0.09361	0.04223	0.07475	0.07559	0.07827	0.07933	0.07355	0.07322	0.06281	0.08803	0.07603	0.06489	0.0722	0.08549	0.07643	0.0633	0.05594	0.04891	0.07735	0.05635	0.0477	0.06169	0.05806	0.05119
SYNE2	ENSG00000054654	rs4329843	14	63852983	64226433	14_64153132	2	0.08444	0.09411	0.07695	0.08533	0.08744	0.04788	0.0514	0.11083	0.09047	0.10502	0.07281	-0.12722	-0.14607	-0.0958	-0.04978	-0.02567	-0.04304	0.03437	-0.06963	-0.117	-0.03202	-0.01212	0.0087	-0.11983	-0.01581	-0.00961	-0.09316	0.04534	0.0316	-0.01668	-0.00888	0.05759	0.03338	0.03179	0.00016	0.01313	0.05093	0.02338
GALC	ENSG00000054983	rs74337989	14	87837820	87993665	14_87988125	4	0.24023	0.14837	0.14839	0.05448	0.13937	0.12544	0.12625	0.14141	0.17217	0.18753	0.19107	0.33627	0.35326	0.19452	0.2572	0.08564	0.0886	0.09698	0.18368	0.21775	0.11497	0.11037	0.08789	0.23831	0.12625	0.07209	0.15745	0.15709	0.13703	0.11315	0.09702	0.0648	0.14786	0.11475	0.0529	0.11515	0.12547	0.08617
SZRD1	ENSG00000055070	rs7543472	1	16352575	16398145	1_16113897	6	0.08906	0.03348	0.08537	0.04622	0.04489	0.03883	0.05897	0.06882	0.09465	0.08672	0.05314	0.17394	0.17309	0.12359	0.14473	0.08929	0.0827	0.06095	0.12438	0.18141	0.09763	0.08339	0.05992	0.15472	0.08586	0.05334	0.11955	0.04733	0.07683	0.0986	0.10237	0.05576	0.0801	0.05436	0.0618	0.07601	0.05787	0.04122
CUL1	ENSG00000055130	rs62649284	7	148697914	148801036	7_148330301	3	0.07311	0.0765	0.09988	0.04604	0.09492	0.09914	0.08203	0.12182	0.07263	0.10952	0.10475	0.01625	0.02187	0.0643	0.02881	0.04377	0.06279	0.07263	0.06051	0.06283	0.09992	0.07769	0.06544	0.0469	0.1013	0.06173	0.05131	0.09907	0.09393	0.0779	0.04554	0.08884	0.07597	0.06983	0.03977	0.09544	0.08131	0.05251
GINM1	ENSG00000055211	rs9322191	6	149566294	149591748	6_149591063	4	0.12151	0.06708	0.08459	0.05853	0.08902	0.07846	0.07419	0.10676	0.12727	0.12109	0.12696	0.19511	0.20806	0.1679	0.14141	0.07593	0.12033	0.08984	0.17583	0.18662	0.09274	0.10584	0.08607	0.1739	0.12921	0.07901	0.15773	0.10248	0.13616	0.12572	0.07347	0.07502	0.12332	0.09758	0.0756	0.09333	0.11388	0.07754
EIF2AK2	ENSG00000055332	rs12472756	2	37099210	37157065	2_36701805	6	-0.05122	-0.02771	-0.06215	-0.07662	-0.09882	-0.04025	-0.06785	-0.06623	-0.07547	-0.0692	-0.06257	-0.11493	-0.14636	-0.16143	-0.13791	-0.05352	-0.08549	-0.09263	-0.10134	-0.1567	-0.14592	-0.14252	-0.07864	-0.11702	-0.12311	-0.06944	-0.13448	-0.09354	-0.0763	-0.08387	-0.09123	-0.03002	-0.07463	-0.06116	-0.02805	-0.07303	-0.07047	-0.04825
USP36	ENSG00000055483	rs34066747	17	78787381	78841441	17_79454675	6	0.08234	0.06434	0.05825	0.06525	0.07011	0.05488	0.07128	0.06314	0.07574	0.07856	0.07416	0.04376	0.04013	0.04083	0.03982	0.02368	0.04197	0.04148	0.03638	0.04623	0.04864	0.04573	0.0297	0.05143	0.05192	0.03164	0.04206	0.0602	0.04983	0.05062	0.048	0.04375	0.05556	0.05447	0.04247	0.04269	0.05339	0.04025
KMT2C	ENSG00000055609	rs60791946	7	152134922	152436005	7_151735547	6	-0.06444	-0.04047	-0.05391	-0.06732	-0.04813	-0.03479	-0.06031	-0.05704	-0.06247	-0.0612	-0.06614	-0.05171	-0.06332	-0.05814	-0.05789	-0.02348	-0.03173	-0.03815	-0.04682	-0.05005	-0.03724	-0.04136	-0.0267	-0.03868	-0.04484	-0.02898	-0.03954	-0.04492	-0.05275	-0.03081	-0.03496	-0.03119	-0.0432	-0.03766	-0.0225	-0.0303	-0.03543	-0.03099
GDI2	ENSG00000057608	rs12771428	10	5765223	5842132	10_6626692	3	-0.03662	-0.07484	-0.05799	-0.17657	-0.07841	-0.08672	-0.14245	-0.11714	-0.13064	-0.09315	-0.16986	-0.09891	-0.11621	-0.10919	-0.13156	-0.07414	-0.06075	-0.11533	-0.09559	-0.12251	-0.10894	-0.19213	-0.09193	-0.05588	-0.15813	-0.08475	-0.06617	-0.10748	-0.14842	-0.10827	-0.0846	-0.09068	-0.11943	-0.09876	-0.05542	-0.09726	-0.09079	-0.08975
PRDM1	ENSG00000057657	rs9384599	6	106086320	106109939	6_106072849	3	0.23698	0.11263	0.16177	0.18753	0.15725	0.06919	0.19187	0.21956	0.17751	0.19755	0.20366	0.04255	0.05794	0.03665	0.09906	0.02829	0.03639	0.07224	0.03723	0.04492	0.0288	0.05861	0.03622	-0.01838	0.03667	0.00665	-0.03059	0.13835	0.03384	0.02113	0.03379	0.06971	0.05528	0.07493	-0.02091	-0.00356	0.05517	0.09836
LAMC2	ENSG00000058085	rs10911494	1	183186238	183244900	1_184021612	2	-0.07463	-0.12623	-0.06222	-0.04384	-0.04028	-0.02834	-0.04325	-0.10596	-0.06785	-0.10561	-0.08858	0.0098	0.00045	0.00723	0.00885	-0.00208	-0.00384	-0.01624	0.02987	-0.01332	0.00071	0.009	0.00142	-0.01235	-0.03398	0.03176	0.02841	-0.06197	-0.04928	-0.04892	-0.05007	-0.0487	-0.0736	-0.0671	-0.03834	-0.09094	-0.08321	-0.0367
SEC61A1	ENSG00000058262	rs6439082	3	128051641	128071683	3_127756513	6	0.0742	0.05475	0.06763	0.08098	0.06363	0.04194	0.06086	0.0646	0.0753	0.07992	0.08455	0.09026	0.10395	0.07143	0.08757	0.03853	0.04924	0.04208	0.05528	0.08515	0.05348	0.05242	0.03382	0.07959	0.05551	0.03248	0.07285	0.05208	0.06159	0.05578	0.04132	0.02207	0.06096	0.04508	0.03242	0.03765	0.05448	0.03477
PARP12	ENSG00000059378	rs7781021	7	140023744	140063721	7_140016066	3	0.11089	0.09902	0.13193	0.13616	0.11021	0.0919	0.14205	0.10416	0.10568	0.1236	0.12371	0.05049	0.05656	0.05303	0.0504	0.03762	0.03996	0.05685	0.0526	0.06273	0.04674	0.04992	0.04222	0.0079	0.05968	0.0499	0.04073	0.08614	0.08644	0.07475	0.08227	0.05781	0.09674	0.0719	0.05238	0.07761	0.0923	0.0691
MXD1	ENSG00000059728	rs10165886	2	69897688	69942945	2_70604380	6	-0.06189	-0.05033	-0.0521	-0.06406	-0.05632	-0.04944	-0.05374	-0.04921	-0.0553	-0.06355	-0.0584	-0.07577	-0.09413	-0.0843	-0.0694	-0.04632	-0.04947	-0.0487	-0.07414	-0.09285	-0.04788	-0.05812	-0.03742	-0.0843	-0.05519	-0.04211	-0.07937	-0.05642	-0.05303	-0.05205	-0.04941	-0.03671	-0.05361	-0.04849	-0.03978	-0.04723	-0.05134	-0.03175
MXD1	ENSG00000059728	rs79652147	2	69897688	69942945	2_70935921	4	-0.13562	-0.11721	-0.11226	-0.18976	-0.11174	-0.07654	-0.14275	-0.11807	-0.11946	-0.12929	-0.13588	-0.21102	-0.25785	-0.19798	-0.15691	-0.09087	-0.08497	-0.08606	-0.15435	-0.15587	-0.12081	-0.13176	-0.06935	-0.15377	-0.12205	-0.06063	-0.23888	-0.10457	-0.11033	-0.10504	-0.09182	-0.07092	-0.11927	-0.1032	-0.06927	-0.09446	-0.1134	-0.08484
CDK17	ENSG00000059758	rs76604119	12	96278261	96400560	12_96955576	4	0.06898	0.02016	0.03134	-0.06774	0.01979	0.05007	0.01488	0.04179	0.06174	0.06388	0.09081	0.23443	0.25622	0.22147	0.16995	0.09515	0.13673	0.09177	0.20135	0.26711	0.12989	0.18031	0.09763	0.18841	0.11121	0.09333	0.18019	0.12559	0.13891	0.16747	0.07135	0.06493	0.12227	0.08019	0.07545	0.12337	0.07808	0.05599
SLC2A3	ENSG00000059804	ss1388065728	12	7919230	7936275	12_8221642	4	-0.13476	-0.07098	-0.10773	-0.15917	-0.09167	-0.05342	-0.10775	-0.08692	-0.12704	-0.11858	-0.11561	-0.26816	-0.3018	-0.22639	-0.23797	-0.1099	-0.18053	-0.12376	-0.21793	-0.24327	-0.1147	-0.17203	-0.10945	-0.28272	-0.16085	-0.09934	-0.25138	-0.15278	-0.18458	-0.14141	-0.14562	-0.08679	-0.1648	-0.13323	-0.12811	-0.15361	-0.09955	-0.03544
MPC1	ENSG00000060762	rs4489135	6	166364919	166383013	6_166233987	4	-0.1248	-0.12478	-0.11459	-0.09866	-0.02568	-0.07647	-0.07199	-0.02388	-0.06361	-0.16013	-0.16133	-0.21191	-0.26705	-0.25233	-0.1986	-0.08475	-0.13459	-0.14692	-0.16896	-0.24727	-0.08977	-0.11246	-0.07686	-0.20138	-0.14686	-0.08105	-0.16224	-0.10416	-0.09077	-0.08233	-0.1064	-0.05468	-0.0865	-0.09463	-0.05951	-0.02487	-0.12721	-0.08409
NCKAP1	ENSG00000061676	rs62196415	2	182909115	183038858	2_183954786	3	-0.28987	-0.08174	-0.20362	0.04642	-0.19168	-0.15188	-0.08869	-0.03209	-0.07744	-0.2354	-0.18889	-0.04341	-0.18127	-0.10506	-0.14049	-0.04535	-0.13934	-0.12861	-0.0978	-0.10072	-0.15615	-0.10399	-0.0516	-0.10907	-0.12321	-0.08688	-0.15736	-0.1033	-0.16294	-0.12006	-0.01978	-0.09186	-0.2164	-0.11476	-0.09112	-0.1131	-0.13219	-0.08027
SFSWAP	ENSG00000061936	rs151240644	12	131711081	131799737	12_132468594	7	0.3731	0.22466	0.26702	0.11358	0.23636	0.30573	0.18902	0.27459	0.25829	0.30821	0.27197	0.3132	0.36038	0.21056	0.29633	0.1267	0.21062	0.17813	0.31043	0.28708	0.19238	0.21931	0.15137	0.26592	0.16313	0.09931	0.28481	0.20984	0.21437	0.23734	0.11871	0.17248	0.27658	0.20157	0.11091	0.19341	0.22474	0.15565
EIF4B	ENSG00000063046	rs73111421	12	53006158	53042209	12_52666451	5	0.15523	0.22981	0.15684	0.27406	0.26512	0.13715	0.24128	0.22931	0.21104	0.23022	0.27935	0.08354	0.07418	0.02553	0.06895	0.07068	0.07014	0.12564	0.09224	0.05896	0.13614	0.16702	0.10158	0.05573	0.1397	0.09523	0.05205	0.20496	0.18126	0.17638	0.17988	0.12212	0.16533	0.20272	0.1075	0.15237	0.23879	0.14563
U2AF2	ENSG00000063244	rs199744839	19	55654146	55674715	19_55773248	3	0.03268	0.12844	0.10269	0.13324	0.08458	0.11825	0.10872	0.12184	0.06311	0.07081	0.16004	0.02354	0.04455	0.05903	0.0588	0.05466	0.03686	0.12349	0.08149	0.03327	0.07528	0.04964	0.04271	0.10781	0.14383	0.10721	0.07281	0.1275	0.10708	0.1223	0.10886	0.07238	0.12829	0.09279	0.06184	0.12183	0.052	0.09192
EPN1	ENSG00000063245	rs4801656	19	55675226	55709858	19_55466572	4	-0.12473	-0.04509	-0.09213	-0.11395	-0.09097	-0.04197	-0.0908	-0.07803	-0.08956	-0.11855	-0.12185	-0.18694	-0.19697	-0.17868	-0.13326	-0.07597	-0.07944	-0.0825	-0.17215	-0.16509	-0.08647	-0.10422	-0.09672	-0.11673	-0.10024	-0.05922	-0.12772	-0.1078	-0.09339	-0.08256	-0.11505	-0.02845	-0.08891	-0.06448	-0.05836	-0.07315	-0.06448	-0.08011
RNF4	ENSG00000063978	rs3827767	4	2462220	2625320	4_3484784	3	-0.11036	-0.06798	-0.12325	-0.25075	-0.14014	-0.00957	-0.1919	-0.15203	-0.10676	-0.0978	-0.13459	-0.0986	-0.14643	-0.15823	-0.13452	-0.10482	-0.07286	-0.11419	-0.15141	-0.09889	-0.11685	-0.18822	-0.04779	-0.06039	-0.08577	-0.07714	-0.06205	-0.09949	-0.0974	-0.02746	-0.09935	-0.05615	-0.08788	-0.04378	-0.02561	-0.02689	-0.05827	-0.04453
CASP8	ENSG00000064012	rs13389169	2	201233443	201287711	2_200269622	4	-0.12937	-0.05565	-0.12976	-0.19046	-0.17425	-0.09305	-0.15439	-0.14713	-0.13469	-0.18248	-0.16463	-0.24081	-0.22321	-0.19527	-0.19274	-0.09188	-0.10981	-0.12014	-0.1723	-0.20101	-0.11111	-0.2236	-0.10871	-0.18402	-0.14426	-0.08259	-0.15831	-0.163	-0.13301	-0.06075	-0.08854	-0.08553	-0.12467	-0.07875	-0.06525	-0.07578	-0.07805	-0.06813
LIMCH1	ENSG00000064042	rs56221198	4	41359607	41700044	4_42273257	3	0.22271	0.11813	0.17166	0.22424	0.19457	0.08461	0.19999	0.29486	0.16479	0.18873	0.13516	-0.0184	-0.00886	0.00163	0.0334	0.01229	0.00915	0.09744	0.03488	-0.02768	0.06051	-0.012	0.03983	-0.04238	-0.02739	0.06454	-0.02805	0.09275	0.15549	0.08988	0.05436	0.05317	0.0684	0.06848	-0.05646	0.02852	0.00434	0.07266
SPA17	ENSG00000064199	rs57285397	11	124673798	124697518	11_124679625	7	0.40891	0.25086	0.25751	0.12599	0.23057	0.19219	0.10647	0.24003	0.25411	0.30539	0.29802	0.54604	0.57256	0.49448	0.42209	0.17757	0.25888	0.18471	0.45281	0.45396	0.17135	0.25735	0.17446	0.42076	0.2532	0.0814	0.38913	0.24715	0.20857	0.23869	0.23261	0.13346	0.22977	0.23203	0.16674	0.2087	0.22878	0.15325
ATP2C2	ENSG00000064270	rs80045638	16	84368527	84464187	16_83888730	3	-0.04042	-0.17397	-0.07924	-0.16092	-0.09939	-0.16446	-0.24017	-0.19269	-0.20541	-0.14533	-0.24426	0.14166	0.10179	0.01746	0.02512	0.08074	-0.05726	-0.37105	-0.04097	-0.08541	-0.12419	-0.06197	-0.01777	0.12326	-0.08577	-0.07471	0.06972	-0.21404	-0.10591	-0.1744	-0.43774	-0.25517	-0.16637	-0.17436	-0.23764	-0.14157	-0.04096	-0.08966
TNPO3	ENSG00000064419	rs28758331	7	128954180	129055173	7_129793525	3	0.12541	0.08693	0.10346	0.0979	0.09641	0.06684	0.09105	0.10368	0.08855	0.13363	0.12766	0.11449	0.12139	0.09072	0.08743	0.0478	0.07556	0.06726	0.1014	0.11255	0.07305	0.08253	0.0657	0.09716	0.07325	0.04025	0.08016	0.09421	0.08784	0.07709	0.08405	0.05579	0.09563	0.08685	0.05856	0.07366	0.09106	0.06473
CTSA	ENSG00000064601	rs6073950	20	45890144	45898820	20_45904471	6	-0.03989	-0.07814	0.00455	-0.11023	-0.0019	0.02482	-0.06455	-0.09959	-0.08591	-0.06946	-0.00912	0.21836	0.15071	0.08984	0.11924	0.03075	0.07122	-0.04942	0.16279	0.02293	0.00676	0.02321	0.00555	0.0537	0.01825	0.0383	0.08586	0.05265	0.00326	0.03671	-0.02302	0.00638	-0.01718	0.00405	-0.00591	0.00751	-0.0172	-0.02249
SNX24	ENSG00000064652	rs13187952	5	122843439	123029354	5_122997684	6	0.0727	0.06257	0.06674	0.04317	0.03378	0.03883	0.04147	0.05585	0.05245	0.06488	0.06589	0.09047	0.09888	0.05133	0.06382	0.03248	0.04311	0.03991	0.04552	0.08534	0.04326	0.0365	0.03334	0.08207	0.04048	0.02682	0.06983	0.06072	0.04835	0.05828	0.04928	0.02725	0.04834	0.04785	0.01018	0.03746	0.05247	0.03949
CNN2	ENSG00000064666	rs3087680	19	1026581	1039068	19_1038290	7	0.14047	0.01895	0.16648	0.38607	0.19964	0.0772	0.31156	0.25602	0.28472	0.22357	0.3517	0.41247	0.47496	0.46474	0.32166	0.17308	0.23122	0.06915	0.29673	0.52087	0.27628	0.29025	0.1404	0.28374	0.25918	0.12052	0.31436	0.19606	0.22398	0.12121	0.19378	0.10799	0.23457	0.1143	0.06231	0.12432	0.05677	0.16099
SBNO2	ENSG00000064932	rs3760991	19	1107636	1174283	19_1402998	7	0.14364	0.17188	0.17327	-0.05844	0.10472	0.17061	0.08585	0.17044	0.16331	0.28444	0.1685	0.25931	0.13326	0.18674	0.25504	0.1252	0.22018	0.19186	0.28744	0.32604	0.22015	0.2297	0.17275	0.62361	0.2527	0.18538	0.18131	0.29844	0.24305	0.39875	0.27372	0.11752	0.30375	0.23897	0.1951	0.27801	0.2731	0.15285
CALCRL	ENSG00000064989	rs7592188	2	187343129	187448460	2_187287969	6	-0.09011	-0.00175	-0.0698	-0.06455	-0.07132	-0.05815	-0.0587	-0.07355	-0.07402	-0.05098	-0.07935	-0.17611	-0.1999	-0.1826	-0.13097	-0.04402	-0.12176	-0.08693	-0.12485	-0.19141	-0.09763	-0.10629	-0.07882	-0.14006	-0.08862	-0.07707	-0.12242	-0.07366	-0.1377	-0.0661	-0.01717	-0.00627	-0.0529	-0.06215	-0.01229	-0.02354	-0.01496	-0.02088
NTHL1	ENSG00000065057	rs140291008	16	2039815	2047866	16_1093428	3	-0.13075	-0.09791	-0.11947	-0.15057	-0.10832	-0.0644	-0.15772	-0.13426	-0.14403	-0.13521	-0.12328	-0.14027	-0.13649	-0.12319	-0.11746	-0.08208	-0.10254	-0.09426	-0.11818	-0.13018	-0.11517	-0.10392	-0.08569	-0.12585	-0.12178	-0.07703	-0.10723	-0.11027	-0.11163	-0.09374	-0.08987	-0.08258	-0.09772	-0.09603	-0.06586	-0.07558	-0.08958	-0.08292
ANKRD44	ENSG00000065413	rs55640421	2	196967017	197311173	2_196407519	6	-0.09726	-0.0773	-0.08272	-0.09473	-0.08066	-0.05323	-0.09822	-0.09593	-0.08578	-0.0934	-0.09226	-0.06587	-0.07138	-0.07361	-0.06669	-0.01903	-0.0362	-0.06179	-0.05746	-0.06723	-0.05929	-0.0655	-0.03987	-0.059	-0.05285	-0.03623	-0.0537	-0.07522	-0.07588	-0.05946	-0.05625	-0.04995	-0.07827	-0.06313	-0.04741	-0.05039	-0.07004	-0.05474
ANKRD44	ENSG00000065413	rs62277944	2	196967017	197311173	2_198207397	6	0.0008	0.05356	-0.02616	-0.05797	-0.00187	-0.0031	-0.04448	-0.03987	-0.00852	-0.0123	0.01886	0.13342	0.09314	0.06564	0.10104	0.03505	0.08318	0.05067	0.11623	0.11409	0.09173	0.07806	0.01941	0.0651	0.07381	0.11238	0.16614	0.07193	0.05875	0.04734	0.0592	0.05576	0.12141	0.06197	0.13522	0.0974	0.09787	0.04731
TBC1D1	ENSG00000065882	rs55712614	4	37891087	38139175	4_38271856	6	0.05526	0.04404	0.04958	0.06324	0.04941	0.03466	0.05875	0.05754	0.05109	0.06067	0.06061	0.06005	0.07009	0.06098	0.05725	0.03428	0.03908	0.03768	0.05207	0.06276	0.04631	0.04607	0.03655	0.05471	0.04953	0.03292	0.05742	0.04292	0.04321	0.0425	0.0395	0.02996	0.04918	0.04211	0.02804	0.03978	0.04114	0.02987
CDK13	ENSG00000065883	rs4329187	7	39949646	40099580	7_41028209	6	0.0473	0.02912	0.04531	0.07341	0.03785	0.03654	0.03946	0.04435	0.05129	0.05053	0.04975	0.09457	0.09015	0.07861	0.06398	0.03355	0.04688	0.04171	0.0682	0.08712	0.05452	0.05595	0.03955	0.07742	0.05354	0.03608	0.06219	0.05073	0.06172	0.04233	0.03694	0.02492	0.04016	0.03805	0.03143	0.03982	0.04298	0.03955
MTHFD2	ENSG00000065911	rs7568898	2	74198562	74217565	2_74044450	5	0.09242	0.14391	0.12994	0.26332	0.17653	0.11693	0.27219	0.15407	0.19396	0.18188	0.20793	0.09692	0.13212	0.12394	0.13328	0.12993	0.08762	0.11198	0.09392	0.15278	0.15037	0.16086	0.10239	0.10593	0.10693	0.07148	0.09564	0.11456	0.15156	0.14073	0.13652	0.14226	0.14111	0.16227	0.07398	0.10458	0.2006	0.12282
YBX1	ENSG00000065978	rs349451	1	42682427	42702349	1_41800032	4	0.05092	0.03256	0.07426	0.12315	0.12133	0.05012	0.10798	0.08768	0.14095	0.09884	0.08477	0.25032	0.23932	0.23022	0.21124	0.12836	0.15472	0.13402	0.24307	0.2463	0.15947	0.16951	0.11932	0.25034	0.15962	0.15183	0.20347	0.14314	0.14943	0.14541	0.11927	0.06335	0.13108	0.10924	0.06663	0.10208	0.10918	0.05084
CD84	ENSG00000066294	rs11265382	1	160541095	160579516	1_160380350	5	-0.21939	-0.17195	-0.17926	-0.33759	-0.16276	-0.11743	-0.43589	-0.26523	-0.21645	-0.18262	-0.27134	-0.06821	-0.11228	-0.1114	-0.06487	-0.03067	-0.03876	-0.10171	-0.01578	-0.13827	-0.09965	-0.16865	-0.08837	-0.08057	-0.16717	-0.08226	-0.12947	-0.09376	-0.11845	-0.12065	-0.05676	-0.12972	-0.1316	-0.08582	-0.01789	-0.10523	-0.12947	-0.13258
CD84	ENSG00000066294	rs71639062	1	160541095	160579516	1_161382613	4	-0.17073	-0.12579	-0.14238	-0.17668	-0.12131	-0.10853	-0.15028	-0.15669	-0.15247	-0.16497	-0.16546	-0.20304	-0.231	-0.18968	-0.17969	-0.09999	-0.1183	-0.11765	-0.17624	-0.19982	-0.13434	-0.14454	-0.10764	-0.17941	-0.13788	-0.09734	-0.17468	-0.14169	-0.14614	-0.11853	-0.10669	-0.0981	-0.14176	-0.1199	-0.08978	-0.12663	-0.12479	-0.10283
CLDN18	ENSG00000066405	rs138333850	3	137998735	138033655	3_137548180	7	-0.18269	-0.02899	-0.18007	-0.29841	-0.24713	-0.27083	-0.26639	-0.27189	-0.2241	-0.08733	-0.26766	-0.2207	-0.22972	-0.35947	-0.23231	-0.04912	-0.22955	-0.27985	-0.28859	-0.26744	-0.35935	-0.35371	-0.38292	-0.22304	-0.41412	-0.27464	-0.25107	-0.38916	-0.36716	-0.26161	-0.24857	-0.29192	-0.28802	-0.22198	-0.1498	-0.25285	-0.2781	-0.17904
THUMPD1	ENSG00000066654	rs573320554	16	20702816	20742084	16_21131494	4	-0.03191	0.02757	-0.01622	-0.00886	-0.07327	-0.05885	-0.05276	-0.08097	-0.05509	-0.05321	-0.08823	-0.16978	-0.30435	-0.24858	-0.20519	-0.07392	-0.18808	-0.11836	-0.17756	-0.25372	-0.10721	-0.1598	-0.07973	-0.2532	-0.12946	-0.09214	-0.16007	-0.11183	-0.07546	-0.03636	-0.05836	-0.04625	-0.07647	-0.03211	-0.05352	-0.02791	-0.04387	-0.0207
MYO9A	ENSG00000066933	rs13379892	15	71822289	72118577	15_71727265	6	0.07464	0.06094	0.06745	0.08006	0.06858	0.05028	0.06405	0.07745	0.07967	0.07789	0.07723	0.10966	0.13823	0.09545	0.11184	0.0514	0.06575	0.05355	0.08915	0.1119	0.07074	0.07087	0.05299	0.10371	0.06913	0.04891	0.08273	0.06963	0.06604	0.06341	0.05706	0.04088	0.0756	0.05622	0.05886	0.05778	0.06333	0.04931
IDI1	ENSG00000067064	rs539658189	10	1039152	1049170	10_1542695	5	-0.22452	-0.15962	-0.18874	-0.17612	-0.22738	-0.12101	-0.20975	-0.24266	-0.19477	-0.24036	-0.22997	-0.09384	-0.07219	-0.10817	-0.18785	-0.05647	-0.04421	-0.10896	-0.0733	-0.06811	-0.10652	-0.11375	-0.05447	-0.04528	-0.1009	-0.08271	-0.06351	-0.11153	-0.13965	-0.12023	-0.10409	-0.06412	-0.15842	-0.13053	-0.07143	-0.10655	-0.10228	-0.13091
KLF6	ENSG00000067082	rs56117017	10	3775996	3785281	10_3184652	6	-0.06284	-0.02982	-0.03913	-0.08084	-0.05372	-0.04278	-0.06919	-0.07169	-0.05483	-0.05207	-0.06358	-0.15213	-0.15615	-0.14286	-0.11435	-0.06325	-0.08751	-0.04547	-0.10965	-0.13653	-0.09497	-0.10646	-0.06357	-0.12253	-0.08651	-0.05736	-0.11309	-0.08032	-0.07516	-0.07044	-0.0597	-0.03612	-0.08372	-0.07246	-0.05369	-0.06553	-0.05903	-0.03585
PLPP1	ENSG00000067113	rs10045616	5	55424854	55535050	5_54931213	3	-0.2021	-0.05606	-0.16171	-0.09916	-0.1641	-0.03612	-0.21656	-0.21845	-0.23339	-0.23611	-0.18703	-0.10276	-0.08556	-0.12931	-0.10191	-0.00747	0.02436	-0.00032	-0.05131	-0.09598	-0.05927	0.02912	-0.07767	-0.07733	0.03203	-0.03662	-0.12637	-0.06168	-0.07524	-0.01687	-0.01742	0.0057	-0.10193	-0.01159	-0.04693	0.00156	3e-05	-0.05789
TNFRSF1A	ENSG00000067182	rs1860545	12	6328757	6342114	12_6337611	6	0.08205	0.06528	0.08392	0.04712	0.0699	0.07893	0.08937	0.07254	0.03945	0.07435	0.04951	0.05199	0.05552	0.06489	0.06039	0.02945	0.06016	0.07451	0.04738	0.06213	0.07408	0.0355	0.05779	0.03739	0.04869	0.06629	0.0781	0.10008	0.09788	0.09202	0.12917	0.09474	0.11264	0.06874	0.08819	0.09384	0.07245	0.10652
EVI5	ENSG00000067208	rs12124746	1	92508696	92792404	1_91745404	4	0.11806	0.07677	0.07492	0.09518	0.08494	0.075	0.06197	0.05615	0.05462	0.09616	0.12461	0.224	0.28003	0.23876	0.19034	0.09141	0.1083	0.09588	0.15292	0.20228	0.0894	0.09896	0.07342	0.1969	0.1209	0.08255	0.16816	0.11311	0.11688	0.11522	0.11517	0.07177	0.07271	0.12577	0.06507	0.10849	0.11118	0.10551
TP53BP1	ENSG00000067369	rs201046316	15	43403061	43510728	15_43607670	6	-0.08549	-0.07564	-0.07675	-0.09068	-0.07799	-0.06855	-0.08235	-0.07268	-0.08756	-0.09434	-0.08596	-0.11088	-0.10679	-0.09305	-0.08213	-0.05129	-0.06441	-0.06166	-0.08061	-0.09761	-0.06827	-0.07244	-0.04799	-0.09519	-0.07482	-0.05122	-0.07673	-0.07624	-0.0786	-0.06552	-0.07315	-0.05538	-0.0848	-0.07476	-0.05792	-0.06055	-0.07487	-0.05148
IARS2	ENSG00000067704	rs146972054	1	220094102	220148041	1_220087882	5	-0.25408	-0.1822	-0.25117	-0.32167	-0.23081	-0.1263	-0.32047	-0.19652	-0.21841	-0.22551	-0.2604	-0.17159	-0.09251	-0.14026	-0.15138	-0.08201	-0.09458	-0.10851	-0.17844	-0.1567	-0.10866	-0.13566	-0.09297	-0.12412	-0.08501	-0.07462	-0.10385	-0.16259	-0.12678	-0.07634	-0.13525	-0.08416	-0.1304	-0.14334	-0.06832	-0.10777	-0.09518	-0.12054
ROGDI	ENSG00000067836	rs73517061	16	4796968	4802950	16_4864008	4	-0.08518	-0.06089	-0.12496	-0.02497	-0.10341	-0.07361	-0.02504	-0.02244	-0.0378	-0.09048	-0.09407	-0.2757	-0.34452	-0.3532	-0.24045	-0.11232	-0.14721	-0.13149	-0.23801	-0.31211	-0.18311	-0.15791	-0.13162	-0.25685	-0.18454	-0.11045	-0.227	-0.1175	-0.14082	-0.11532	-0.07139	-0.077	-0.097	-0.10182	-0.09043	-0.11371	-0.08907	-0.02963
ATP11A	ENSG00000068650	rs2993312	13	112690329	112887168	13_113029151	6	0.05232	0.00415	0.06345	-0.02312	0.04018	0.02949	0.01953	0.04031	0.03066	0.05663	0.02747	0.12059	0.14958	0.05932	0.07615	0.02958	0.05172	0.02908	0.0756	0.11662	0.03201	0.03517	0.02163	0.11485	0.0366	0.01611	0.07052	0.04444	0.02976	0.04534	0.04998	0.0273	0.05181	0.02097	0.00812	0.01137	0.03848	0.02549
ATP11A	ENSG00000068650	rs9549405	13	112690329	112887168	13_113400435	6	0.06495	0.06284	0.06071	0.06882	0.06389	0.05542	0.06584	0.06485	0.06724	0.06873	0.06735	0.06529	0.06815	0.05807	0.05682	0.04389	0.04762	0.05062	0.0585	0.06502	0.05483	0.05613	0.04805	0.05936	0.05671	0.04629	0.06178	0.05992	0.06194	0.06077	0.05742	0.05021	0.06505	0.05843	0.04676	0.05607	0.06116	0.05549
LAPTM4A	ENSG00000068697	rs12619053	2	20032650	20052028	2_19726699	4	0.14724	0.14219	0.16281	0.12915	0.13049	0.11112	0.13289	0.10768	0.13588	0.19194	0.18451	0.18846	0.2411	0.17132	0.19337	0.06881	0.1295	0.10539	0.14552	0.19084	0.11109	0.10935	0.11318	0.15817	0.0819	0.08299	0.15531	0.14163	0.15271	0.11468	0.0341	0.09483	0.15308	0.11895	0.08079	0.1116	0.15278	0.07805
KIF2A	ENSG00000068796	rs32175	5	62306162	62537249	5_62545020	6	0.06862	0.0599	0.06553	0.10186	0.07883	0.05068	0.09327	0.06835	0.07619	0.07646	0.07539	0.05748	0.05725	0.05747	0.07341	0.04879	0.03303	0.05837	0.03998	0.05639	0.04711	0.05741	0.04414	0.03951	0.05929	0.04603	0.04602	0.063	0.0624	0.04643	0.04834	0.04854	0.06199	0.05887	0.03149	0.04422	0.04617	0.04226
RASGRP2	ENSG00000068831	rs10897526	11	64726911	64745456	11_64792426	3	-0.11407	-0.08021	-0.07851	-0.13002	-0.10879	-0.0955	-0.12606	-0.13899	-0.12213	-0.13772	-0.1147	-0.11034	-0.07673	-0.12137	-0.10273	-0.08068	-0.09155	-0.06125	-0.08945	-0.03532	-0.10019	-0.07678	-0.04381	-0.05105	-0.08179	-0.05892	-0.09337	-0.06388	-0.11377	-0.09259	-0.08045	-0.08187	-0.07879	-0.06625	-0.06566	-0.09951	-0.08001	-0.07358
ADGRF5	ENSG00000069122	rs2012011	6	46852512	46954943	6_46925618	3	-0.08857	-0.07067	-0.09499	-0.39686	-0.19056	-0.06915	-0.30802	-0.19241	-0.16224	-0.0809	-0.20052	-0.00969	-0.01971	-0.04804	-0.03046	-0.05316	0.01192	-0.00849	-0.01912	-0.05345	-0.06186	-0.09815	-0.01937	-0.02211	-0.06403	-0.01109	-0.03336	-0.01749	-0.0935	-0.02611	0.03705	-0.05544	0.00939	-0.06204	0.01548	-0.02964	-0.02759	-0.08381
VPS35	ENSG00000069329	rs74326892	16	46656132	46689518	16_47249708	4	-0.04573	-0.04966	-0.05575	-0.09544	-0.08909	-0.0427	-0.07847	-0.02487	-0.05136	-0.00901	-0.06262	-0.19388	-0.25875	-0.23809	-0.25295	-0.11534	-0.13636	-0.07109	-0.21986	-0.22526	-0.13607	-0.16075	-0.0695	-0.22758	-0.16024	-0.1295	-0.21445	-0.11082	-0.11165	-0.14233	-0.11656	-0.1001	-0.15869	-0.10213	-0.03336	-0.10145	-0.0781	-0.01711
KCNAB2	ENSG00000069424	rs770698	1	5991466	6101193	1_5712931	3	0.08116	0.07582	0.09082	0.16089	0.10044	0.0509	0.11927	0.1032	0.07663	0.10352	0.1124	0.09992	0.07165	0.14165	0.10442	0.05125	0.06831	0.06512	0.07755	0.11206	0.09446	0.09657	0.06321	0.09331	0.09807	0.04977	0.10363	0.08585	0.07391	0.05951	0.06721	0.05215	0.07163	0.04743	0.03523	0.04414	0.05716	0.06841
PLA2G10	ENSG00000069764	rs12443690	16	14672545	14694669	16_14542673	5	0.14767	0.1497	0.1627	0.30574	0.16231	0.14274	0.28182	0.18913	0.20668	0.20576	0.21474	0.13469	0.15241	0.14655	0.15078	0.08327	0.08494	0.10497	0.10407	0.1386	0.13723	0.20297	0.10899	0.12092	0.15448	0.10602	0.10626	0.16529	0.17604	0.13165	0.14896	0.07718	0.14005	0.12386	0.07046	0.09504	0.10132	0.10168
ATP1B3	ENSG00000069849	rs7652774	3	141876124	141926514	3_141860469	3	-0.16645	-0.22296	-0.10649	-0.08724	-0.11417	-0.13476	-0.19441	-0.12452	-0.17796	-0.14682	-0.15838	0.03535	0.01393	-0.00836	-0.04278	-0.05742	0.06235	-0.01863	0.00937	-0.00406	0.03455	-0.02468	-0.02906	-0.01803	-0.03919	-0.02392	-0.00932	-0.0699	-0.20496	-0.01717	-0.06702	-0.04978	-0.09084	-0.05909	-0.0199	-0.06986	-0.06393	-0.04993
RAB27A	ENSG00000069974	rs557254	15	55202966	55319113	15_55235814	2	-0.2232	-0.25032	-0.13418	-0.08165	-0.08157	-0.03243	-0.03478	0.04737	-0.15276	-0.19433	-0.0262	0.02466	0.06111	0.17755	-0.06817	0.02333	0.05719	0.01928	0.0999	0.05614	0.08787	0.15986	0.02211	0.0576	0.10134	-0.03273	0.13461	-0.02052	-0.07774	-0.09985	-0.12971	-0.06806	-0.04059	-0.097	-0.05912	-0.07261	-0.11731	0.0118
PFN2	ENSG00000070087	rs476663	3	149964904	150050788	3_150732096	6	0.05887	0.04544	0.05459	0.06339	0.05512	0.04005	0.0595	0.06568	0.05964	0.06512	0.06027	0.06245	0.0737	0.06711	0.05947	0.03235	0.04171	0.04437	0.05475	0.06417	0.04974	0.05421	0.03846	0.05968	0.05326	0.03647	0.05294	0.05256	0.05315	0.04179	0.04494	0.03781	0.05152	0.04245	0.03439	0.0417	0.0416	0.03478
ST6GALNAC1	ENSG00000070526	rs28372699	17	76624761	76643838	17_76643729	5	0.31749	0.22806	0.25258	0.34761	0.24046	0.16511	0.28603	0.28091	0.278	0.32443	0.3047	0.1782	0.13585	0.22039	0.18273	0.10298	0.12522	0.14494	0.17726	0.16261	0.21184	0.1865	0.12707	0.13928	0.1313	0.09306	0.10775	0.09205	0.21946	0.18064	0.16526	0.12664	0.17975	0.15555	0.13468	0.16953	0.22204	0.0783
WIPI1	ENSG00000070540	rs56112060	17	68420948	68457513	17_68505714	4	0.09748	0.05246	0.10009	-0.08257	0.072	0.07397	0.01239	0.06088	0.07693	0.08815	0.06544	0.18827	0.20407	0.20092	0.17206	0.07099	0.11939	0.10055	0.16912	0.20344	0.17326	0.11305	0.09166	0.19006	0.13774	0.06234	0.1957	0.10508	0.10898	0.12828	0.08641	0.06642	0.16262	0.11574	0.07848	0.10399	0.11241	0.07973
EIF2B3	ENSG00000070785	rs781790	1	44850522	44986722	1_44511134	3	-0.10779	-0.12225	-0.12002	-0.12349	-0.10607	-0.10482	-0.13246	-0.13309	-0.12559	-0.12759	-0.15625	-0.04346	-0.06611	-0.07914	-0.05544	-0.0517	-0.08236	-0.08647	-0.07707	-0.07404	-0.10585	-0.10017	-0.06638	-0.06263	-0.098	-0.07495	-0.07937	-0.10962	-0.13215	-0.1289	-0.11417	-0.09916	-0.11847	-0.13097	-0.08429	-0.11736	-0.12962	-0.09557
MAP4K4	ENSG00000071054	rs7591334	2	101696850	101894689	2_101420168	6	-0.05569	-0.03408	-0.04557	-0.05232	-0.06224	-0.05336	-0.05938	-0.06834	-0.06026	-0.06545	-0.06868	-0.09282	-0.11164	-0.11553	-0.09401	-0.04086	-0.06185	-0.05331	-0.07688	-0.10451	-0.07224	-0.07131	-0.05115	-0.09828	-0.0689	-0.04597	-0.07335	-0.06487	-0.05943	-0.03649	-0.04141	-0.04197	-0.05097	-0.04239	-0.0318	-0.03442	-0.0335	-0.03092
WDR1	ENSG00000071127	rs62286325	4	10074339	10116949	4_10236767	3	0.10052	0.07872	0.10277	0.1546	0.10538	0.09062	0.14334	0.11933	0.11975	0.10993	0.10454	0.03688	0.05173	0.04961	0.06993	0.05784	0.07987	0.0754	0.07925	0.08032	0.06157	0.08471	0.07275	0.0562	0.06208	0.05371	0.09076	0.07977	0.07292	0.07971	0.09553	0.07839	0.08297	0.06774	0.06559	0.06916	0.09153	0.07011
LMCD1	ENSG00000071282	rs9848605	3	8501707	8574673	3_8504639	4	-0.04574	-0.00485	0.05278	-0.12038	-0.0348	-0.05352	0.04372	-0.01593	-0.11031	-0.08824	0.01139	-0.29621	-0.37957	-0.18501	-0.18564	-0.10698	-0.08113	0.0114	-0.30926	-0.27207	-0.03663	-0.07338	-0.03789	-0.24894	-0.06604	0.02113	-0.31393	-0.00844	0.05277	0.04113	0.05425	-0.00104	-0.03145	-0.06721	0.00976	-0.02865	0.04294	0.03849
TRIP13	ENSG00000071539	rs4975657	5	892643	919357	5_1556798	3	0.14104	0.14127	0.10964	0.28682	0.16167	0.08438	0.24776	0.07338	0.17636	0.19034	0.16225	0.10702	0.12893	0.11555	0.09739	0.07697	0.05195	0.08326	0.08636	0.12273	0.09559	0.13566	0.01953	0.13427	0.04856	0.04573	0.1063	0.07138	0.11429	0.09963	0.10672	0.08485	0.07887	0.14649	0.0853	0.13881	0.14569	0.10792
CYBRD1	ENSG00000071967	rs74748621	2	171522247	171558133	2_171524194	5	0.47055	0.36968	0.23079	0.44246	0.28338	0.27178	0.50528	0.47334	0.43004	0.38688	0.41338	-0.11742	-0.06154	0.25755	0.01414	0.12036	0.06449	0.07023	0.05577	0.22405	0.0045	0.05444	-0.04621	-0.06011	0.08443	-0.11061	0.01403	-0.0531	-0.03791	-0.25704	-0.07562	-0.22924	-0.15134	-0.13904	-0.06245	-0.28489	-0.21092	-0.01532
PDCD2	ENSG00000071994	rs56778118	6	170575295	170584692	6_170237706	5	-0.21594	-0.14079	-0.18534	-0.26381	-0.19784	-0.08048	-0.18805	-0.20726	-0.19001	-0.22715	-0.28134	-0.24658	-0.23918	-0.23493	-0.22271	-0.1192	-0.11897	-0.07955	-0.16994	-0.22204	-0.14992	-0.11968	-0.05827	-0.17226	-0.08165	-0.095	-0.14535	-0.12163	-0.16127	-0.16737	-0.17023	-0.10151	-0.15261	-0.11038	-0.10317	-0.1233	-0.15632	-0.13114
RDH11	ENSG00000072042	rs1315731	14	67676801	67695814	14_67471755	6	-0.01583	-0.00195	-0.02403	0.00615	-0.03674	-0.01196	-0.01479	-0.04631	-0.01212	-0.01242	0.00538	-0.1042	-0.13115	-0.1356	-0.10872	-0.03231	-0.07742	-0.04416	-0.13085	-0.13788	-0.06934	-0.07656	-0.0203	-0.1368	-0.06267	-0.04421	-0.12729	-0.04945	-0.02281	-0.06741	-0.0152	-0.02312	-0.05333	-0.04632	-0.02241	-0.04963	-0.02364	-0.02241
PRKACA	ENSG00000072062	rs8112977	19	14091688	14118084	19_14427572	3	0.10515	0.09468	0.10139	0.16827	0.07772	0.06673	0.11394	0.10865	0.1066	0.1063	0.1393	0.04245	-0.03791	0.03987	-0.04028	0.00381	0.05067	0.0591	0.02803	0.02758	0.04821	0.0773	0.0179	-0.00687	0.06038	0.03913	0.03918	0.07514	0.03691	0.03737	0.07001	0.07461	0.10865	0.05061	0.02664	0.05683	0.0504	0.07422
PTPN18	ENSG00000072135	rs1453143	2	130356007	130375409	2_129497608	3	-0.11877	-0.16764	-0.12007	-0.1287	-0.10684	-0.07322	-0.13059	-0.14359	-0.15379	-0.13005	-0.14688	-0.0703	-0.06659	0.019	-0.0542	-0.04668	-0.0341	-0.07867	-0.03851	-0.06874	-0.03432	-0.05866	-0.05088	-0.09078	-0.03984	-0.0477	-0.09719	-0.10291	-0.09479	-0.0848	-0.04862	-0.07062	-0.05397	-0.05397	-0.05911	-0.10547	-0.12863	-0.09061
LIMS2	ENSG00000072163	rs36007935	2	127638381	127681786	2_127673071	4	-0.26713	-0.04555	-0.18721	0.22808	-0.1258	-0.11729	-0.04631	-0.05802	0.00461	-0.30444	-0.07239	-0.84661	-0.80643	-0.31957	-0.45739	-0.127	-0.08626	0.10491	-0.28538	-0.19877	-0.00049	0.12697	0.00906	-0.28053	-0.0491	0.15546	-0.24578	0.04965	-0.00572	-0.18473	-0.00215	0.11773	0.10889	-0.08765	-0.03887	0.03852	-0.03345	0.10954
ALDH3A2	ENSG00000072210	rs2935106	17	19648136	19677598	17_19588618	2	0.06336	0.06683	0.08258	0.07862	0.06208	0.04557	0.11785	0.10811	0.10657	0.08576	0.1099	-0.12793	-0.13495	-0.12156	-0.0855	-0.0255	-0.05392	0.00806	-0.08314	-0.13936	-0.00956	-0.01419	-0.01905	-0.10667	-0.01635	-0.00866	-0.08164	0.0221	0.02739	0.01334	0.0068	0.03261	0.00246	0.00767	0.00268	0.00962	0.03971	0.02055
UBE2D1	ENSG00000072401	rs61863180	10	58334975	58370753	10_59300077	4	0.06743	0.03376	0.08501	0.07854	0.09135	0.04666	0.08948	0.10098	0.10686	0.09752	0.11669	0.20347	0.21785	0.23092	0.18367	0.08497	0.09945	0.10355	0.16909	0.20433	0.13338	0.14462	0.10389	0.18218	0.17093	0.10809	0.21484	0.14702	0.11362	0.09014	0.09644	0.05544	0.11485	0.08677	0.05659	0.09194	0.08141	0.06529
P4HA2	ENSG00000072682	rs7705189	5	132191838	132295315	5_132287665	4	-0.11087	-0.03836	-0.10468	-0.06762	-0.07972	-0.09118	-0.03517	-0.09031	-0.1453	-0.11551	-0.12566	-0.23091	-0.24731	-0.18824	-0.22438	-0.05132	-0.12696	-0.09529	-0.17556	-0.23651	-0.11165	-0.12143	-0.08593	-0.18333	-0.16688	-0.10153	-0.17852	-0.13077	-0.14474	-0.06703	-0.09463	-0.07641	-0.11254	-0.01515	-0.04854	-0.07631	-0.03161	-0.07816
FCGR2B	ENSG00000072694	rs114531649	1	161663147	161678654	1_161632808	6	-0.118	-0.06395	-0.0652	-0.06336	-0.05978	-0.05681	-0.03108	-0.07944	-0.05204	-0.09759	-0.09839	-0.22753	-0.22741	-0.17653	-0.15839	-0.07727	-0.09181	-0.03829	-0.13078	-0.15343	-0.07655	-0.09118	-0.06561	-0.20638	-0.09257	-0.0505	-0.21082	-0.09419	-0.06197	-0.06867	-0.02264	-0.02376	-0.04306	-0.02417	-0.0149	-0.02378	-0.07402	-0.0461
STK10	ENSG00000072786	rs77257222	5	172042073	172188386	5_171297629	6	0.01954	0.02679	0.00797	0.04618	0.026	0.01359	0.03496	0.00883	0.00732	0.02539	0.01379	0.14694	0.2396	0.12024	0.09157	0.04943	0.07095	0.00231	0.09911	0.12952	0.03051	0.06134	-0.00131	0.12663	-0.00113	0.01038	0.11175	0.04055	0.03512	0.0077	0.02922	-0.00055	0.03273	-0.02189	-0.00415	0.00685	0.03063	0.00915
XRCC1	ENSG00000073050	rs2599458	19	43543040	43580473	19_43524338	6	-0.06655	-0.04336	-0.06489	-0.0805	-0.05752	-0.03547	-0.07933	-0.07099	-0.05938	-0.06597	-0.07461	-0.05367	-0.06113	-0.0605	-0.05288	-0.03013	-0.02928	-0.03823	-0.04417	-0.05918	-0.0493	-0.05123	-0.03705	-0.05045	-0.0565	-0.03183	-0.04482	-0.05733	-0.0535	-0.03501	-0.04054	-0.03123	-0.04801	-0.03896	-0.02595	-0.03718	-0.04055	-0.03339
XRCC1	ENSG00000073050	rs71337594	19	43543040	43580473	19_43356040	3	-0.20559	-0.186	-0.19947	-0.14042	-0.16592	-0.15675	-0.18603	-0.1898	-0.16919	-0.19494	-0.18989	-0.0204	-0.04252	-0.02416	-0.06309	-0.04201	-0.05759	-0.09264	-0.08749	-0.06209	-0.07678	-0.10804	-0.07096	-0.02472	-0.0954	-0.09575	-0.05751	-0.13206	-0.15213	-0.10512	-0.11186	-0.10526	-0.1608	-0.13484	-0.09404	-0.13523	-0.17947	-0.10801
LLGL2	ENSG00000073350	rs35199943	17	75525080	75575208	17_75574761	6	-0.01473	-0.04881	-0.04965	0.00451	0.03263	-0.01155	-0.00614	0.01649	-0.01751	-0.03073	-0.02437	0.16463	0.21297	0.15952	0.14947	0.05849	0.09553	0.07028	0.1624	0.15353	0.08694	0.10526	0.07868	0.13467	0.1166	0.017	0.11937	0.03041	0.0657	0.04126	0.02685	-0.00854	0.00869	0.00225	-0.0206	0.00671	-0.01186	-0.01363
LLGL2	ENSG00000073350	rs3744204	17	75525080	75575208	17_75003678	6	-0.0712	-0.06267	-0.0654	-0.09142	-0.06251	-0.05009	-0.07606	-0.06598	-0.06745	-0.08117	-0.07217	-0.05773	-0.06287	-0.05254	-0.0545	-0.04007	-0.0422	-0.04232	-0.04867	-0.06009	-0.04645	-0.04345	-0.03745	-0.05657	-0.04576	-0.03563	-0.05028	-0.05639	-0.05666	-0.0519	-0.04345	-0.03765	-0.05563	-0.04681	-0.03661	-0.04826	-0.05567	-0.04472
PDE8A	ENSG00000073417	rs371929733	15	84980440	85139145	15_85439977	4	0.12123	0.06791	0.10354	0.10952	0.08571	0.0541	0.08605	0.11182	0.09515	0.09742	0.09069	0.19016	0.21636	0.15758	0.19224	0.06508	0.08787	0.07275	0.14626	0.17672	0.10176	0.11184	0.07716	0.17753	0.09525	0.06763	0.14366	0.08987	0.07674	0.04813	0.05843	0.02623	0.08422	0.05159	0.03557	0.05263	0.05849	0.03611
IGF2BP2	ENSG00000073792	rs7432481	3	185643739	185825056	3_186011140	3	-0.19437	-0.1467	-0.14399	-0.10618	-0.1091	-0.16667	-0.14473	-0.154	-0.13511	-0.17196	-0.13822	-0.08076	-0.03247	-0.05548	-0.06204	-0.03563	-0.03632	-0.05868	-0.05535	-0.02018	-0.08798	-0.0745	-0.03082	-0.05594	-0.06481	-0.05836	-0.07139	-0.11176	-0.11762	-0.12974	-0.08594	-0.09022	-0.08902	-0.15075	-0.09477	-0.10179	-0.13113	-0.11733
ST6GAL1	ENSG00000073849	rs62292587	3	186930485	187078553	3_186958849	5	0.24572	0.1482	0.25407	0.25448	0.23098	0.15184	0.28568	0.24151	0.25588	0.30358	0.24517	0.23751	0.19307	0.19057	0.19634	0.08923	0.09362	0.08517	0.15201	0.19149	0.1078	0.15015	0.10361	0.17836	0.13957	0.09174	0.15316	0.1609	0.16514	0.12874	0.12748	0.09664	0.11689	0.1214	0.04733	0.1101	0.10545	0.11793
NSF	ENSG00000073969	rs151267673	17	46590669	46757464	17_46548562	7	0.22698	0.16742	0.19435	0.34002	0.2282	0.13027	0.31902	0.27254	0.31314	0.22847	0.21143	0.24566	0.27285	0.27744	0.25685	0.15747	0.20402	0.16006	0.23881	0.29061	0.25975	0.24554	0.16091	0.23993	0.20761	0.17042	0.27449	0.22374	0.22151	0.22267	0.17031	0.13351	0.23525	0.21241	0.14114	0.21769	0.20224	0.18093
NSF	ENSG00000073969	rs199961335	17	46590669	46757464	17_46530131	7	-0.22826	-0.20498	-0.22216	-0.25161	-0.23222	-0.20562	-0.26107	-0.24936	-0.2575	-0.2512	-0.23619	-0.2634	-0.2691	-0.2652	-0.26469	-0.21541	-0.23869	-0.2238	-0.25236	-0.26897	-0.2615	-0.24979	-0.21418	-0.26336	-0.24951	-0.22037	-0.26859	-0.24067	-0.24595	-0.23383	-0.22136	-0.22479	-0.26949	-0.23588	-0.19639	-0.24718	-0.22603	-0.21399
HACD3	ENSG00000074696	rs664573	15	65530418	65578352	15_65364426	6	0.06899	0.04817	0.06822	0.06782	0.0672	0.03935	0.07243	0.07327	0.06845	0.07117	0.08254	0.02795	0.0354	0.04097	0.05118	0.02663	0.04717	0.04767	0.04668	0.03221	0.05523	0.06301	0.04401	0.03297	0.06789	0.04315	0.03282	0.06493	0.06791	0.05086	0.04828	0.04192	0.0712	0.05659	0.04588	0.0544	0.06103	0.04817
HACD3	ENSG00000074696	rs7181649	15	65530418	65578352	15_65762011	6	0.02849	0.0208	0.02724	0.04308	0.01177	0.01508	0.04106	0.06215	0.03546	-0.00743	0.02961	-0.11025	-0.10123	-0.0949	-0.06575	-0.01841	-0.03931	-0.0308	-0.05024	-0.09305	-0.02943	-0.02867	-0.0129	-0.09645	-0.01722	-0.0181	-0.06449	-0.02275	0.00443	-0.00519	-0.00773	0.00335	0.00348	0.01084	0.01452	-0.01596	-0.00401	0.00378
RASAL2	ENSG00000075391	rs4652347	1	178094141	178484147	1_179033834	6	0.04745	0.04215	0.03994	0.02457	0.03941	0.03719	0.04172	0.03803	0.04492	0.05556	0.05645	0.11136	0.10511	0.08899	0.08707	0.04089	0.05521	0.0399	0.07568	0.08982	0.05122	0.05377	0.0392	0.08997	0.05329	0.03776	0.07372	0.04756	0.05206	0.04818	0.04739	0.03325	0.05811	0.05432	0.04145	0.04858	0.05592	0.03035
TMEM131	ENSG00000075568	rs13394175	2	97756333	97995891	2_98974250	6	0.05281	0.04165	0.04228	0.03701	0.0345	0.03564	0.03917	0.04335	0.04504	0.04904	0.04406	0.07863	0.07511	0.06633	0.06033	0.0312	0.04472	0.0375	0.05668	0.07336	0.04187	0.04926	0.03831	0.06307	0.04552	0.02967	0.06082	0.04791	0.04482	0.04378	0.04511	0.03473	0.04869	0.04039	0.0299	0.04262	0.04616	0.03375
RBM7	ENSG00000076053	rs1176753	11	114400030	114414203	11_113969905	3	-0.1337	-0.10122	-0.10185	-0.09419	-0.09793	-0.06963	-0.12048	-0.08798	-0.14454	-0.10376	-0.11773	-0.04688	-0.02102	-0.03695	-0.10142	-0.03128	-0.05248	-0.08575	-0.02336	-0.03728	-0.05887	-0.07204	-0.04043	0.00218	-0.0363	-0.05718	-0.06029	-0.08082	-0.08415	-0.06755	-0.09593	-0.01978	-0.10777	-0.09302	-0.05326	-0.05691	-0.10612	-0.0661
MLH1	ENSG00000076242	rs2844379	3	36993332	37050918	3_37754492	6	-0.06515	-0.05167	-0.05902	-0.07257	-0.05805	-0.04367	-0.06352	-0.06922	-0.06418	-0.06757	-0.06875	-0.06137	-0.06489	-0.06046	-0.05967	-0.03774	-0.04627	-0.04751	-0.05738	-0.05679	-0.05359	-0.06154	-0.04209	-0.0594	-0.0559	-0.03959	-0.05854	-0.06251	-0.05922	-0.05442	-0.04529	-0.04102	-0.06	-0.05261	-0.04132	-0.05214	-0.05346	-0.04749
STXBP2	ENSG00000076944	rs4134860	19	7636881	7647873	19_7621521	6	0.00849	-0.02106	0.01313	-0.06208	-0.02199	0.00589	0.00074	-0.02213	-0.0488	-0.00394	-0.0476	-0.2084	-0.20824	-0.17312	-0.0905	-0.05853	-0.05622	-0.02936	-0.14328	-0.18733	-0.03345	-0.02079	-0.01594	-0.10872	-0.01945	-0.0293	-0.11722	-0.03807	-0.01502	-0.05016	-0.04089	-0.01859	-0.02618	-0.04123	-0.03183	-0.04172	-0.04205	-0.00029
CST7	ENSG00000077984	rs2424688	20	24949230	24959928	20_24791837	5	-0.43521	-0.26344	-0.40182	-0.17266	-0.18297	-0.21384	-0.18892	-0.24771	-0.2662	-0.26374	-0.30513	-0.12445	-0.22675	-0.05504	-0.23413	-0.03942	-0.00419	0.02831	0.00745	-0.11309	0.00952	0.10159	0.05126	-0.07943	0.02287	-0.0844	-0.04402	-0.18226	-0.20458	-0.11872	-0.0768	-0.16988	-0.05947	-0.24763	-0.0801	-0.13909	-0.12053	-0.15342
LAMP3	ENSG00000078081	rs500288	3	183122213	183163839	3_183153676	1	0.13804	-0.0186	-0.05681	0.65756	0.31581	0.1236	0.1403	0.22708	0.13067	0.11076	0.09131	0.65651	0.66926	0.59082	0.48165	0.22209	0.3439	0.26113	0.47232	0.66519	0.39926	0.44621	0.2864	0.59911	0.38479	0.24821	0.57438	0.33838	0.30105	0.41402	0.27548	0.33234	0.39467	0.25599	0.16262	0.23549	0.23087	0.15978
NEBL	ENSG00000078114	rs12355151	10	20779973	21174187	10_21220099	1	0.08497	-0.0048	-0.0704	-0.009	-0.04821	-0.04368	0.14576	0.24126	0.21318	-0.01178	0.01009	-0.86195	-1.1717	-1.00026	-0.66296	-0.3012	-0.32575	-0.37348	-0.69288	-1.11591	-0.27106	-0.45235	-0.091	-0.83245	-0.34836	-0.37107	-0.68013	0.00378	-0.18304	-0.09189	-0.19349	-0.09452	-0.05127	0.00573	-0.31417	-0.45123	-0.09703	-0.0269
TIGAR	ENSG00000078237	rs10774224	12	4307763	4354593	12_4362469	6	-0.0076	0.06451	0.00832	0.08505	0.04734	-0.04606	0.05822	0.06509	0.051	0.03777	0.0592	-0.1913	-0.23634	-0.16461	-0.10488	-0.01787	-0.09423	-0.01705	-0.11828	-0.16656	-0.02597	-0.0312	-0.05353	-0.10371	-0.04822	-0.01962	-0.12835	-0.01579	-0.05076	0.00694	-0.02169	0.0054	-0.02996	0.01007	-0.03892	-0.00509	0.00778	0.01579
MLLT10	ENSG00000078403	rs11012308	10	21524675	21743630	10_20743160	4	0.05516	0.22376	0.1228	0.41341	0.27947	-0.00207	0.22091	0.15658	0.19236	0.09574	0.11762	0.19995	0.24875	0.24295	0.18669	0.11634	0.09848	0.1058	0.18316	0.13637	0.15959	0.07317	0.09125	0.36157	0.1283	0.03933	0.23888	0.09706	0.2554	0.11353	0.07057	0.08457	0.14573	0.11451	0.07999	0.0247	0.05681	0.05715
VDAC3	ENSG00000078668	rs6986080	8	42391624	42405897	8_41630519	6	0.01495	0.0062	-0.00827	-0.08377	0.02288	-0.022	-0.13489	-0.04105	-0.05237	-0.02316	-0.02959	0.03456	0.07008	0.05302	0.04259	-0.03033	0.03922	0.00109	0.09013	0.09668	0.0599	0.02796	0.00978	0.04448	0.03675	0.05326	0.05711	-0.02913	0.00025	-0.04445	-0.02483	-0.00057	-0.02777	-0.03333	-0.01971	-0.01031	-0.02104	0.03847
PCM1	ENSG00000078674	rs396462	8	17922840	18029944	8_17812687	3	0.14477	0.0968	0.15316	0.24022	0.18371	0.09623	0.17903	0.14357	0.1656	0.19618	0.21332	0.12425	0.17593	0.12272	0.14448	0.06779	0.09028	0.08042	0.1541	0.20112	0.10985	0.12815	0.10276	0.12648	0.15294	0.09128	0.08014	0.10311	0.12122	0.10692	0.07311	0.08489	0.06016	0.07715	0.0495	0.07206	0.07491	0.09759
ITCH	ENSG00000078747	rs6579121	20	34363235	34511393	20_33822927	6	-0.09153	-0.08745	-0.05853	-0.0759	-0.05377	-0.05886	-0.04914	-0.05732	-0.07677	-0.07016	-0.07612	-0.10641	-0.10296	-0.08008	-0.10468	-0.05081	-0.05616	-0.0471	-0.08327	-0.09305	-0.05115	-0.06249	-0.02187	-0.08953	-0.06758	-0.04239	-0.08625	-0.07634	-0.06685	-0.07725	-0.06553	-0.04634	-0.07003	-0.07183	-0.06833	-0.05037	-0.07599	-0.02
TOLLIP	ENSG00000078902	rs11245955	11	1274371	1309654	11_1109229	3	0.11057	0.09773	0.10903	0.11023	0.10006	0.08392	0.09872	0.10577	0.10941	0.11262	0.11378	0.11068	0.12595	0.11574	0.11201	0.07121	0.08151	0.08581	0.09415	0.11665	0.10101	0.10831	0.09171	0.10624	0.09232	0.0645	0.09514	0.0986	0.09511	0.09764	0.08175	0.08525	0.10708	0.08957	0.07432	0.08308	0.10359	0.07085
TOLLIP	ENSG00000078902	rs7396383	11	1274371	1309654	11_1018374	2	-0.00081	0.00162	0.00044	0.60911	0.00093	-0.00059	0.00163	0.00048	-2e-05	0.00064	0.00093	-0.00035	-0.0004	7e-05	-0.00103	0.00069	-0.00066	-0.00052	-0.0006	0.00056	0.00083	0.00053	-0.00086	1e-05	-0.00088	1e-05	0.00046	8e-05	-0.0003	0.00163	0.00011	0.00099	0.00086	0.00014	0.00029	0.00067	0.00051	0.00062
XRCC5	ENSG00000079246	rs75360550	2	216107464	216206303	2_216516048	4	-0.03836	-0.07139	-0.08438	-0.0625	-0.08373	-0.05661	-0.06208	-0.04165	-0.04387	-0.0787	-0.10386	-0.19777	-0.2777	-0.21401	-0.20429	-0.0835	-0.11298	-0.10563	-0.21421	-0.21049	-0.101	-0.10411	-0.08338	-0.18639	-0.13852	-0.08778	-0.14521	-0.05951	-0.09083	-0.06941	0.00565	-0.05167	-0.12041	-0.09693	-0.03441	-0.10722	-0.05266	-0.0347
LXN	ENSG00000079257	rs9817928	3	158645822	158672693	3_158728805	4	-0.03157	0.02188	0.02885	0.18099	0.05426	-0.04782	0.18927	0.0662	0.02577	-0.01793	0.10422	-0.36328	-0.32189	-0.27963	-0.16557	-0.0632	-0.19322	-0.12293	-0.24755	-0.27727	-0.11765	-0.13952	-0.12432	-0.31142	-0.1848	-0.12065	-0.19102	-0.11107	-0.03884	-0.0193	-0.10077	-0.05664	-0.08052	-0.09386	-0.06717	-0.09018	-0.06714	0.00023
MKNK1	ENSG00000079277	rs2281775	1	46557408	46616843	1_46445388	4	-0.08242	-0.04136	-0.0413	-0.10989	-0.1016	-0.03924	-0.06093	-0.07564	-0.08003	-0.07296	-0.10172	-0.25493	-0.31946	-0.29886	-0.2243	-0.09605	-0.15352	-0.09933	-0.26032	-0.2534	-0.15501	-0.18452	-0.11584	-0.24573	-0.15715	-0.08997	-0.23694	-0.11574	-0.1085	-0.11212	-0.09747	-0.07658	-0.10325	-0.06291	-0.04381	-0.09044	-0.09615	-0.04835
TNS1	ENSG00000079308	rs10188411	2	217799588	218010421	2_217112573	6	0.03138	-0.0088	0.06543	0.00846	0.05601	0.08402	0.0755	0.06794	0.03828	0.07514	0.01222	0.09838	0.17992	0.09214	0.16967	0.06133	0.03221	0.02666	0.07017	0.1392	0.03271	0.05077	0.01901	0.07684	0.04444	0.01407	0.10064	0.01986	0.02037	-0.03814	-0.00076	-0.00115	-0.00285	-0.01264	0.00029	-0.03004	0.0167	-0.00065
SAR1A	ENSG00000079332	rs6480443	10	70147289	70170523	10_70165690	5	-0.20652	-0.13114	-0.17764	-0.20926	-0.19836	-0.11955	-0.19318	-0.16019	-0.1621	-0.20613	-0.13997	-0.12262	-0.07861	-0.08605	-0.07623	-0.04849	-0.13397	-0.11132	-0.11532	-0.09128	-0.19486	-0.2097	-0.10865	-0.06582	-0.16093	-0.08043	-0.05651	-0.1908	-0.19204	-0.19087	-0.13418	-0.14572	-0.23625	-0.14672	-0.1148	-0.13033	-0.15613	-0.12555
STX7	ENSG00000079950	rs6916495	6	132445867	132513198	6_131839125	4	0.07263	0.06505	0.08413	0.11327	0.08918	0.06628	0.09846	0.10905	0.08774	0.08768	0.10644	0.2239	0.18713	0.16744	0.14241	0.08482	0.11239	0.09225	0.16112	0.19916	0.13086	0.14275	0.09316	0.20592	0.12408	0.09388	0.18319	0.09797	0.10144	0.1157	0.0775	0.08359	0.11503	0.08979	0.05079	0.08762	0.0874	0.07324
CRYBG3	ENSG00000080200	rs9821896	3	97822040	97944963	3_97663570	4	-0.18958	-0.13126	-0.17309	-0.22692	-0.13202	-0.10906	-0.17972	-0.16316	-0.16851	-0.17809	-0.23021	-0.17665	-0.24496	-0.16692	-0.19833	-0.09171	-0.10933	-0.10651	-0.16231	-0.23666	-0.11846	-0.14156	-0.09822	-0.16763	-0.11465	-0.07591	-0.13787	-0.14026	-0.17684	-0.10322	-0.09243	-0.08984	-0.15046	-0.12665	-0.07671	-0.10619	-0.10612	-0.10169
RIF1	ENSG00000080345	rs34520795	2	151409883	151508013	2_152453510	6	-0.0036	0.01753	0.03651	0.03488	0.03844	0.00266	0.04523	0.03191	0.02415	0.02144	0.03318	-0.21383	-0.23567	-0.12216	-0.12231	-0.05394	-0.07937	-0.03321	-0.18405	-0.15088	-0.03768	-0.03281	-0.05536	-0.16243	-0.07088	-0.04769	-0.13799	-0.05676	-0.01332	-0.02209	0.00593	-0.00762	-0.04963	-0.0299	-0.02915	-0.0388	-0.02201	-0.025
MOK	ENSG00000080823	rs55780831	14	102224500	102305200	14_102236710	7	0.33712	0.18971	0.28517	0.47199	0.2465	0.08303	0.37446	0.24184	0.30928	0.29999	0.26644	0.49463	0.4418	0.45879	0.41263	0.18169	0.19367	0.16505	0.28354	0.42564	0.17515	0.17562	0.1962	0.41288	0.18789	0.10512	0.38463	0.22036	0.25656	0.1152	0.21563	0.20155	0.2373	0.19365	0.09717	0.14225	0.12139	0.15378
CXCL2	ENSG00000081041	rs370462016	4	74097035	74099293	4_74561338	3	-0.11599	-0.10635	-0.10358	-0.14854	-0.13193	-0.02443	-0.14366	-0.12399	-0.07836	-0.04343	-0.14039	0.00915	0.0392	-0.01033	-0.03861	-0.02814	-0.06621	-0.07907	-0.04632	0.00604	-0.09653	-0.09949	-0.07595	-0.00519	-0.11935	-0.05186	-0.03898	-0.1425	-0.08475	-0.11844	-0.10837	-0.08252	-0.14244	-0.15272	-0.04242	-0.10004	-0.16863	-0.08905
PCNP	ENSG00000081154	rs76289280	3	101574095	101594437	3_101148395	3	-0.12876	-0.08969	-0.1167	-0.16803	-0.11967	-0.05789	-0.14184	-0.14846	-0.15885	-0.19257	-0.16485	-0.12558	-0.16573	-0.13622	-0.12617	-0.04612	-0.06971	-0.06024	-0.1287	-0.09935	-0.08011	-0.10063	-0.0626	-0.1128	-0.08905	-0.04493	-0.13004	-0.11427	-0.10315	-0.09269	-0.04963	-0.07182	-0.09994	-0.08415	-0.02412	-0.0694	-0.08554	-0.07383
PTPRC	ENSG00000081237	rs16845200	1	198638457	198757476	1_199614718	6	-0.00594	-0.01662	-0.0143	-0.01042	-0.00175	0.00295	-0.01656	-0.00816	0.003	-0.00535	-0.00125	0.09717	0.12124	0.10966	0.07689	0.04496	0.0522	0.0002	0.07978	0.09318	0.04951	0.04944	0.02505	0.08272	0.0376	0.0255	0.09153	0.00508	0.02314	0.0167	0.01271	0.0125	0.01304	0.0112	0.00753	0.01778	0.00721	0.00303
STK17B	ENSG00000081320	rs2375683	2	196133566	196176503	2_196205989	5	-0.34032	-0.25561	-0.29375	-0.17246	-0.21427	-0.14165	-0.21208	-0.2346	-0.2668	-0.33366	-0.29666	-0.17267	-0.14948	-0.17708	-0.14676	-0.03836	-0.11811	-0.06247	-0.10722	-0.18551	-0.05579	-0.01438	-0.03964	-0.15717	-0.05736	-0.04689	-0.11356	-0.13823	-0.15276	-0.09843	-0.08609	-0.05191	-0.13233	-0.15622	-0.15135	-0.07045	-0.12861	-0.10847
CADPS2	ENSG00000081803	rs73219303	7	122318425	122886759	7_121364935	4	-0.03117	0.00361	-0.0704	-0.00595	0.02011	-0.04648	0.02431	-0.0508	-0.03746	-0.03268	0.04162	-0.27226	-0.34637	-0.18125	-0.15791	-0.05427	-0.1621	-0.04527	-0.18369	-0.26936	-0.08507	-0.1172	-0.08475	-0.22715	-0.12471	-0.00761	-0.15656	-0.15247	-0.03298	-0.08524	-0.0577	-0.03845	-0.07561	0.02951	-0.04235	-0.08542	-0.02274	-0.06566
FYB1	ENSG00000082074	rs71621860	5	39105255	39274528	5_38266075	6	0.0734	0.02822	0.0469	0.0845	0.08004	0.05134	0.0765	0.07981	0.07357	0.07232	0.07936	0.1633	0.15132	0.16742	0.11556	0.06657	0.06603	0.05486	0.09586	0.14647	0.05608	0.08346	0.05283	0.12228	0.08975	0.03903	0.10303	0.0558	0.04901	0.03564	0.0358	0.00702	0.0542	0.03275	0.01039	0.01071	0.02908	0.02536
BZW1	ENSG00000082153	rs11890273	2	200810594	200827338	2_201657101	6	0.03651	0.09984	0.08391	0.09316	0.05145	0.05364	0.07091	0.0068	0.03503	0.04319	0.06378	0.16903	0.17829	0.16982	0.11604	0.08126	0.09121	0.02723	0.16481	0.14125	0.09607	0.0885	0.05128	0.11617	0.08965	0.03012	0.1138	0.0732	0.07266	0.05855	0.0667	0.04149	0.08387	0.09896	0.05158	0.05457	0.09298	0.03934
ME2	ENSG00000082212	rs614152	18	50878734	50954257	18_50945319	6	-0.04808	-0.08804	-0.05958	-0.07035	-0.08535	-0.08322	-0.06847	-0.10442	-0.06348	-0.11261	-0.06695	-0.08515	-0.12615	-0.11507	-0.20668	-0.08569	-0.10172	-0.08149	-0.14475	-0.11012	-0.11157	-0.06229	-0.04387	-0.13139	-0.06126	-0.06291	-0.06408	-0.04936	-0.08585	-0.06792	-0.07642	-0.02771	-0.06111	-0.07697	-0.07359	-0.08055	-0.12006	-0.0806
KAT6A	ENSG00000083168	rs34328499	8	41929479	42051990	8_41298560	6	0.04863	-0.00303	0.00796	-0.05817	-0.03508	0.01911	-0.04526	-0.0302	-0.05166	0.01609	-0.03789	0.12365	0.13732	0.10741	0.09423	0.02098	0.05845	0.02503	0.13021	0.08556	0.03126	0.00231	0.01813	0.11125	0.03947	0.00907	0.08211	-0.02781	0.02201	0.03747	0.0103	0.00623	0.04572	0.04125	0.03611	0.04006	0.02301	0.01418
TUT7	ENSG00000083223	rs1034141	9	86287733	86354454	9_86635788	6	0.0636	0.03035	0.05161	0.0415	0.05504	0.03931	0.04391	0.05603	0.04783	0.05662	0.03856	0.07914	0.09482	0.06753	0.06835	0.02679	0.03518	0.03253	0.04896	0.08045	0.04464	0.06095	0.023	0.06838	0.04052	0.0245	0.05317	0.04229	0.03028	0.02069	0.02198	0.01816	0.03113	0.03092	0.01936	0.02954	0.01848	0.02406
TDRD3	ENSG00000083544	rs4886238	13	60396457	60573878	13_60539605	4	-0.30066	-0.08608	-0.18519	-0.05324	0.0109	-0.11762	-0.06442	-0.06839	-0.15454	-0.11027	-0.06036	-0.53108	-0.7247	0.07453	-0.50248	-0.2239	-0.36226	-0.05524	-0.4086	-0.26441	-0.12838	0.00129	0.11773	-0.27531	-0.25441	-0.07334	-0.31208	-0.1786	-0.0859	-0.08979	-0.09941	-0.04659	-0.1849	-0.12177	-0.25816	-0.2072	-0.1087	-0.03611
PPIE	ENSG00000084072	rs12074147	1	39692182	39763914	1_39738050	4	0.07212	0.08001	0.09738	0.12591	0.10404	0.09347	0.09093	0.10923	0.09016	0.10207	0.10298	0.1626	0.19616	0.1874	0.17354	0.08661	0.12727	0.1223	0.16313	0.17529	0.14751	0.16668	0.11216	0.15527	0.16275	0.07133	0.17034	0.1174	0.1169	0.10713	0.09985	0.08512	0.1043	0.10996	0.03838	0.09427	0.08385	0.05249
ZMPSTE24	ENSG00000084073	rs9662102	1	40258107	40294184	1_39684299	6	0.07094	0.0311	0.05165	-0.04021	0.04698	0.03514	0.01518	0.03324	-0.00338	0.0366	0.05587	0.17294	0.19449	0.13819	0.13738	0.06362	0.09068	0.04279	0.11814	0.18027	0.07909	0.0557	0.0493	0.15569	0.07923	0.03475	0.11403	0.03653	0.0493	0.03755	0.04354	0.02426	0.03414	0.06066	0.03381	0.07338	0.04396	0.02144
GSTP1	ENSG00000084207	rs762803	11	67583595	67586656	11_67584785	3	-0.05127	-0.19885	-0.08456	-0.35717	-0.24305	-0.05897	-0.27352	-0.25677	-0.04942	-0.0885	-0.11258	-0.0148	-0.05539	-0.05672	-0.09829	0.00893	-0.06709	-0.0359	-0.11975	0.10314	0.09684	0.07606	-0.00536	-0.03784	0.00395	-0.05804	0.03044	-0.10336	-0.13702	-0.09487	-0.01615	-0.0831	-0.05777	0.01328	-0.01106	0.03446	-0.03064	-0.0299
TXLNA	ENSG00000084652	rs10914631	1	32179686	32198285	1_32883259	6	0.06022	0.03492	0.04834	0.05205	0.04363	0.03803	0.0453	0.05948	0.05332	0.05677	0.05511	0.05926	0.07709	0.06153	0.05107	0.02575	0.03766	0.03645	0.0535	0.06445	0.043	0.04727	0.03144	0.05501	0.04499	0.02733	0.04841	0.04459	0.04556	0.04003	0.02986	0.02706	0.04073	0.03465	0.02711	0.03536	0.03755	0.03721
NCOA1	ENSG00000084676	rs12470059	2	24491914	24770702	2_25065318	3	0.10616	0.06273	0.07464	0.13595	0.09074	0.06267	0.11078	0.09815	0.09646	0.09598	0.11369	0.07371	0.08596	0.08726	0.07159	0.05064	0.05616	0.07007	0.06503	0.07555	0.08565	0.07935	0.0644	0.06601	0.07679	0.05169	0.06828	0.08057	0.06501	0.06674	0.07378	0.05786	0.06955	0.06945	0.04502	0.06093	0.08102	0.06205
CD59	ENSG00000085063	rs17687664	11	33703010	33736491	11_33718866	4	0.08511	0.02681	0.08966	0.11596	0.10519	0.03229	0.12408	0.1141	0.05693	0.12266	0.08689	0.32363	0.41379	0.31783	0.29228	0.12381	0.18731	0.12997	0.27003	0.35247	0.20257	0.21398	0.13787	0.29675	0.18996	0.11805	0.25739	0.14741	0.13566	0.15967	0.14423	0.1309	0.11258	0.11226	0.03527	0.10646	0.10769	0.06869
CD82	ENSG00000085117	rs56064029	11	44564427	44620363	11_43957048	5	-0.38822	-0.24441	-0.28373	-0.28489	-0.28653	-0.11688	-0.31036	-0.21026	-0.27926	-0.31973	-0.34134	-0.19855	-0.26391	-0.17468	-0.19245	-0.04342	-0.08966	-0.09151	-0.16666	-0.18477	-0.02362	-0.04458	-0.09266	-0.14973	-0.05494	-0.11235	-0.1793	-0.08665	-0.1674	-0.12322	-0.11583	-0.05787	-0.14005	-0.15923	-0.19324	-0.05963	-0.2453	-0.13853
MECOM	ENSG00000085276	rs6806825	3	169083499	169663618	3_169071917	6	0.0748	0.05998	0.06388	0.06774	0.06363	0.05569	0.06404	0.06883	0.07015	0.07527	0.06789	0.0698	0.07377	0.0698	0.06554	0.04533	0.05351	0.05424	0.06155	0.0677	0.05895	0.05853	0.05042	0.05971	0.0612	0.0481	0.06303	0.06346	0.06166	0.05577	0.05618	0.04887	0.0649	0.05446	0.04638	0.05105	0.05788	0.04998
SLC25A24	ENSG00000085491	rs483253	1	108134036	108200849	1_108175422	2	-0.31842	-0.22267	-0.32481	-0.27803	-0.14267	-0.1613	-0.29455	-0.30437	-0.31925	-0.48996	-0.49618	0.14183	0.18068	0.21049	0.13329	0.0569	0.09256	-0.05215	0.20419	0.07378	-0.00608	-0.02763	0.03342	0.12744	0.0991	-0.01233	0.1069	-0.17222	-0.06043	0.02169	0.05933	0.05387	-0.07599	0.00456	-0.13268	0.01305	-0.17898	-0.0696
MAP3K4	ENSG00000085511	rs199583842	6	160991727	161117385	6_161119964	6	0.07502	0.05589	0.06706	0.06939	0.07096	0.04859	0.06528	0.07863	0.06844	0.07537	0.08041	0.06784	0.07699	0.06916	0.06877	0.04005	0.0486	0.05073	0.0566	0.06681	0.05447	0.05862	0.04924	0.05774	0.06139	0.04004	0.05947	0.05748	0.06519	0.05354	0.05224	0.04475	0.06126	0.05309	0.0418	0.04937	0.05806	0.04648
AKR1B1	ENSG00000085662	rs57237797	7	134442350	134459284	7_134731348	6	0.03978	0.01007	0.0044	0.01036	-0.00321	-3e-05	-0.00528	0.02585	0.01224	0.03341	0.05871	0.19739	0.17113	0.15473	0.14504	0.04239	0.04997	-0.00136	0.14241	0.14431	-0.01891	-0.00035	0.02126	0.20215	0.01598	0.00654	0.07494	0.0076	0.0165	-0.00352	0.03077	-0.02254	0.02248	-0.01149	0.01426	0.01496	0.00626	0.00506
CPNE3	ENSG00000085719	rs9650132	8	86514427	86561498	8_86616803	4	0.1241	0.13846	0.10911	0.17961	0.14261	0.05539	0.14425	0.10029	0.15294	0.14181	0.15323	0.20243	0.25815	0.20346	0.21825	0.08413	0.12067	0.06874	0.17621	0.23825	0.1123	0.12302	0.06373	0.20346	0.09329	0.06105	0.15807	0.05737	0.14678	0.12408	0.11794	0.06656	0.11598	0.09159	0.08401	0.08186	0.09578	0.09458
RRN3	ENSG00000085721	rs151160356	16	15060022	15094317	16_15104600	6	-0.0678	-0.05	-0.05648	-0.06023	-0.05999	-0.03859	-0.04266	-0.0533	-0.05143	-0.05036	-0.07798	-0.15654	-0.1895	-0.13945	-0.14381	-0.0634	-0.07957	-0.05014	-0.12631	-0.15337	-0.07298	-0.08078	-0.0555	-0.13149	-0.06926	-0.04106	-0.13075	-0.0581	-0.06316	-0.0656	-0.06157	-0.03793	-0.06564	-0.03327	-0.04456	-0.0435	-0.03829	-0.03857
MGST2	ENSG00000085871	rs72728788	4	139665768	139740745	4_139712324	4	-0.16982	-0.09774	-0.13683	-0.1967	-0.11914	-0.08163	-0.13285	-0.12524	-0.12032	-0.18374	-0.15084	-0.23376	-0.25512	-0.20988	-0.22389	-0.09867	-0.1439	-0.09717	-0.20702	-0.26646	-0.11573	-0.13966	-0.10017	-0.21867	-0.10547	-0.08032	-0.22358	-0.11538	-0.10813	-0.0944	-0.13508	-0.06766	-0.12229	-0.10774	-0.06454	-0.0797	-0.11303	-0.05066
DNAJA1	ENSG00000086061	rs10971408	9	33025211	33039907	9_33105126	3	-0.09102	-0.0836	-0.07693	-0.14921	-0.11658	-0.07346	-0.12287	-0.12248	-0.11409	-0.12217	-0.14742	-0.14115	-0.11614	-0.1691	-0.14124	-0.06452	-0.07631	-0.07853	-0.14471	-0.14887	-0.10886	-0.08948	-0.07503	-0.13157	-0.08619	-0.07245	-0.06963	-0.09531	-0.08926	-0.05692	-0.04093	-0.0484	-0.08655	-0.08579	-0.02703	-0.04615	-0.04668	-0.06627
CHMP5	ENSG00000086065	rs10971692	9	33264879	33282069	9_33767221	2	-0.04859	-0.00977	-0.04792	-0.11991	-0.11103	-0.03435	-0.15144	-0.09377	-0.08344	-0.08969	-0.09495	0.0127	0.01983	0.01123	0.01049	-0.03957	0.0107	-0.03156	0.0015	0.03704	-0.01394	-0.05662	-0.03854	0.02841	-0.04796	0.0049	0.04935	-0.05425	-0.05199	-0.03772	0.00089	-0.03027	-0.02602	0.02081	0.01513	-0.00875	-0.05706	-0.01247
DIMT1	ENSG00000086189	rs7704929	5	62387254	62403939	5_61675995	6	-0.15228	-0.06377	-0.09399	-0.05072	-0.09962	-0.06656	-0.08522	-0.11693	-0.1008	-0.11131	-0.10944	-0.05127	-0.07554	-0.043	-0.0761	-0.02036	-0.04643	-0.05525	-0.05052	-0.07616	-0.06731	-0.0459	-0.03326	-0.06075	-0.0514	-0.04976	-0.05322	-0.08543	-0.07259	-0.02803	-0.03566	-0.04016	-0.06503	-0.06606	-0.04106	-0.03339	-0.04945	-0.04767
EIF2AK1	ENSG00000086232	rs62441072	7	6022244	6059230	7_5230055	4	-0.13906	-0.08947	-0.11258	-0.12361	-0.11966	-0.07391	-0.12795	-0.11734	-0.12526	-0.18012	-0.13627	-0.20057	-0.28587	-0.23951	-0.17862	-0.07484	-0.10608	-0.07346	-0.16795	-0.19525	-0.11698	-0.1244	-0.11709	-0.22895	-0.1263	-0.07453	-0.18246	-0.09829	-0.1158	-0.05331	-0.06981	-0.06157	-0.12245	-0.07596	-0.06215	-0.06774	-0.04386	-0.06529
ITPKC	ENSG00000086544	rs28593196	19	40717103	40740860	19_41126202	5	0.2073	0.1669	0.26625	0.21806	0.20691	0.16087	0.24632	0.22161	0.22223	0.24432	0.2351	0.11288	0.13326	0.09509	0.12723	0.066	0.06569	0.09666	0.08313	0.09731	0.10741	0.13371	0.08375	0.06781	0.10426	0.07776	0.10712	0.10948	0.15325	0.10535	0.13502	0.09635	0.12912	0.08604	0.0697	0.09965	0.16623	0.11404
CEACAM6	ENSG00000086548	rs7507202	19	41750977	41772208	19_41792115	4	-0.18244	-0.1488	-0.09527	-0.15593	-0.1049	-0.11877	-0.1345	-0.07409	-0.13587	-0.14226	-0.12469	-0.26107	-0.29265	-0.19883	-0.1834	-0.10844	-0.1169	-0.08117	-0.19057	-0.21993	-0.10935	-0.11672	-0.07319	-0.21206	-0.10753	-0.08509	-0.20211	-0.14515	-0.15119	-0.11568	-0.09804	-0.08207	-0.12957	-0.1093	-0.10766	-0.1407	-0.13307	-0.0898
LAT2	ENSG00000086730	rs2293489	7	74199652	74229834	7_73692949	6	-0.05983	-0.04387	-0.05466	-0.0583	-0.04374	-0.03527	-0.05533	-0.05767	-0.05468	-0.05869	-0.05605	-0.06745	-0.07418	-0.07976	-0.07246	-0.02655	-0.04174	-0.04301	-0.06087	-0.06498	-0.05422	-0.05693	-0.04308	-0.05867	-0.05812	-0.03833	-0.05461	-0.0495	-0.04762	-0.04424	-0.04331	-0.03605	-0.04489	-0.04363	-0.02797	-0.04307	-0.04346	-0.03447
LAT2	ENSG00000086730	rs76183995	7	74199652	74229834	7_74211243	4	0.03529	0.0437	0.0139	0.03584	-0.02282	0.02298	-0.01769	0.00048	0.02439	0.00534	0.01139	0.30631	0.32895	0.24759	0.18385	0.0949	0.10007	0.05342	0.17632	0.2437	0.08198	0.10748	0.07744	0.26871	0.09842	-0.00471	0.25361	0.06593	0.07329	0.11372	0.06611	0.03865	0.0772	0.06864	0.04824	0.09836	0.09362	0.03812
MTMR2	ENSG00000087053	rs12286184	11	95832882	95925315	11_95249798	6	0.08718	0.05004	0.06495	-0.02502	0.08968	0.05327	0.02092	0.03786	0.03351	0.06906	0.05699	0.12158	0.17426	0.15576	0.18443	0.04766	0.10089	0.07247	0.11976	0.1454	0.06755	0.07521	0.04123	0.14704	0.06558	0.03643	0.0988	0.08232	0.07161	0.06223	0.06951	0.02371	0.11192	0.0728	0.05651	0.07158	0.03082	0.03605
TRIP6	ENSG00000087077	rs2970459	7	100867138	100873454	7_101851627	6	-0.06999	-0.05448	-0.06142	-0.07166	-0.06761	-0.04096	-0.06476	-0.07133	-0.06452	-0.06586	-0.072	-0.05528	-0.051	-0.05281	-0.05333	-0.03031	-0.03129	-0.0431	-0.05615	-0.05703	-0.05096	-0.05331	-0.03958	-0.05186	-0.0519	-0.03727	-0.04808	-0.056	-0.05849	-0.04835	-0.04804	-0.0406	-0.05471	-0.04429	-0.03721	-0.04921	-0.05518	-0.04141
SH3BP2	ENSG00000087266	rs1272878	4	2793023	2841098	4_2781322	6	-0.05093	-0.06931	-0.0392	-0.12695	-0.05772	-0.04303	-0.09922	-0.03862	-0.06975	-0.07924	-0.06832	-0.16448	-0.18515	-0.11941	-0.06652	-0.06649	-0.05787	-0.02014	-0.11186	-0.16602	-0.0487	-0.06028	-0.03856	-0.13098	-0.06715	-0.03252	-0.1158	-0.06607	-0.06421	-0.0761	-0.0866	-0.04633	-0.03462	-0.05197	-0.01332	-0.04437	-0.05444	-0.05321
NOP14	ENSG00000087269	rs4689992	4	2937933	2963385	4_3582553	4	-0.06701	-0.05095	-0.0761	-0.1231	-0.10215	-0.05785	-0.09338	-0.06735	-0.07728	-0.0912	-0.10159	-0.23711	-0.18672	-0.20181	-0.17236	-0.09733	-0.09985	-0.08105	-0.17771	-0.20037	-0.12238	-0.11568	-0.08939	-0.18603	-0.12191	-0.07593	-0.16099	-0.09987	-0.10525	-0.09497	-0.08554	-0.05533	-0.08373	-0.08342	-0.07454	-0.0795	-0.08005	-0.04981
GNAS	ENSG00000087460	rs112789075	20	58839718	58911192	20_57963587	4	-0.11838	-0.08107	-0.0969	-0.10238	-0.09988	-0.09088	-0.07108	-0.08855	-0.11976	-0.09497	-0.0885	-0.15363	-0.16565	-0.17131	-0.18203	-0.07854	-0.11476	-0.07964	-0.15718	-0.18352	-0.11187	-0.08044	-0.07727	-0.16729	-0.07657	-0.04878	-0.16213	-0.09845	-0.10381	-0.08359	-0.08134	-0.05644	-0.06727	-0.0981	-0.06265	-0.08942	-0.08575	-0.08699
COQ9	ENSG00000088682	rs7200715	16	57447425	57461275	16_58444269	3	0.10432	0.08942	0.09318	0.16668	0.1127	0.07626	0.13329	0.11009	0.10938	0.133	0.12588	0.12656	0.15641	0.12161	0.09993	0.07757	0.07663	0.08678	0.10843	0.14783	0.10368	0.10808	0.0753	0.11457	0.12152	0.07059	0.11966	0.10765	0.09599	0.09553	0.0939	0.07514	0.11434	0.07859	0.06258	0.09148	0.10082	0.05939
CRLS1	ENSG00000088766	rs76343197	20	6006090	6040053	20_6017184	4	0.14893	0.05196	0.0939	0.12726	0.08362	0.06827	0.11582	0.09398	0.09916	0.10702	0.0968	0.2893	0.33678	0.27426	0.24582	0.0919	0.12536	0.08558	0.16142	0.24458	0.12509	0.13572	0.08804	0.23617	0.09109	0.09379	0.17297	0.08283	0.11265	0.04148	0.07448	0.04905	0.05645	0.06127	0.03077	0.04662	0.0531	-0.00459
FKBP1A	ENSG00000088832	rs73069761	20	1368978	1393172	20_774574	5	-0.20065	-0.18061	-0.24575	-0.21188	-0.16285	-0.13115	-0.20519	-0.25717	-0.14338	-0.22434	-0.17423	-0.08874	-0.16819	-0.13884	-0.15023	-0.06137	-0.10215	-0.10516	-0.13758	-0.11086	-0.10771	-0.10122	-0.07145	-0.13473	-0.09237	-0.06974	-0.16253	-0.14166	-0.18003	-0.1451	-0.07076	-0.09521	-0.1687	-0.13284	-0.13947	-0.17826	-0.19119	-0.11998
XRN2	ENSG00000088930	rs6047053	20	21303304	21389827	20_20808961	6	0.0849	0.07219	0.08721	0.09626	0.07903	0.06469	0.09249	0.08348	0.08486	0.09609	0.09707	0.08375	0.08753	0.08413	0.08757	0.04423	0.07182	0.075	0.07819	0.08438	0.06794	0.07493	0.04416	0.07383	0.08532	0.05194	0.07248	0.06723	0.06771	0.06408	0.05987	0.05609	0.07784	0.06857	0.05947	0.05989	0.05914	0.06557
DYNLL1	ENSG00000088986	rs7304551	12	120469850	120498493	12_120419726	4	-0.1146	-0.10773	-0.10492	-0.01409	-0.13563	-0.13015	-0.0441	-0.10656	-0.13752	-0.1398	-0.1752	-0.23763	-0.25797	-0.21976	-0.20268	-0.04631	-0.15111	-0.06471	-0.18216	-0.23604	-0.09508	-0.14321	-0.09729	-0.21679	-0.15575	-0.0732	-0.15739	-0.14127	-0.08573	-0.08149	-0.09278	-0.07961	-0.09338	-0.06612	-0.04342	-0.06523	-0.06346	-0.0587
SLC8B1	ENSG00000089060	rs313929	12	113298759	113359493	12_114064112	6	-0.08096	-0.04764	-0.0733	-0.06394	-0.06213	-0.05337	-0.06405	-0.07872	-0.07506	-0.07746	-0.09197	-0.07829	-0.09588	-0.0778	-0.06831	-0.03874	-0.05101	-0.05452	-0.06611	-0.09297	-0.07107	-0.07013	-0.05387	-0.06986	-0.06768	-0.04555	-0.05864	-0.06051	-0.06165	-0.05846	-0.05709	-0.04618	-0.06667	-0.05055	-0.04346	-0.05515	-0.05578	-0.04685
SLC8B1	ENSG00000089060	rs66493408	12	113298759	113359493	12_113327849	4	-0.02202	-0.02832	-0.028	0.01761	-0.02339	-0.03681	-0.00294	-0.01898	-0.03177	-0.03353	-0.02938	-0.24609	-0.3313	-0.21841	-0.18791	-0.07967	-0.12218	-0.06481	-0.17031	-0.25753	-0.08885	-0.10486	-0.07375	-0.22459	-0.10878	-0.05334	-0.18283	-0.08952	-0.09276	-0.09353	-0.04192	-0.03937	-0.07631	-0.04387	-0.05098	-0.06891	-0.04722	-0.03529
TMEM230	ENSG00000089063	rs73893367	20	5068232	5113103	20_4106301	4	0.09481	0.08427	0.09565	0.14457	0.06193	0.08254	0.11126	0.12088	0.07691	0.11857	0.12105	0.23027	0.24448	0.21573	0.19456	0.1	0.16275	0.12231	0.20395	0.25663	0.15367	0.22499	0.11827	0.22231	0.14925	0.11011	0.19448	0.15252	0.13288	0.10966	0.11788	0.08436	0.1361	0.10552	0.07774	0.11082	0.07821	0.08106
KDM2B	ENSG00000089094	rs28698384	12	121429097	121581015	12_121559511	3	0.10135	0.16214	0.05481	0.10637	0.13621	0.07345	0.1476	0.14544	0.09495	0.11375	0.09328	-0.03394	-0.05855	0.02514	-0.02115	0.14089	0.01873	0.10818	-0.00553	-0.05565	0.1107	0.11661	0.13424	0.01146	0.08921	0.06605	0.01973	0.11208	0.08259	0.11161	0.11605	0.12003	0.13827	0.10837	0.1176	0.15741	0.14417	0.10499
KIF16B	ENSG00000089177	rs13042615	20	16272104	16573434	20_16615968	4	0.12428	0.14075	0.15066	0.33216	0.15161	0.06927	0.28795	0.21619	0.18241	0.14851	0.15149	0.1965	0.31723	0.30062	0.20999	0.08873	0.1702	0.13963	0.25605	0.28569	0.25481	0.2302	0.12389	0.18776	0.20102	0.08388	0.27585	0.1724	0.07821	0.16578	0.13368	0.12181	0.13524	0.08984	0.02531	0.07417	0.07758	0.11692
ERP29	ENSG00000089248	rs4766553	12	112013316	112023451	12_111196477	3	0.08828	0.05283	0.08629	0.20773	0.08741	0.0737	0.15648	0.11445	0.1226	0.09997	0.09138	0.03127	0.08791	0.08011	0.09606	0.04954	0.03788	0.059	0.04463	0.04728	0.07811	0.09474	0.05638	0.01818	0.08326	0.02281	0.07626	0.03182	0.08516	0.01142	0.04483	0.04059	0.05337	0.03806	0.00724	0.01879	0.00564	0.07506
ZNF302	ENSG00000089335	rs8107495	19	34677639	34686397	19_34677640	4	0.24659	0.20352	0.17821	0.11198	0.16719	0.13784	0.0633	0.18665	0.22103	0.20838	0.2107	0.37551	0.40661	0.26719	0.36357	0.1368	0.15629	0.09385	0.27378	0.34468	0.1646	0.19076	0.11534	0.29401	0.15219	0.11302	0.24714	0.15351	0.13803	0.20624	0.07487	0.11952	0.23691	0.17108	0.15052	0.14631	0.18987	0.11092
GANAB	ENSG00000089597	rs17636205	11	62624826	62646726	11_62264946	5	-0.31531	-0.05803	-0.21809	-0.23555	-0.35462	-0.26986	-0.20531	-0.31577	-0.15292	-0.25889	-0.00804	-0.00092	0.00454	-0.12429	0.0447	-0.03199	-0.17243	-0.16908	-0.0572	-0.12648	-0.20025	-0.17072	-0.13882	-0.05092	-0.17827	-0.15678	0.128	-0.36818	-0.11774	-0.03345	-0.15599	-0.17305	-0.19946	-0.12307	-0.23489	-0.25237	0.13168	-0.10731
GMIP	ENSG00000089639	rs10406894	19	19629476	19643667	19_20161662	4	-0.1055	-0.07675	-0.08645	-0.08868	-0.08365	-0.10203	-0.08918	-0.08851	-0.08865	-0.11049	-0.09548	-0.2154	-0.22391	-0.15112	-0.16799	-0.07321	-0.11663	-0.06562	-0.15428	-0.18055	-0.12859	-0.11073	-0.08985	-0.17008	-0.13135	-0.06592	-0.15581	-0.13137	-0.10596	-0.11895	-0.08666	-0.08333	-0.13388	-0.09231	-0.06921	-0.09889	-0.09649	-0.08545
RCOR1	ENSG00000089902	rs2403059	14	102592661	102730576	14_102530904	6	-0.03878	-0.02941	-0.02513	-0.03738	-0.01627	-0.0212	-0.0268	-0.02801	-0.03218	-0.03304	-0.04058	-0.09424	-0.09823	-0.07795	-0.08046	-0.03782	-0.05239	-0.026	-0.06165	-0.08904	-0.04234	-0.03646	-0.0291	-0.07025	-0.04254	-0.02712	-0.07892	-0.03115	-0.03085	-0.03824	-0.03426	-0.02132	-0.038	-0.03215	-0.01754	-0.03017	-0.03517	-0.02932
GPATCH2L	ENSG00000089916	rs6420908	14	76151916	76254342	14_75918650	4	0.12231	0.09606	0.10595	0.13195	0.12626	0.06332	0.12206	0.10833	0.11727	0.13707	0.12006	0.22337	0.23131	0.23406	0.17803	0.08694	0.11199	0.09667	0.18032	0.21218	0.14469	0.13328	0.10259	0.20564	0.15956	0.06977	0.20433	0.14959	0.13142	0.12218	0.12673	0.07675	0.12723	0.0954	0.08647	0.13326	0.11057	0.11082
RGS1	ENSG00000090104	rs6696942	1	192575727	192580031	1_191835135	5	0.21267	0.17908	0.18474	0.30452	0.23752	0.12856	0.27169	0.20141	0.20111	0.22444	0.27701	0.12476	0.1197	0.10832	0.14022	0.08255	0.0124	0.14222	0.06552	0.09095	0.12674	0.14004	0.09788	0.04727	0.08038	0.02205	0.1312	0.15322	0.13457	0.10894	0.10168	0.09348	0.13116	0.11586	0.08394	0.09483	0.10742	0.1183
YPEL3	ENSG00000090238	rs75177050	16	30092314	30096915	16_29149769	5	-0.22922	-0.17364	-0.22316	-0.14698	-0.24331	-0.15212	-0.19864	-0.22808	-0.25358	-0.24706	-0.17889	-0.04549	-0.0427	-0.0739	-0.10239	-0.04509	-0.0737	-0.1223	-0.08854	-0.04076	-0.15235	-0.12144	-0.09648	-0.08623	-0.13563	-0.10977	-0.07924	-0.16515	-0.14875	-0.13365	-0.12052	-0.11393	-0.16654	-0.13323	-0.08819	-0.12107	-0.14766	-0.11509
PABPC4	ENSG00000090621	rs552862845;rs534190559	1	39560816	39576790	1_40489866	4	0.1271	0.07494	0.11579	0.11934	0.07515	0.09162	0.07989	0.0432	0.09575	0.1231	0.08605	0.18723	0.19792	0.19531	0.17896	0.06145	0.08582	0.075	0.15177	0.21139	0.08878	0.13196	0.07574	0.16225	0.12435	0.05723	0.14539	0.10157	0.08892	0.10941	0.07556	0.07671	0.10212	0.06661	0.00724	0.07654	0.0809	0.05259
DLD	ENSG00000091140	rs4730274	7	107890970	107931730	7_107839274	6	-0.01502	0.03789	-0.00547	-0.05307	-0.04554	-0.00931	-0.06461	-0.06045	0.00826	-0.05365	-0.0063	-0.00451	-0.1145	-0.13422	-0.03981	-0.02403	-0.07609	-0.1091	-0.05321	-0.12867	-0.16259	-0.20056	-0.08659	-0.0246	-0.13482	-0.09223	0.02077	-0.08386	-0.08641	0.00166	-0.04454	-0.02467	-0.00747	-0.01844	-0.02261	0.02927	0.08666	0.01627
CMTM6	ENSG00000091317	rs76151039	3	32481312	32503408	3_32342466	4	0.15428	0.09846	0.11543	0.12309	0.09887	0.09848	0.09939	0.11839	0.12258	0.1392	0.13318	0.25487	0.26355	0.21005	0.19445	0.09216	0.12424	0.0969	0.18856	0.23006	0.12058	0.13181	0.09474	0.20061	0.12999	0.08345	0.18982	0.1167	0.12302	0.09779	0.09993	0.07558	0.12225	0.1081	0.07485	0.0979	0.09925	0.06502
NLRP1	ENSG00000091592	rs62075133	17	5499427	5619424	17_5345059	4	0.1479	0.12962	0.14626	0.17166	0.14967	0.11748	0.12417	0.1613	0.16258	0.17555	0.21645	0.34636	0.34754	0.29773	0.24386	0.15006	0.1793	0.14543	0.25709	0.33023	0.20589	0.20371	0.13787	0.23194	0.19623	0.1287	0.37277	0.18353	0.17848	0.16711	0.16589	0.11762	0.1794	0.1479	0.08377	0.153	0.12816	0.11493
CCDC80	ENSG00000091986	rs62263675	3	112596794	112649530	3_112780110	5	0.32098	0.23687	0.25092	0.45675	0.45312	0.18063	0.32656	0.31154	0.41477	0.43365	0.44289	0.14923	0.18366	0.27123	0.27798	0.09692	0.11415	0.15344	0.17313	0.20866	0.20225	0.161	0.03663	0.1566	0.16813	0.09006	0.22674	0.22054	0.19278	-0.01963	0.12302	0.12879	0.17894	0.25354	0.05989	0.0156	0.125	0.0039
PPP2R3C	ENSG00000092020	rs8006583	14	35085467	35122517	14_35064542	2	-0.20514	-0.10423	-0.11924	-0.12123	-0.15395	-0.0993	-0.18606	-0.16712	-0.13182	-0.18455	-0.19997	0.20799	0.26557	0.19741	0.11042	0.05288	0.09056	-0.0102	0.13172	0.24851	-0.01722	0.04042	0.01807	0.17526	0.03256	0.0408	0.14217	-0.0657	-0.02767	-0.00178	0.05201	-0.01243	0.00416	-0.04204	0.02192	-0.01812	-0.05077	-0.07835
OSGEP	ENSG00000092094	rs3120064	14	20446411	20455105	14_20454835	5	0.20933	0.17601	0.18869	0.2146	0.18137	0.1438	0.2064	0.17864	0.19897	0.2497	0.20175	0.10144	0.16462	0.13365	0.15402	0.09908	0.11663	0.14876	0.13288	0.15509	0.10741	0.15291	0.09726	0.15198	0.14047	0.09397	0.08978	0.17759	0.14698	0.08142	0.10534	0.0949	0.12773	0.10975	0.07103	0.1294	0.09134	0.09376
HNRNPC	ENSG00000092199	rs1713453	14	21209136	21269494	14_20424171	5	0.19546	0.17098	0.17495	0.24208	0.16515	0.10877	0.23646	0.23495	0.16418	0.18943	0.20757	0.16741	0.26313	0.15126	0.17267	0.06352	0.08346	0.09788	0.12321	0.20213	0.08645	0.13966	0.09605	0.13759	0.12226	0.05276	0.15946	0.13379	0.19356	0.13336	0.12506	0.0891	0.1286	0.02584	0.04234	0.08707	0.09791	0.09943
SNAP23	ENSG00000092531	rs17748317	15	42491233	42545356	15_42100971	6	0.11701	0.07032	0.07497	0.05418	0.08506	0.07978	0.05116	0.09157	0.07286	0.11252	0.0892	0.11524	0.14555	0.14146	0.12027	0.06833	0.08569	0.07905	0.12701	0.14139	0.08172	0.09789	0.06767	0.13867	0.09752	0.08061	0.12964	0.09754	0.07208	0.09637	0.08509	0.06662	0.09618	0.09693	0.13348	0.08663	0.10008	0.0706
EZR	ENSG00000092820	rs563523785	6	158765741	158819412	6_158501983	6	0.05149	0.07346	0.02741	0.05639	0.02843	0.04648	0.02892	0.04805	0.05191	0.04025	0.03012	0.16633	0.16706	0.1235	0.12258	0.06093	0.0787	0.0485	0.12297	0.15966	0.08592	0.10362	0.05459	0.14641	0.10483	0.07699	0.16723	0.08426	0.07996	0.12128	0.07504	0.05749	0.13391	0.09623	0.07592	0.09095	0.08381	0.05588
TEKT2	ENSG00000092850	rs552257	1	36084075	36088275	1_36912578	7	0.33705	0.06998	0.21808	0.15096	0.23505	0.23492	0.45993	-0.12087	0.30658	0.26114	0.32005	0.30005	0.2335	0.42436	0.32443	-0.06995	0.20651	0.61607	0.08447	0.39868	0.31984	0.41197	0.19093	0.35797	0.13295	0.22174	-0.02117	0.05628	0.19372	0.14235	0.05254	0.23791	-0.10031	0.18349	0.37706	-0.00379	-0.05251	0.27448
MFSD11	ENSG00000092931	rs737630	17	76735865	76781449	17_76969441	6	-0.05008	-0.03405	-0.04437	-0.03968	-0.05241	-0.04516	-0.04487	-0.05073	-0.04507	-0.05341	-0.04965	-0.07604	-0.0871	-0.06676	-0.06473	-0.03396	-0.04557	-0.04582	-0.0671	-0.07571	-0.04455	-0.05737	-0.04259	-0.07343	-0.05836	-0.0388	-0.05528	-0.06021	-0.04935	-0.05115	-0.04463	-0.03579	-0.05222	-0.04613	-0.02867	-0.04123	-0.04193	-0.03545
DPYSL2	ENSG00000092964	rs60598371	8	26514022	26658178	8_27405053	6	0.04415	0.03164	0.00945	-0.00994	0.03141	0.0175	0.01862	0.00835	0.02949	0.0394	0.01602	0.13468	0.12417	0.0965	0.08688	0.0372	0.07682	0.02365	0.10893	0.15387	0.03677	0.05808	0.03853	0.13679	0.07209	0.03378	0.09231	0.05857	0.0677	0.05139	0.05854	0.05609	0.05788	0.04238	0.03997	0.06093	0.04872	0.02628
COMT	ENSG00000093010	rs4819520	22	19941607	19969975	22_19751499	3	0.11944	0.09243	0.08142	0.10061	0.12353	0.09582	0.20737	0.1771	0.14091	0.11107	0.1284	-0.03581	-0.00538	-0.01876	0.00269	0.01369	0.04621	0.07431	0.00337	0.00722	0.02858	0.06969	0.00867	-0.01887	0.03759	0.03094	0.05764	0.07281	0.06348	0.03563	0.00972	0.05126	0.13301	0.06622	0.05814	0.0755	0.08115	0.05197
ADA2	ENSG00000093072	rs1076106	22	17178790	17221989	22_17201404	5	-0.46165	-0.37404	-0.43256	-0.55448	-0.44687	-0.29504	-0.57867	-0.469	-0.47063	-0.55889	-0.58454	-0.06996	-0.10717	-0.07968	-0.1497	-0.07347	-0.05588	-0.19816	-0.09346	-0.1066	-0.17083	-0.19143	-0.13486	-0.05064	-0.15909	-0.11805	-0.15955	-0.31023	-0.35405	-0.26853	-0.2611	-0.21822	-0.24194	-0.27616	-0.1876	-0.20288	-0.27583	-0.28767
LRRFIP2	ENSG00000093167	rs9862158	3	37052656	37183689	3_37025610	6	0.08115	0.03426	0.05823	0.02898	0.0482	0.03778	0.04474	0.069	0.05995	0.06538	0.06613	0.10487	0.11228	0.14327	0.09926	0.03796	0.0717	0.0491	0.10216	0.14168	0.06069	0.0578	0.04963	0.09271	0.07031	0.04622	0.08183	0.08464	0.07808	0.05513	0.06171	0.03881	0.07709	0.03912	0.04721	0.06126	0.03113	0.0551
SUCO	ENSG00000094975	rs16843972	1	172532349	172611833	1_172174014	3	-0.11069	-0.08383	-0.09843	-0.12974	-0.11229	-0.06285	-0.13008	-0.10426	-0.11896	-0.12049	-0.12587	-0.11673	-0.12885	-0.1244	-0.10748	-0.05845	-0.06982	-0.08287	-0.09568	-0.10714	-0.07716	-0.08529	-0.06598	-0.08944	-0.07975	-0.06218	-0.10912	-0.09076	-0.092	-0.07516	-0.06059	-0.05277	-0.09234	-0.07027	-0.04654	-0.05749	-0.07468	-0.07045
MAP3K1	ENSG00000095015	rs32510	5	56815574	56896152	5_56272494	6	-0.07528	-0.0549	-0.07002	-0.09978	-0.07174	-0.04382	-0.0796	-0.07668	-0.07503	-0.08289	-0.08241	-0.08617	-0.0919	-0.08326	-0.07255	-0.03871	-0.04903	-0.04969	-0.06592	-0.08003	-0.06155	-0.06634	-0.04048	-0.06925	-0.05565	-0.03754	-0.06227	-0.06091	-0.06145	-0.04458	-0.04797	-0.03631	-0.05874	-0.04795	-0.03291	-0.04177	-0.04823	-0.05548
HOOK2	ENSG00000095066	rs62109830	19	12763003	12872740	19_12153830	4	-0.08983	-0.13123	-0.10338	-0.12649	-0.1015	-0.10149	-0.05118	-0.09069	-0.12645	-0.13178	-0.12858	-0.22093	-0.24816	-0.18948	-0.17172	-0.11346	-0.13959	-0.12478	-0.19051	-0.20473	-0.13985	-0.15517	-0.11201	-0.19021	-0.15804	-0.11846	-0.20807	-0.12989	-0.1878	-0.13327	-0.1319	-0.07382	-0.12647	-0.15483	-0.09352	-0.13439	-0.13759	-0.09573
TMEM38B	ENSG00000095209	rs10512339	9	105694544	105776612	9_105719214	5	-0.20457	-0.15572	-0.17199	-0.2502	-0.1712	-0.12916	-0.22626	-0.23602	-0.18654	-0.20297	-0.23115	-0.11435	-0.14572	-0.0916	-0.11184	-0.04928	-0.07265	-0.10838	-0.13661	-0.08979	-0.13269	-0.12355	-0.10269	-0.08295	-0.09005	-0.07414	-0.10865	-0.14069	-0.13152	-0.11168	-0.10957	-0.07614	-0.12816	-0.09876	-0.0361	-0.02653	-0.11826	-0.10085
TBC1D2	ENSG00000095383	rs10760389	9	98198999	98255721	9_98527709	3	0.20875	0.1059	0.21934	0.21004	0.18203	0.04745	0.12742	0.17376	0.16999	0.15761	0.12236	0.03082	0.09956	0.00361	0.02292	-0.00105	0.02461	0.04408	0.04321	0.00993	0.03122	0.07238	0.02106	0.00858	0.01386	-0.00066	0.00807	0.04709	0.02437	0.01487	0.0581	0.02927	0.05367	0.06311	0.09223	-0.0042	0.03341	0.08555
BTAF1	ENSG00000095564	rs10882062	10	91923769	92030325	10_92435481	2	-0.08308	-0.07387	-0.04918	-0.06844	-0.00702	-0.03202	-0.09219	-0.05921	-0.05579	-0.06843	-0.00755	0.0837	0.13106	0.07457	0.05963	0.0368	0.03918	-0.01921	0.07488	0.09017	0.00241	-0.00461	0.00641	0.08505	0.02188	0.0002	0.02952	-0.01243	-0.02181	-0.01972	-0.02854	-0.03184	-0.01156	-0.01752	-0.01237	-0.01021	-0.04273	-0.02504
CRTAC1	ENSG00000095713	rs147926658	10	97865000	98030828	10_98002804	3	-0.13034	-0.11224	-0.12018	-0.12016	-0.09701	-0.07908	-0.1085	-0.08056	-0.11791	-0.10378	-0.11918	-0.1385	-0.12927	-0.11403	-0.1222	-0.0716	-0.07958	-0.07471	-0.10434	-0.12528	-0.07591	-0.09556	-0.05278	-0.10723	-0.09496	-0.07834	-0.09453	-0.09434	-0.09079	-0.09545	-0.09776	-0.0626	-0.09571	-0.09656	-0.0693	-0.07289	-0.0967	-0.08064
NUBP2	ENSG00000095906	rs34302539	16	1782901	1789191	16_2387836	6	0.09866	0.10537	0.10599	0.16253	0.05428	0.01639	0.10595	0.0575	0.0878	0.10846	0.13635	0.14348	0.1839	0.12852	0.10599	0.06595	0.04699	0.02141	0.15228	0.23085	0.04324	0.07084	0.04817	0.15519	0.07174	0.03921	0.10637	0.06318	0.1009	0.06941	0.07209	0.03936	0.05022	0.04636	0.02085	0.02977	0.05598	0.08199
DSP	ENSG00000096696	rs2076295	6	7541575	7586717	6_7562999	3	0.61687	0.54706	0.38447	0.11225	0.06402	0.20381	0.1203	0.20016	0.10777	0.21592	-0.00559	0.19131	0.30535	0.16226	0.25773	0.12559	-0.1111	-0.04593	0.10896	-0.00871	-0.1991	-0.05315	-0.08151	-0.20487	0.06294	0.1101	0.15489	-0.10239	0.04778	-0.06895	0.02048	0.09108	0.08396	-0.05537	-0.03797	0.11214	0.02192	-0.0584
DSP	ENSG00000096696	rs2327013	6	7541575	7586717	6_7678859	4	0.187	0.14196	0.1709	0.10954	0.14005	0.13868	0.13728	0.16031	0.13708	0.16754	0.15331	0.17783	0.1943	0.16623	0.17124	0.08998	0.12726	0.10771	0.1533	0.15654	0.11704	0.12085	0.10643	0.15916	0.14288	0.11441	0.1469	0.14056	0.13875	0.0988	0.12016	0.11468	0.1402	0.12649	0.10402	0.12152	0.13237	0.10572
HNRNPH3	ENSG00000096746	rs16926252	10	68331174	68343191	10_69342893	4	-0.08825	-0.11988	-0.11253	-0.17844	-0.12434	-0.051	-0.13314	-0.11621	-0.13318	-0.1445	-0.16893	-0.25795	-0.26155	-0.13955	-0.1138	-0.08915	-0.08657	-0.07695	-0.15548	-0.14282	-0.11181	-0.07058	-0.07425	-0.15105	-0.10336	-0.06819	-0.18186	-0.13808	-0.10122	-0.0985	-0.08037	-0.06216	-0.13633	-0.12888	-0.12209	-0.0824	-0.11707	-0.08955
SCD	ENSG00000099194	rs11190734	10	100347124	100364834	10_100874051	4	0.12447	0.06494	0.07428	0.08596	0.07219	0.06158	0.08232	0.09967	0.1049	0.11129	0.09203	0.21715	0.22364	0.18061	0.17464	0.08363	0.11563	0.09433	0.16686	0.18426	0.1192	0.12852	0.09165	0.17638	0.12568	0.09247	0.15248	0.12155	0.10557	0.10645	0.11199	0.07721	0.11324	0.08284	0.08091	0.10023	0.11503	0.08066
TMED1	ENSG00000099203	rs7253069	19	10832438	10836318	19_11571434	6	-0.0552	-0.03165	-0.0329	-0.06303	-0.04104	-0.04505	-0.05048	-0.05984	-0.05729	-0.06705	-0.07891	-0.12922	-0.1561	-0.13476	-0.11798	-0.06874	-0.08117	-0.05838	-0.12443	-0.16623	-0.07476	-0.08379	-0.06109	-0.13182	-0.06503	-0.04993	-0.10519	-0.07586	-0.08207	-0.08709	-0.06102	-0.04405	-0.08069	-0.05676	-0.04578	-0.06729	-0.05978	-0.04484
TSPAN15	ENSG00000099282	rs7098301	10	69451473	69507669	10_69495334	4	-0.12662	-0.12294	-0.08695	-0.16835	-0.12984	-0.08531	-0.14959	-0.14089	-0.11897	-0.15247	-0.13629	-0.20937	-0.26227	-0.18989	-0.16819	-0.09977	-0.11283	-0.07845	-0.17847	-0.19278	-0.12467	-0.14518	-0.09754	-0.19349	-0.13475	-0.09565	-0.19383	-0.12102	-0.11542	-0.09497	-0.09082	-0.0358	-0.09094	-0.09508	-0.05692	-0.07501	-0.07222	-0.04297
WASHC2A	ENSG00000099290	rs142655489	10	50067888	50133506	10_50050094	5	0.24944	0.32994	0.28254	0.44559	0.27818	0.15791	0.35162	0.23894	0.23304	0.27428	0.30603	-0.01015	-0.0025	0.00457	0.12209	0.03884	0.02358	0.11763	0.05556	-0.00854	0.16973	0.11736	0.1156	-0.01262	0.09253	0.09438	0.05814	0.18165	0.19511	0.2423	0.24675	0.24855	0.22038	0.22709	0.16349	0.23439	0.25802	0.18263
OCEL1	ENSG00000099330	rs12608653	19	17226204	17229219	19_17231095	5	0.2159	0.19905	0.22628	0.85332	0.20418	0.28736	0.63812	0.37714	0.29096	0.18955	0.30763	0.19033	0.19305	0.21239	0.11666	0.10018	0.07604	0.09606	0.23933	0.24386	0.17037	0.2218	0.16661	0.10187	0.208	0.15182	0.25393	0.2044	0.09192	0.0401	0.09153	0.04771	0.08578	0.11066	-0.11322	0.07455	0.00924	0.04144
MYO9B	ENSG00000099331	rs62120384	19	17075781	17214537	19_18197803	2	0.04717	-0.10296	-0.02645	0.00042	0.07059	0.01683	0.01552	0.05625	-0.06649	-0.00888	-0.03131	-0.19153	-0.05479	0.01647	0.10795	-0.02587	0.01792	0.03786	0.03002	-0.06492	0.06641	0.13102	0.05763	-0.04361	0.04327	-0.04865	0.03816	0.06718	0.03598	-0.04159	0.0275	0.00851	0.02133	-0.01291	-0.04585	-0.00647	-0.03975	-0.07181
HSD3B7	ENSG00000099377	rs12443808	16	30985207	30989152	16_30985550	3	0.26867	0.1526	0.18724	0.30953	0.19192	0.12893	0.30129	0.17557	0.18612	0.25978	0.21391	0.07998	0.00893	0.04606	0.02394	0.02295	-0.05747	0.02031	-0.03254	0.02176	0.03212	0.04195	0.06479	-0.00633	-0.0216	0.03568	0.02606	0.02291	0.05356	0.00499	0.04666	0.07979	0.04546	0.09047	-0.00565	0.00638	0.09237	0.13964
TECR	ENSG00000099797	rs548832032	19	14517085	14565980	19_13598386	3	0.10663	0.07428	0.1021	0.11092	0.10011	0.0651	0.11231	0.13979	0.11078	0.12445	0.15161	0.02341	0.04985	0.04662	0.06967	0.02809	0.04573	0.05798	0.02224	0.04114	0.05977	0.05628	0.03785	0.01739	0.04169	0.03376	0.03813	0.09241	0.06756	0.04587	0.05957	0.0384	0.06622	0.04802	0.03621	0.03004	0.06489	0.05652
GADD45B	ENSG00000099860	rs57119624	19	2476122	2478259	19_2178518	4	0.06572	0.08327	0.07525	0.13371	0.06707	0.06342	0.12133	0.05993	0.09435	0.04587	0.1204	0.30583	0.3088	0.33864	0.25571	0.12293	0.16261	0.13004	0.22625	0.28886	0.16092	0.17557	0.12525	0.29308	0.17401	0.12199	0.28912	0.17589	0.11491	0.1711	0.11699	0.07275	0.12196	0.1247	0.09302	0.17842	0.17061	0.08751
MED15	ENSG00000099917	rs853126	22	20495913	20587632	22_20598363	6	-0.04734	-0.0377	-0.01882	-0.06204	-0.02453	-0.06462	-0.04379	-0.03466	-0.0503	-0.05794	-0.05978	-0.20813	-0.13141	-0.10611	-0.14117	-0.03543	-0.08039	-0.06851	-0.06895	-0.14107	-0.06845	-0.13123	-0.06362	-0.10335	-0.07919	-0.08228	-0.09204	-0.05302	-0.10181	-0.10409	-0.03852	-0.03218	-0.09596	-0.03965	-0.02206	-0.06589	-0.04761	-0.04373
TBC1D10A	ENSG00000099992	rs5749219	22	30291990	30327046	22_31157575	3	-0.13115	-0.09612	-0.1017	-0.06529	-0.06309	-0.11976	-0.10077	-0.09407	-0.10792	-0.12395	-0.10469	-0.14802	-0.13207	-0.11665	-0.1325	-0.05416	-0.07227	-0.05896	-0.14883	-0.1502	-0.08519	-0.11195	-0.03935	-0.13815	-0.04384	-0.06081	-0.0952	-0.0919	-0.09079	-0.06999	-0.0808	-0.04379	-0.09401	-0.08444	-0.04995	-0.08477	-0.08511	-0.08218
SUSD2	ENSG00000099994	rs4822385	22	24181259	24189110	22_23321867	6	-0.01197	-0.013	0.02551	0.02683	0.03706	0.07631	0.07225	0.01749	0.01924	-0.00128	0.03109	0.14216	0.14642	0.17191	0.13144	0.07096	0.15406	0.11525	0.14142	0.14979	0.13761	0.1824	0.11658	0.16999	0.1796	0.12403	0.13261	0.13154	0.15451	0.09493	0.10926	0.09769	0.11336	0.13451	0.08542	0.11918	0.07422	0.05132
SF3A1	ENSG00000099995	rs75426385	22	30331988	30356947	22_30532969	4	-0.10243	-0.04629	-0.03812	-0.09347	-0.10723	-0.0948	-0.07291	-0.04558	-0.05285	-0.10459	-0.08573	-0.16165	-0.26846	-0.17865	-0.18199	-0.07564	-0.1195	-0.08124	-0.25296	-0.25211	-0.1229	-0.19357	-0.09276	-0.22818	-0.11479	-0.05387	-0.23786	-0.10361	-0.0779	-0.09233	-0.09218	-0.03049	-0.12951	-0.09094	-0.07555	-0.09796	-0.12744	-0.06505
GGT5	ENSG00000099998	rs131307	22	24219654	24245142	22_23487515	5	-0.20412	-0.13288	-0.20113	-0.23753	-0.19592	-0.1331	-0.24312	-0.23528	-0.22866	-0.26688	-0.25344	-0.0792	-0.12496	-0.10111	-0.1469	-0.05194	-0.07478	-0.10085	-0.08573	-0.10008	-0.07277	-0.13152	-0.09056	-0.10768	-0.08432	-0.0393	-0.06381	-0.16823	-0.15192	-0.05374	-0.09408	-0.09803	-0.12227	-0.12038	-0.0428	-0.0894	-0.09273	-0.06107
PPIL2	ENSG00000100023	rs200538358	22	21666009	21700015	22_21204468	3	0.18816	0.14407	0.18535	0.19414	0.17658	0.10849	0.21254	0.20042	0.20749	0.18189	0.15419	0.08727	0.084	0.09318	0.08634	0.05322	0.06849	0.09393	0.08913	0.05587	0.10423	0.10799	0.07731	0.05412	0.10114	0.07308	0.0781	0.13089	0.11021	0.08729	0.08144	0.08482	0.12713	0.10395	0.06267	0.08431	0.11544	0.08687
MAPK1	ENSG00000100030	rs17508955	22	21754500	21867680	22_22786385	4	-0.13239	-0.04713	-0.08346	-0.07575	-0.09256	-0.07919	-0.11677	-0.00438	-0.06254	-0.19973	-0.09308	-0.21266	-0.38703	-0.3903	-0.24417	-0.08953	-0.17821	-0.03822	-0.15584	-0.27999	-0.21454	-0.13443	-0.07108	-0.27653	-0.22587	-0.08939	-0.24132	-0.14144	-0.05446	0.01422	-0.03886	-0.04566	-0.11293	-0.01391	0.11656	-0.14881	-0.0279	0.07216
SLC25A1	ENSG00000100075	rs200383840	22	19175575	19178830	22_19276024	2	0.00891	0.07396	0.09343	0.11463	0.1048	0.02096	0.1397	0.13138	0.07306	0.12137	0.06896	-0.09425	-0.11051	0.01682	0.00797	-0.02068	-0.00784	0.07496	0.0781	-0.05376	0.04397	0.04226	0.02485	-0.01257	0.08286	0.04965	-0.0475	0.02861	0.03638	0.02205	-0.00424	0.03839	0.00815	0.05321	-0.00607	-0.00773	-0.03091	0.03414
GRK3	ENSG00000100077	rs133231	22	25564849	25729294	22_25400627	6	-0.02173	-0.00818	-0.03907	-0.00556	-0.01578	0.00095	-0.04246	-0.03686	-0.0163	-0.0207	-0.01896	0.13676	0.1468	0.11251	0.11495	0.02139	0.04232	0.01225	0.0633	0.11993	0.01372	0.03019	0.01284	0.11007	0.01574	0.02253	0.07571	0.01276	0.02342	0.0265	0.00305	-0.01151	-0.01233	0.00849	0.02903	0.02298	0.00456	0.0138
LGALS2	ENSG00000100079	rs7291467	22	37570246	37582616	22_37576621	7	0.20048	0.08961	0.15928	0.1786	0.22217	0.13377	0.10229	0.08253	0.20825	0.25141	0.18303	0.62427	0.68162	0.65621	0.59557	0.24285	0.28899	0.14069	0.5015	0.63371	0.25115	0.26901	0.147	0.48797	0.20138	0.14596	0.46286	0.20985	0.22622	0.14937	0.17995	0.10669	0.18803	0.15623	0.14255	0.12222	0.15624	0.07482
LGALS1	ENSG00000100097	rs9917591	22	37675608	37679806	22_37679181	3	0.13382	0.17624	0.18087	0.22845	0.15464	0.10414	0.20143	0.05881	0.15476	0.20422	0.13767	0.19347	0.08333	0.06526	0.04185	0.02503	0.00194	0.06117	0.10629	0.18699	-0.00725	-0.01942	0.00831	0.12478	0.07481	-0.00822	0.21743	0.02527	0.05132	0.14736	0.00202	-0.03099	0.07116	0.05175	0.10039	0.00804	0.0684	0.15985
HPS4	ENSG00000100099	rs5761920	22	26443423	26483837	22_27041588	6	0.05165	0.03801	0.03048	0.01372	0.08283	0.05709	0.03871	0.06028	0.06421	0.07549	0.05653	0.12275	0.14808	0.09771	0.09778	0.03553	0.08635	0.03486	0.11424	0.11052	0.0818	0.05595	0.05137	0.09917	0.06431	0.05133	0.10168	0.0724	0.05148	0.0544	0.036	0.02997	0.05732	0.04315	0.03843	0.05651	0.05984	0.0112
ANKRD54	ENSG00000100124	rs35849614	22	37830855	37849327	22_37885026	6	-0.25467	-0.01186	-0.14634	0.17117	-0.1909	-0.07852	0.15891	0.00359	0.1348	-0.02706	-0.19864	-0.04652	-0.13781	-0.0278	-0.18548	-0.22431	-0.01929	-0.0532	-0.17357	-0.14738	-0.05549	-0.12542	0.03161	-0.04699	-0.02515	-0.06577	-0.15994	-0.028	-0.03347	-0.00448	0.09487	-0.07135	-0.13656	0.06301	0.12365	-0.16128	-0.20052	-0.00132
PICK1	ENSG00000100151	rs4821632	22	38056311	38075701	22_37342563	6	-0.05892	-0.04762	-0.05438	-0.05227	-0.04864	-0.04161	-0.04982	-0.05571	-0.05373	-0.05856	-0.05838	-0.06895	-0.06501	-0.05777	-0.05642	-0.03797	-0.04534	-0.04576	-0.05491	-0.06688	-0.04827	-0.0517	-0.04167	-0.05763	-0.0495	-0.04467	-0.05417	-0.05127	-0.051	-0.04627	-0.046	-0.03984	-0.05	-0.04424	-0.03928	-0.04546	-0.04966	-0.03942
DDX17	ENSG00000100201	rs76504652	22	38483440	38507660	22_38532334	4	-0.12181	-0.06842	-0.10883	-0.06754	-0.12219	-0.05684	-0.11293	-0.1092	-0.13624	-0.1275	-0.15171	-0.1729	-0.20012	-0.15413	-0.1376	-0.08003	-0.11645	-0.10368	-0.20524	-0.17686	-0.14293	-0.11531	-0.0768	-0.19246	-0.11175	-0.0339	-0.16584	-0.11927	-0.11369	-0.05009	-0.05325	-0.07874	-0.02447	-0.07808	-0.05959	-0.09505	-0.05695	-0.05931
RSPH14	ENSG00000100218	rs118000182	22	23059415	23145021	22_22421964	4	-0.25911	0.01357	-0.3973	-0.02285	-0.13793	-0.17536	-0.15798	-0.00875	-0.06063	-0.36401	-0.13165	-0.22406	-0.42299	-0.05458	-0.20999	-0.04028	-0.21694	0.00398	-0.13455	-0.16138	-0.12485	-0.12859	-0.76006	-0.29905	0.00719	-0.07274	-0.03409	0.03038	-0.00509	-0.08248	-0.5664	-0.09835	-0.00544	-0.14815	-0.11822	-0.14914	-0.39494	-0.11773
XBP1	ENSG00000100219	rs71327321	22	28794555	28800597	22_28844455	5	0.20449	0.20121	0.19417	0.29635	0.19116	0.11507	0.25164	0.23529	0.22016	0.24452	0.2414	0.10729	0.04643	0.09955	0.10276	0.04993	0.04868	0.09974	0.0853	0.09549	0.10064	0.10891	0.05893	0.09444	0.07921	0.06938	0.1057	0.1556	0.17795	0.12475	0.1166	0.08899	0.18338	0.13438	0.07609	0.11542	0.15209	0.11227
POLDIP3	ENSG00000100227	rs59218461	22	42583721	42614962	22_42499300	4	-0.20937	-0.0824	-0.09627	-0.09637	-0.0685	-0.05768	-0.1258	-0.08432	-0.07447	-0.09152	-0.10462	-0.26055	-0.33435	-0.24463	-0.17177	-0.08565	-0.09934	-0.09227	-0.16845	-0.26869	-0.08691	-0.09335	-0.07874	-0.1864	-0.09849	-0.01151	-0.1709	-0.09827	-0.12276	-0.06517	-0.03653	-0.04046	-0.14038	-0.06631	-0.06297	-0.05373	-0.07322	-0.05368
TIMP3	ENSG00000100234	rs114365685	22	32801701	32863043	22_32666261	4	-0.17343	-0.05993	-0.14537	-0.13493	-0.10269	-0.10233	-0.10672	-0.15717	-0.13212	-0.1458	-0.14304	-0.18745	-0.19713	-0.17833	-0.17435	-0.07413	-0.0945	-0.08645	-0.1508	-0.17543	-0.11052	-0.1218	-0.09095	-0.16863	-0.11108	-0.07099	-0.13992	-0.08425	-0.07845	-0.08498	-0.10765	-0.07656	-0.1174	-0.10244	-0.03352	-0.06187	-0.07755	-0.05622
DNAL4	ENSG00000100246	rs376017774	22	38778508	38794198	22_38806991	2	0.14115	0.09586	0.20811	0.40456	0.14628	-0.00089	0.33233	0.20562	0.20541	0.16724	0.24071	-0.14907	-0.20213	-0.09166	-0.05983	0.00057	-0.06387	0.01767	-0.14705	-0.10653	0.01279	0.04995	0.04851	-0.18033	-0.00864	-0.0281	-0.13308	0.05499	0.0706	0.03338	0.00566	0.06598	0.0803	0.05428	-0.01386	0.01927	0.00983	0.12538
PACSIN2	ENSG00000100266	rs113782056	22	42835412	43015145	22_42348103	4	-0.15245	-0.09632	-0.09232	-0.20307	-0.14773	-0.13512	-0.24945	-0.1656	-0.19534	-0.18252	-0.173	-0.2321	-0.29494	-0.21504	-0.21406	-0.11564	-0.13498	-0.12358	-0.16143	-0.25064	-0.11918	-0.17183	-0.12076	-0.2122	-0.16355	-0.10287	-0.22508	-0.15735	-0.13777	-0.18065	-0.1369	-0.14589	-0.13828	-0.12824	-0.09289	-0.12661	-0.13441	-0.11344
MCM5	ENSG00000100297	rs205251	22	35400063	35425430	22_34479799	6	-0.07785	-0.04145	-0.06787	-0.05454	-0.10461	-0.03809	-0.07462	-0.1047	-0.06248	-0.03118	-0.03355	-0.04969	-0.03969	-0.05846	-0.11998	-0.09872	-0.04311	-0.06545	-0.04791	-0.04808	-0.08377	-0.09979	-0.07869	-0.06332	-0.11205	-0.07606	-0.06464	-0.09374	-0.07398	-0.10976	-0.09102	-0.10796	-0.11913	-0.06995	-0.05609	-0.11728	-0.07449	-0.06585
TSPO	ENSG00000100300	rs8137560	22	43151514	43163242	22_42732819	4	-0.08984	-0.06795	-0.03006	-0.26589	-0.05499	0.0084	-0.14616	-0.08542	-0.13248	-0.09759	-0.1297	-0.28032	-0.27729	-0.28318	-0.20222	-0.09617	-0.1046	-0.04809	-0.2005	-0.24938	-0.10548	-0.16559	-0.066	-0.21685	-0.13353	-0.04584	-0.27727	-0.03075	-0.0735	-0.11439	-0.07154	-0.05465	-0.04588	-0.0829	-0.0394	-0.0517	-0.05842	-0.06084
SAMM50	ENSG00000100347	rs2269666	22	43955421	44010531	22_43296863	4	0.15832	0.09983	0.09237	0.22178	0.06007	-0.00466	0.09995	0.06802	0.10491	0.20724	0.02657	0.36294	0.40579	0.16437	0.09462	0.08259	0.08791	-0.01983	-0.07657	0.08467	-0.02592	0.09368	0.02826	0.23241	0.04798	0.09598	0.17272	-0.02312	0.12202	0.04899	0.04189	0.0042	-0.05151	0.10996	0.03946	0.05164	0.01868	0.05017
KIAA0930	ENSG00000100364	rs112576201	22	45190338	45240769	22_44811870	4	-0.13131	-0.01735	-0.1405	0.06548	-0.23818	-0.10087	-0.10552	-0.12448	-0.10088	-0.23054	-0.16207	-0.31838	-0.245	-0.28832	-0.24493	-0.0831	-0.16574	-0.05581	-0.26874	-0.27968	-0.15432	-0.16866	-0.11313	-0.27483	-0.14096	-0.10425	-0.24906	-0.08717	-0.11082	-0.00656	-0.06567	-0.08104	-0.09645	-0.11149	-0.05887	-0.08303	-0.06354	-0.08405
ST13	ENSG00000100380	rs9611640	22	40824535	40857022	22_41677059	4	0.14464	0.10267	0.09081	0.11376	0.10831	0.07522	0.10312	0.10595	0.09268	0.15421	0.15503	0.22294	0.29483	0.16462	0.16279	0.08925	0.09353	0.06585	0.17488	0.14865	0.10762	0.08746	0.04765	0.16087	0.081	0.04831	0.14011	0.09949	0.08548	0.10214	0.08105	0.03662	0.079	0.1029	0.03173	0.11036	0.08497	0.05343
RBX1	ENSG00000100387	rs11090023	22	40951347	40973309	22_40687235	4	0.08356	0.12141	0.09673	0.02998	0.07991	0.0899	0.05687	0.08911	0.10156	0.10906	0.06172	0.23992	0.25465	0.17809	0.19511	0.0859	0.13067	0.1238	0.17436	0.17236	0.07194	0.09268	0.09651	0.19439	0.17147	0.13721	0.18374	0.15658	0.16537	0.18082	0.10918	0.09411	0.12149	0.15313	0.12643	0.15753	0.14672	0.08712
POLR3H	ENSG00000100413	rs8139063	22	41525804	41544606	22_42417747	6	-0.06897	-0.04848	-0.05666	-0.08517	-0.06138	-0.04075	-0.07854	-0.07235	-0.07632	-0.08114	-0.08276	-0.07039	-0.0832	-0.06807	-0.07344	-0.04226	-0.04302	-0.04779	-0.06593	-0.07819	-0.05798	-0.06069	-0.03869	-0.06177	-0.05825	-0.03739	-0.05562	-0.05846	-0.05924	-0.04897	-0.04679	-0.04059	-0.05616	-0.05025	-0.03638	-0.04535	-0.05096	-0.04474
PYGL	ENSG00000100504	rs11850729	14	50857891	50944736	14_50917566	5	0.26805	0.24318	0.28887	0.33083	0.31273	0.17673	0.35561	0.30554	0.30427	0.30661	0.26829	-0.0719	0.01137	0.09203	0.01128	0.0421	0.09361	0.14508	0.16832	0.12783	0.20523	0.17632	0.0738	0.0587	0.16687	0.15118	0.17584	0.17265	0.21073	0.2206	0.10369	0.21161	0.19003	0.14257	0.10574	0.12831	0.17242	0.18449
CNIH1	ENSG00000100528	rs35502084	14	54423560	54441431	14_55409545	3	-0.09822	-0.13264	-0.11258	-0.03876	-0.14142	-0.17943	-0.08635	-0.16455	-0.12671	-0.08178	-0.12276	-0.11314	-0.06884	-0.1179	-0.16354	-0.04926	-0.07616	-0.10708	-0.11142	-0.11943	-0.18064	-0.14968	-0.13428	-0.09578	-0.16968	-0.13027	-0.06639	-0.13168	-0.16588	-0.16656	-0.11361	-0.13691	-0.18225	-0.16743	-0.12538	-0.13069	-0.16086	-0.05935
VTI1B	ENSG00000100568	rs111217108	14	67647075	67674831	14_68673742	4	0.13632	0.1114	0.10029	0.28108	0.15072	0.08679	0.20807	0.1314	0.14058	0.19137	0.16492	0.20077	0.18904	0.16268	0.20087	0.1289	0.11771	0.07449	0.16508	0.19007	0.08501	0.12281	0.08426	0.17948	0.10237	0.04366	0.20196	0.14044	0.11745	0.12911	0.12906	0.06509	0.13964	0.09683	0.07352	0.07768	0.13824	0.12069
GSTZ1	ENSG00000100577	rs72735512	14	77320884	77331597	14_76680706	4	0.19149	0.1043	0.15586	0.10773	0.16289	0.15018	0.10101	0.17725	0.15606	0.17066	0.19786	0.24401	0.28665	0.25775	0.22847	0.09911	0.14507	0.1306	0.19031	0.22539	0.13702	0.14282	0.11713	0.21822	0.18487	0.11975	0.19924	0.14283	0.17841	0.16012	0.12329	0.11219	0.1777	0.13392	0.09099	0.11203	0.16895	0.10101
SPTLC2	ENSG00000100596	rs2655996	14	77505997	77616773	14_77205461	2	0.04288	0.04905	0.02346	0.06099	0.08333	0.03505	0.09762	0.06688	0.06649	0.06567	0.05474	-0.10742	-0.09055	-0.06465	-0.0746	-0.01907	-0.01496	0.01507	-0.04112	-0.08771	0.01642	-0.00264	0.00746	-0.10675	-0.01557	0.00633	-0.0882	0.04609	0.02402	0.01014	0.00864	0.01253	0.03844	0.00625	0.00975	0.00372	0.02719	0.01517
LGMN	ENSG00000100600	rs74598769	14	92703807	92748702	14_92837509	6	0.04869	0.04012	0.0197	0.1249	0.03108	0.01712	0.12563	0.03761	0.0423	0.03836	0.06834	-0.26935	-0.30978	-0.25449	-0.26157	-0.09431	-0.15247	-0.00961	-0.19494	-0.27247	-0.09163	-0.08128	-0.0559	-0.32912	-0.0782	-0.07346	-0.22864	-0.04522	-0.009	-0.00311	-0.00127	-0.02419	-0.03592	-0.01292	-0.04861	-0.02494	0.04252	0.10839
HIF1A	ENSG00000100644	rs11628106	14	61695513	61748259	14_62588910	6	0.04113	0.03262	0.05254	0.13032	0.05271	0.01797	0.08215	0.04553	0.03881	0.05669	0.0807	0.1773	0.21497	0.1806	0.16108	0.0788	0.04851	0.00967	0.13285	0.18997	0.08254	0.06886	0.03155	0.14844	0.06889	0.04405	0.16813	0.04128	0.05417	0.04932	0.06144	0.00469	0.02673	0.02188	0.08011	0.00439	0.01953	0.07709
SRSF5	ENSG00000100650	rs181476	14	69726900	69772005	14_68887943	6	-0.10523	-0.01885	-0.06625	-0.0874	-0.07623	-0.04358	-0.03446	-0.01938	-0.0893	-0.03416	-0.09321	-0.09933	-0.04704	-0.10471	-0.06395	-0.05194	-0.0239	-0.05595	-0.06436	-0.09417	-0.09384	-0.10036	-0.13742	-0.12448	-0.07887	-0.09716	-0.14055	-0.07726	-0.07264	-0.06366	-0.04509	-0.06993	-0.07643	-0.11768	-0.06099	-0.07373	-0.05028	-0.08982
RPS6KA5	ENSG00000100784	rs28418391	14	90847862	91060636	14_91472465	6	0.084	0.09724	0.06321	0.08915	0.02388	0.08334	0.02565	0.0755	0.08563	0.07993	0.06521	0.15977	0.13043	0.1311	0.08993	0.05708	0.07873	0.0533	0.16734	0.15319	0.04071	0.08515	0.05934	0.15206	0.1096	0.06969	0.1247	0.09361	0.09406	0.14335	0.09913	0.07738	0.12861	0.12077	0.07761	0.11943	0.13078	0.07369
NFKBIA	ENSG00000100906	rs423429	14	35401511	35404749	14_36037017	4	-0.10348	-0.09915	-0.09289	-0.17964	-0.14483	-0.03165	-0.16003	-0.11805	-0.1407	-0.13255	-0.10921	-0.27879	-0.30732	-0.22647	-0.18822	-0.08085	-0.12391	-0.05706	-0.2022	-0.26439	-0.10228	-0.13719	-0.07736	-0.26967	-0.07969	-0.07521	-0.18626	-0.07029	-0.04187	-0.03992	-0.0449	-0.01828	-0.04974	-0.05243	-0.04262	-0.04527	-0.06363	-0.06773
TM9SF1	ENSG00000100926	rs4982864	14	24189143	24195687	14_24158850	6	-0.07693	-0.064	-0.06246	-0.03591	-0.04685	-0.08275	-0.08757	-0.04703	-0.03504	-0.02526	-0.06915	0.03211	0.0846	-0.00522	-0.01033	-0.0243	-0.00695	-0.04044	-0.04432	0.00838	-0.06184	-0.09876	-0.06509	-0.00626	-0.10458	-0.06373	-0.03033	-0.10282	-0.07559	-0.08379	-0.06803	-0.1285	-0.10675	-0.0856	-0.06193	-0.10347	-0.15002	-0.11377
GMPR2	ENSG00000100938	rs117386039	14	24232422	24239242	14_25099656	5	-0.18991	-0.1233	-0.18287	-0.24561	-0.17533	-0.10968	-0.20975	-0.18059	-0.18517	-0.21647	-0.18944	-0.14982	-0.18138	-0.15186	-0.13471	-0.08268	-0.07015	-0.09523	-0.1419	-0.15761	-0.11723	-0.11641	-0.07288	-0.13802	-0.1078	-0.06935	-0.12773	-0.13319	-0.13259	-0.11386	-0.11053	-0.04819	-0.10446	-0.09951	-0.06222	-0.08171	-0.0864	-0.09759
PLTP	ENSG00000100979	rs56324610	20	45898621	45912155	20_45935391	5	-0.22116	-0.14788	-0.18104	-0.25841	-0.21823	-0.13626	-0.2768	-0.23867	-0.23013	-0.25948	-0.31729	-0.17672	-0.09844	-0.15548	-0.11524	-0.0293	-0.07136	-0.13032	-0.10253	-0.06825	-0.15765	-0.15514	-0.08561	-0.01139	-0.20315	-0.09574	-0.10823	-0.12272	-0.12491	-0.10059	-0.10556	-0.08278	-0.10051	-0.07092	-0.04007	-0.11736	-0.02204	-0.04459
PYGB	ENSG00000100994	rs2185915	20	25248069	25298014	20_25756325	4	-0.15126	-0.05063	-0.08924	-0.0735	-0.09035	-0.10864	-0.1105	-0.1331	-0.08899	-0.12378	-0.13405	-0.23471	-0.2671	-0.21278	-0.16761	-0.09234	-0.11593	-0.08423	-0.19747	-0.23862	-0.14319	-0.1188	-0.08796	-0.23297	-0.1264	-0.06422	-0.19581	-0.157	-0.14677	-0.11379	-0.09623	-0.07671	-0.13493	-0.09641	-0.09802	-0.08876	-0.11935	-0.09682
ABHD12	ENSG00000100997	rs113469203	20	25294743	25390983	20_25362622	3	0.20327	0.15488	0.1457	0.35022	0.13095	0.08123	0.19274	0.10837	0.12714	0.17701	0.22401	0.02293	0.01275	-0.00318	-0.04205	0.08478	0.02882	0.04166	0.02823	0.02638	0.04851	0.03444	-0.03406	0.01242	0.00394	-0.00223	0.03406	0.06901	0.09944	0.14226	0.11988	0.09646	0.14667	0.08205	0.08395	0.10677	0.16416	0.11865
PROCR	ENSG00000101000	rs150116001	20	35172073	35216240	20_35782262	6	-0.06189	-0.05887	-0.05754	-0.08945	-0.07403	-0.06513	-0.06203	-0.06054	-0.07607	-0.08663	-0.08024	-0.15358	-0.15621	-0.13264	-0.12973	-0.06328	-0.08426	-0.06011	-0.11732	-0.16661	-0.08316	-0.09848	-0.06558	-0.16086	-0.09042	-0.05199	-0.15689	-0.08018	-0.07712	-0.08205	-0.10929	-0.05449	-0.08031	-0.07538	-0.04947	-0.07389	-0.08488	-0.08256
PROCR	ENSG00000101000	rs575785791	20	35172073	35216240	20_34229787	3	0.1857	0.12388	0.16683	0.12331	0.12296	0.11915	0.14356	0.1609	0.17749	0.18962	0.14196	0.1126	0.10229	0.08213	0.11796	0.05407	0.08865	0.09304	0.09119	0.07293	0.09531	0.10384	0.07903	0.0641	0.10234	0.08358	0.07332	0.11152	0.1091	0.06411	0.08869	0.06466	0.15411	0.10438	0.08285	0.08276	0.11675	0.09159
PFDN4	ENSG00000101132	rs78395675	20	54207847	54228052	20_54564112	4	0.10231	0.07701	0.09073	0.12373	0.17982	0.06902	0.15779	0.15831	0.12538	0.11732	0.10708	0.15156	0.1767	0.19784	0.17137	0.07545	0.14389	0.10485	0.20199	0.16833	0.1166	0.16778	0.11308	0.2247	0.16741	0.12981	0.1211	0.12501	0.10817	0.10977	0.11541	0.09617	0.11524	0.09541	0.04203	0.09361	0.07289	0.08012
C20orf27	ENSG00000101220	rs6139202	20	3753508	3768387	20_3765423	1	-0.06906	-0.09374	-0.12864	-0.2025	0.02263	0.02602	0.05659	-0.04133	-0.0931	-0.17126	-0.19611	-0.62292	-0.80278	-0.69907	-0.72669	-0.10928	-0.15692	-0.05227	-0.43432	-0.82398	-0.19892	-0.27854	-0.17244	-0.6328	0.01981	-0.02221	-0.57445	-0.02721	-0.08583	-0.18966	-0.15846	-0.144	-0.23056	-0.08214	-0.004	-0.19002	-0.13045	0.07015
SPEF1	ENSG00000101222	rs28927676	20	3777504	3781448	20_4182595	3	0.12486	0.09471	0.10887	0.14029	0.11016	0.07521	0.11659	0.11337	0.11314	0.13141	0.13515	0.12771	0.16504	0.12364	0.11977	0.05816	0.07225	0.07215	0.09581	0.12019	0.08868	0.10056	0.06346	0.10437	0.09722	0.04782	0.10368	0.08856	0.09278	0.08131	0.08572	0.06585	0.10154	0.07839	0.05361	0.06995	0.0639	0.07602
CDC25B	ENSG00000101224	rs4815608	20	3786772	3806121	20_3808327	2	0.2753	0.23486	0.19821	0.14309	0.16348	0.12846	0.25109	0.17335	0.21877	0.27272	0.23397	-0.12009	-0.19126	-0.14773	0.0147	-0.04572	-0.0237	0.08685	-0.01262	-0.19378	0.04901	-0.04692	-0.0131	-0.12749	-0.00898	-0.03773	-0.10954	0.1453	0.22091	0.1569	0.16819	0.06494	0.11239	0.15138	0.09673	0.05823	0.16978	0.13248
ARFRP1	ENSG00000101246	rs1741605	20	63698642	63708025	20_63511130	4	0.0759	-0.05977	-0.00856	0.00934	0.00677	0.03142	0.01761	-0.01961	0.05997	0.11273	0.07626	0.25108	0.33156	0.34603	0.20764	0.08498	0.12994	0.03385	0.23996	0.24036	0.02459	0.10102	0.03306	0.29948	0.06221	-0.0258	0.1898	0.03157	0.03985	0.00246	-0.03812	-0.00146	0.00045	-0.03726	0.01262	-0.00996	-0.06559	-0.00569
HM13	ENSG00000101294	rs6058087	20	31514428	31577923	20_31552075	6	-0.00142	0.02849	-0.01337	-0.00868	-0.07107	-0.05345	0.00034	-0.0388	-0.02834	-0.03344	-0.02272	-0.27834	-0.26841	-0.31809	-0.25448	-0.04568	-0.12419	-0.08083	-0.14154	-0.16292	-0.09061	-0.08099	-0.08401	-0.20711	-0.08719	-0.09564	-0.16297	-0.08618	-0.03962	0.02189	-0.02628	0.00195	-0.01465	-0.01886	-0.00521	0.01358	0.02402	0.02099
SIRPB1	ENSG00000101307	rs2254194	20	1563521	1620061	20_1568756	1	0.04382	-0.04159	-0.06042	0.40455	0.19714	0.15811	0.22846	0.07601	0.11341	0.06285	0.20683	0.93945	0.96826	0.71702	0.67368	0.29254	0.48336	0.12192	0.81873	0.82214	0.5567	0.55124	0.39061	0.98923	0.38097	0.20535	0.91955	0.21994	0.23193	0.29028	0.2774	0.13552	0.24492	0.08433	0.10614	0.27855	0.06516	0.19444
SEC23B	ENSG00000101310	rs6045359	20	18507482	18561415	20_18354263	3	-0.04702	-0.03711	-0.10799	-0.17191	-0.14378	-0.08497	-0.1115	-0.13121	-0.20315	-0.09002	-0.1473	-0.17521	-0.1617	-0.17057	-0.19447	-0.11436	-0.08313	-0.0542	-0.17169	-0.14098	-0.03853	-0.12731	-0.10802	-0.0384	-0.04885	-0.04875	-0.09932	-0.08171	-0.128	-0.03891	-0.08418	-0.00587	-0.07273	-0.03432	0.03217	-0.0081	-0.0193	-0.00593
CST3	ENSG00000101439	rs62150228	20	23626706	23638473	20_23595062	4	0.08335	0.13023	0.07969	0.18796	0.11179	0.13019	0.1041	0.07444	0.08842	0.10937	0.10673	0.52499	0.39873	0.34986	0.25759	0.17337	0.14323	0.07538	0.23935	0.32339	0.14522	0.18541	0.11319	0.28786	0.18064	0.09242	0.24485	0.15232	0.15543	0.15655	0.13258	0.11144	0.14566	0.09279	0.07343	0.11037	0.0596	0.01438
WFDC2	ENSG00000101443	rs4810430	20	45469706	45481532	20_44673207	7	-0.0125	-0.13432	-0.11496	-0.13373	-0.12373	-0.11886	-0.04866	-0.13431	-0.07414	-0.07885	-0.19027	-0.45474	-0.41988	-0.40174	-0.4598	-0.18125	-0.27001	-0.26965	-0.37133	-0.52016	-0.27059	-0.31558	-0.21114	-0.3746	-0.27133	-0.20535	-0.34428	-0.29143	-0.24389	-0.28587	-0.23078	-0.21236	-0.30015	-0.29543	-0.21939	-0.26881	-0.28107	-0.14604
AHCY	ENSG00000101444	rs6120701	20	34280268	34311802	20_34686776	6	0.02367	0.00392	0.01819	-0.00623	-0.00882	0.03726	-0.00615	0.00469	0.01961	0.00319	-0.0066	-0.11387	-0.15559	-0.07918	-0.09862	-0.04251	-0.0612	-0.02504	-0.10228	-0.1018	-0.03614	-0.07096	-0.03633	-0.11882	-0.05492	-0.04203	-0.08091	-0.02985	-0.01424	-0.04846	-0.02158	-0.01696	-0.02779	-0.06062	-0.02479	-0.06756	-0.01252	-0.02719
MAP1LC3A	ENSG00000101460	rs13041646	20	34546854	34560345	20_34495076	3	-0.25506	-0.16157	-0.14829	-0.27858	-0.17439	-0.12331	-0.2112	-0.1865	-0.18046	-0.20967	-0.11258	-0.04654	-0.00127	0.00451	-0.06215	-0.02464	-0.04549	-0.08422	-0.00889	-0.01284	-0.08991	-0.11416	-0.04337	-0.00216	-0.05857	-0.04597	-0.03758	-0.10443	-0.12841	-0.10939	-0.13384	-0.10879	-0.14009	-0.18672	-0.07366	-0.10722	-0.12955	-0.11277
USP14	ENSG00000101557	rs117636141	18	158383	214629	18_560053	6	0.057	0.03686	0.04392	0.03357	0.04764	0.02659	0.0404	0.04929	0.05963	0.05099	0.05385	0.07693	0.09693	0.06036	0.06721	0.03183	0.04413	0.02931	0.06718	0.0722	0.04013	0.04791	0.0123	0.06967	0.03799	0.02542	0.05783	0.04172	0.04622	0.02567	0.0273	0.03396	0.0434	0.03651	0.02263	0.03931	0.0464	0.02597
VAPA	ENSG00000101558	rs117894045	18	9914002	9960021	18_9022106	5	-0.16174	-0.22215	-0.17468	-0.27281	-0.22778	-0.10453	-0.24152	-0.23612	-0.24158	-0.26947	-0.23278	-0.00449	-0.01714	-0.00861	-0.06266	-0.04605	-0.0311	-0.11698	-0.03666	-0.03976	-0.10034	-0.09497	-0.07098	-0.01417	-0.09508	-0.02701	-0.03729	-0.18622	-0.14073	-0.09808	-0.09858	-0.11002	-0.13812	-0.14901	-0.08419	-0.11087	-0.17292	-0.17182
MYL12A	ENSG00000101608	rs78993807	18	3247481	3256236	18_3258153	6	-0.02231	0.03629	-0.00543	-0.08936	-0.04708	0.0023	-0.08563	0.05546	0.04182	0.01491	0.01684	0.17374	0.16521	0.15708	0.07552	0.00591	0.03187	0.08832	0.05631	0.21864	0.12022	0.15385	0.00728	0.09173	0.20468	0.08358	0.04914	0.11313	0.11121	0.15331	0.09576	0.11927	0.11558	0.0827	0.09568	0.08752	0.0998	0.0535
RNMT	ENSG00000101654	rs8090421	18	13726660	13764558	18_13838684	5	-0.19368	-0.1838	-0.14411	-0.29348	-0.18116	-0.13697	-0.2343	-0.17515	-0.21201	-0.21977	-0.21863	-0.20962	-0.17513	-0.10855	-0.18128	-0.07999	-0.06144	-0.0849	-0.152	-0.18112	-0.08676	-0.10713	-0.07082	-0.12828	-0.09487	-0.03398	-0.17605	-0.11573	-0.16041	-0.14291	-0.14601	-0.09045	-0.13005	-0.14012	-0.12139	-0.1283	-0.14278	-0.13089
ANKRD12	ENSG00000101745	rs58534963	18	9136228	9285985	18_10184950	5	-0.26188	-0.22556	-0.24242	-0.25602	-0.23179	-0.16773	-0.28151	-0.28063	-0.25042	-0.26941	-0.33115	-0.15926	-0.12733	-0.11163	-0.16039	-0.09056	-0.11806	-0.13857	-0.09922	-0.13121	-0.09949	-0.18561	-0.11512	-0.13948	-0.13081	-0.11761	-0.13646	-0.22504	-0.22676	-0.19094	-0.16291	-0.15681	-0.19822	-0.20061	-0.14311	-0.15149	-0.24242	-0.15859
RBBP8	ENSG00000101773	rs10454095	18	22798261	23026488	18_22197478	6	-0.08581	-0.07816	-0.08469	-0.08341	-0.07218	-0.04265	-0.07555	-0.09214	-0.07701	-0.08712	-0.09016	-0.1168	-0.12386	-0.09645	-0.10607	-0.04316	-0.0564	-0.03876	-0.08897	-0.11583	-0.07775	-0.0791	-0.06014	-0.11654	-0.07931	-0.05125	-0.09288	-0.07591	-0.0804	-0.08311	-0.08089	-0.0593	-0.10412	-0.06972	-0.05593	-0.07391	-0.07341	-0.05952
TNFSF13B	ENSG00000102524	rs56261735	13	108251240	108308484	13_107608002	3	-0.14208	-0.11603	-0.10726	-0.08746	-0.11895	-0.09266	-0.09145	-0.10416	-0.13619	-0.14605	-0.10361	-0.11891	-0.0949	-0.04029	-0.09651	-0.03768	-0.06858	-0.04814	-0.0636	-0.02251	-0.07838	-0.09077	-0.04871	-0.10286	-0.07464	-0.06762	-0.09003	-0.10632	-0.10406	-0.12704	-0.13485	-0.05878	-0.10289	-0.11998	-0.09773	-0.13044	-0.11426	-0.03839
ACP5	ENSG00000102575	rs74180176	19	11574660	11579008	19_11302680	3	0.09011	0.13467	0.10142	0.16475	0.10691	0.06677	0.13356	0.14541	0.14619	0.14129	0.16176	0.0414	0.04893	0.04635	0.0639	0.0456	0.00381	0.0339	0.07275	0.06459	0.03455	0.07373	0.02705	0.05046	0.05629	0.04446	0.05437	0.07314	0.09166	0.09232	0.06247	0.05808	0.08952	0.07924	0.07227	0.08293	0.10973	0.08578
RGCC	ENSG00000102760	rs9566791	13	41457559	41470882	13_41570344	3	-0.17614	-0.16725	-0.16396	-0.29015	-0.21933	-0.08912	-0.24839	-0.21603	-0.19657	-0.21872	-0.24109	-0.05815	-0.10164	-0.07981	-0.08657	-0.05595	-0.02689	-0.06471	-0.02715	-0.07533	-0.07665	-0.07908	-0.0693	-0.05493	-0.10513	-0.0292	-0.06383	-0.11868	-0.09536	-0.07896	-0.0759	-0.06811	-0.08514	-0.08526	-0.06497	-0.06116	-0.09812	-0.09234
TSC22D1	ENSG00000102804	rs9316039	13	44432143	44577147	13_43585826	3	0.16381	0.06371	0.1306	0.15018	0.13996	0.08609	0.14221	0.14362	0.11593	0.12724	0.16175	0.10975	0.17454	0.13304	0.13072	0.04438	0.08597	0.04921	0.095	0.14786	0.07512	0.08703	0.04687	0.09723	0.07441	0.04981	0.08196	0.06213	0.09755	0.06055	0.06723	0.05033	0.07707	0.06671	0.03732	0.02237	0.06499	0.07097
MSLN	ENSG00000102854	rs2235503	16	760762	768865	16_760593	5	-0.72086	-0.61059	-0.60662	-0.83884	-0.56036	-0.29192	-0.56894	-0.58508	-0.62116	-0.50929	-0.55805	-0.1542	-0.36183	-0.2414	-0.11602	-0.06191	0.01355	-0.0761	-0.11964	-0.09608	-0.09766	-0.15392	0.03018	-0.0977	-0.08154	-0.02408	-0.09844	-0.1773	-0.31726	-0.16896	-0.11492	-0.25655	-0.10987	0.03867	-0.05332	0.04138	-0.18942	-0.22062
CTCF	ENSG00000102974	rs8058861	16	67562407	67639185	16_67200231	6	0.09159	0.04554	0.075	0.12269	0.0883	0.07617	0.10566	0.10444	0.0963	0.0962	0.10804	0.14001	0.17498	0.15646	0.13741	0.06623	0.08418	0.07368	0.12079	0.15218	0.09237	0.08655	0.07586	0.12427	0.10531	0.0676	0.14753	0.04843	0.10577	0.05595	0.06009	0.05215	0.08272	0.06844	0.04162	0.06642	0.08245	0.07521
NME3	ENSG00000103024	rs8059367	16	1770286	1771730	16_1624440	5	0.19789	0.16072	0.15609	0.2386	0.17546	0.17288	0.22562	0.1483	0.16684	0.15675	0.24155	0.07378	0.18724	0.13335	0.1404	0.09718	0.08971	0.14843	0.10363	0.12639	0.20849	0.18512	0.10894	0.10059	0.21439	0.16799	0.17279	0.18718	0.2041	0.18609	0.17768	0.15861	0.20476	0.20243	0.13399	0.14188	0.21553	0.16851
MON1B	ENSG00000103111	rs646435	16	77190835	77202405	16_77022005	3	-0.09925	-0.10205	-0.09356	-0.02438	-0.13034	-0.11168	-0.08439	-0.14132	-0.16259	-0.1247	-0.15686	-0.09784	-0.09749	-0.19659	-0.08153	-0.08359	-0.12059	-0.14269	-0.12624	-0.18701	-0.13284	-0.1981	-0.0834	-0.1446	-0.208	-0.11391	-0.14681	-0.13933	-0.16802	-0.17055	-0.11682	-0.13618	-0.18919	-0.13904	-0.0973	-0.14899	-0.13129	-0.09713
NAGPA	ENSG00000103174	rs1436386	16	5024844	5034141	16_5867379	3	0.14053	0.15026	0.18573	0.24855	0.18832	0.12555	0.18419	0.18735	0.20661	0.16332	0.1605	0.13526	0.08627	0.11171	0.11655	0.05942	0.08581	0.12285	0.09594	0.11876	0.13422	0.13821	0.10636	0.11274	0.1012	0.11951	0.11865	0.18345	0.14156	0.15479	0.11285	0.06357	0.16755	0.12584	0.07754	0.12654	0.148	0.09957
USP10	ENSG00000103194	rs56394829	16	84699978	84779922	16_84901077	6	-0.0892	-0.07485	-0.07788	-0.12766	-0.09464	-0.05355	-0.12068	-0.09987	-0.09317	-0.09093	-0.1227	-0.08336	-0.08949	-0.08966	-0.08345	-0.0482	-0.03522	-0.05	-0.07719	-0.05671	-0.06549	-0.0721	-0.05162	-0.07224	-0.06161	-0.02992	-0.06695	-0.07299	-0.07222	-0.05184	-0.05817	-0.04113	-0.0705	-0.06111	-0.03456	-0.04228	-0.05616	-0.05434
NME4	ENSG00000103202	rs11863625	16	396725	410367	16_399934	4	0.2091	0.21819	0.13823	-0.08423	-0.16298	-0.14986	-0.11279	0.12971	0.03447	-0.07782	0.14067	-0.56014	-0.56795	-0.69318	-0.49994	-0.32195	-0.41369	-0.23231	-0.32721	-0.69262	-0.36237	-0.5709	-0.23562	-0.36936	-0.52127	-0.27297	-0.28139	-0.15893	-0.01994	-0.03011	0.04064	0.06485	-0.13553	-0.00434	0.01328	0.05831	0.1651	0.056
HAGHL	ENSG00000103253	rs2071951	16	726936	735525	16_733004	6	-0.03141	-0.01249	-0.04404	-0.05717	-0.03043	-0.02483	-0.0525	-0.02477	-0.03123	-0.02706	-0.0437	-0.16677	-0.20843	-0.17019	-0.13495	-0.06302	-0.1005	-0.06371	-0.13233	-0.18271	-0.10152	-0.07586	-0.06671	-0.16215	-0.11709	-0.07771	-0.13631	-0.06364	-0.05859	-0.04312	-0.0299	-0.02363	-0.04205	-0.03351	-0.03681	-0.04518	-0.01098	-0.03258
SLC7A5	ENSG00000103257	rs8061472	16	87830023	87869488	16_87868057	3	0.22175	0.1261	0.1899	0.19427	0.15544	0.11295	0.17102	0.20055	0.18456	0.25671	0.22459	0.12708	0.07736	0.09612	0.10754	0.05461	0.07413	0.10022	0.08184	0.0846	0.10099	0.10544	0.08623	0.12743	0.0853	0.06203	0.08745	0.11479	0.14183	0.08396	0.09626	0.07625	0.09744	0.08836	0.06572	0.07115	0.10318	0.0653
METRN	ENSG00000103260	rs62013772	16	715115	719655	16_889385	4	0.14573	0.13962	0.16578	0.10191	0.1513	0.14008	0.13358	0.15508	0.1448	0.16912	0.18147	0.17251	0.24309	0.19287	0.18705	0.09655	0.13266	0.11983	0.16511	0.16272	0.12137	0.14522	0.1109	0.18641	0.1291	0.10484	0.17174	0.14827	0.14894	0.13631	0.12544	0.10496	0.16357	0.14059	0.10295	0.12888	0.14674	0.10616
CRYM	ENSG00000103316	rs79813951	16	21238874	21303083	16_21231810	5	-0.23197	-0.16797	-0.22161	-0.2615	-0.2123	-0.14714	-0.28706	-0.23212	-0.2359	-0.25867	-0.28055	-0.2009	-0.2736	-0.33276	-0.22326	-0.10686	-0.13183	-0.16678	-0.18346	-0.20827	-0.18176	-0.17048	-0.13974	-0.20626	-0.17002	-0.11293	-0.18806	-0.23369	-0.20465	-0.13365	-0.10006	-0.14651	-0.1702	-0.13501	-0.08672	-0.09722	-0.12191	-0.1255
CRYM	ENSG00000103316	rs9935795	16	21238874	21303083	16_21218918	3	0.23849	0.14114	0.18534	0.24665	0.1557	0.09649	0.18554	0.15758	0.14339	0.2275	0.21113	0.03253	0.11045	0.08991	0.07305	0.0601	-0.00231	0.07646	0.03155	0.06611	0.02978	0.03727	0.03905	0.00231	0.0317	0.03454	0.0093	0.06529	0.12515	0.13889	0.13867	0.09258	0.0652	0.06632	0.04568	0.05694	0.09426	0.07577
CLUAP1	ENSG00000103351	rs2741907	16	3500924	3539048	16_3169599	6	0.06677	0.05867	0.0632	0.07013	0.06136	0.05097	0.06767	0.06437	0.06388	0.06792	0.06737	0.06891	0.07914	0.07246	0.06955	0.04638	0.05154	0.0535	0.06249	0.07317	0.0574	0.06059	0.05038	0.06412	0.05955	0.04595	0.06439	0.05611	0.06941	0.05053	0.05325	0.04741	0.0612	0.05254	0.04312	0.05081	0.05511	0.0488
ELOB	ENSG00000103363	rs3785273	16	2771414	2777297	16_1982326	3	0.13957	0.07848	0.17299	0.10141	0.13729	0.08487	0.11481	0.14829	0.13554	0.14335	0.15282	0.00377	0.00932	0.00845	0.03246	0.00441	0.0073	0.06466	-0.03851	0.01212	0.01949	0.02346	0.02629	-0.00145	0.03051	0.01776	-0.00083	0.06452	0.06867	0.01435	0.02152	0.05391	0.07643	0.04539	0.01307	0.01404	0.05819	0.06773
HMOX2	ENSG00000103415	rs4786675	16	4474690	4510347	16_5339450	4	-0.07397	-0.05588	-0.09246	-0.10487	-0.08482	-0.06638	-0.07633	-0.09426	-0.10538	-0.09645	-0.09583	-0.15339	-0.18003	-0.16104	-0.13401	-0.0767	-0.09766	-0.07464	-0.17911	-0.17041	-0.0871	-0.12889	-0.08997	-0.19711	-0.09968	-0.08568	-0.1269	-0.10097	-0.10277	-0.07171	-0.06833	-0.07028	-0.0826	-0.0704	-0.01629	-0.05336	-0.04672	-0.05433
STX4	ENSG00000103496	rs4468641	16	31032889	31042975	16_31085555	6	-0.00496	0.00542	-0.01796	0.04436	0.06537	-0.05816	0.06752	-0.00016	-0.03724	-0.00858	-0.04057	-0.18392	-0.23837	-0.11251	-0.13428	-0.03907	-0.1168	-0.03799	-0.18653	-0.21265	-0.0797	-0.07009	-0.00954	-0.07974	-0.04918	-0.04176	-0.01244	-0.04281	-0.03506	-0.00455	0.00605	-0.01717	-0.01736	-0.02898	-0.02139	-0.01307	-0.01562	-0.02409
TMC5	ENSG00000103534	rs12597979	16	19410496	19499113	16_19396796	5	-0.15629	-0.18534	-0.18403	-0.24584	-0.21834	-0.08016	-0.21861	-0.20564	-0.19974	-0.25655	-0.15112	-0.14011	-0.15357	-0.13311	-0.14394	-0.0809	-0.09731	-0.12384	-0.13334	-0.11884	-0.13323	-0.16721	-0.11413	-0.12416	-0.09188	-0.0938	-0.12625	-0.13221	-0.17168	-0.14392	-0.16993	-0.15733	-0.13181	-0.10889	-0.11774	-0.06152	-0.14417	-0.14958
CCP110	ENSG00000103540	rs4375665	16	19523811	19553408	16_20268642	3	-0.11181	-0.08412	-0.09681	-0.16738	-0.08031	-0.05923	-0.1273	-0.11667	-0.09362	-0.10409	-0.12122	-0.00304	-0.00961	-0.00866	-0.02318	-0.03095	-0.00634	-0.01667	-0.03926	0.01243	-0.05344	-0.02235	-0.03491	-0.02045	-0.02626	-0.02792	-0.03847	-0.0592	-0.08835	-0.0536	-0.05154	-0.06181	-0.06564	-0.06612	-0.03352	-0.06234	-0.10375	-0.05816
AAGAB	ENSG00000103591	rs4776831	15	67201033	67255195	15_66762223	6	0.03936	0.02825	0.04328	0.03693	0.05059	0.03535	0.04456	0.03772	0.05816	0.04101	0.04636	0.08857	0.11349	0.08535	0.07585	0.0444	0.04738	0.03606	0.07783	0.09711	0.04291	0.05402	0.0398	0.07893	0.06617	0.03175	0.07346	0.04677	0.03951	0.02468	0.02544	0.00162	0.04629	0.03858	0.02219	0.02824	0.02656	0.02683
LACTB	ENSG00000103642	rs74018140	15	63121800	63142061	15_63600069	4	0.21632	0.11577	0.21507	0.1933	0.18357	0.10904	0.18071	0.1743	0.16435	0.21953	0.23432	0.25783	0.26589	0.264	0.2475	0.1	0.12838	0.11744	0.18021	0.28471	0.15639	0.13516	0.11128	0.24876	0.1302	0.13283	0.22372	0.1406	0.10487	0.04808	0.11472	0.07168	0.11624	0.10414	0.06681	0.08429	0.0968	0.08931
CD276	ENSG00000103855	rs11072431	15	73683966	73714518	15_73695301	3	-0.11121	-0.1148	-0.13159	-0.177	-0.09211	-0.09496	-0.1302	-0.12986	-0.12414	-0.22254	-0.11886	0.02449	0.07234	0.01112	0.01336	-0.0337	-0.05165	-0.05422	-0.08515	-0.0527	-0.11524	-0.06869	-0.09138	-0.06833	-0.12102	-0.01168	-0.07877	-0.16374	-0.18624	-0.09829	-0.15298	-0.0943	-0.12134	-0.15055	-0.08804	-0.11198	-0.12081	-0.08674
EHD4	ENSG00000103966	rs12441495	15	41895939	41972578	15_40930289	4	-0.06219	-0.03951	-0.07484	-0.11149	-0.08606	-0.05624	-0.1324	-0.06808	-0.08547	-0.10372	-0.11665	-0.17691	-0.23881	-0.17489	-0.15103	-0.07362	-0.08273	-0.07577	-0.14613	-0.203	-0.10769	-0.12094	-0.07593	-0.14791	-0.10343	-0.06671	-0.16526	-0.10051	-0.09321	-0.03603	-0.06925	-0.05269	-0.06927	-0.06281	-0.04032	-0.0688	-0.05283	-0.05306
TMEM87A	ENSG00000103978	rs316620	15	42210452	42273663	15_41506564	6	-0.05957	-0.04432	-0.044	-0.05822	-0.04946	-0.03358	-0.05138	-0.05303	-0.05191	-0.05642	-0.05065	-0.07085	-0.07768	-0.06737	-0.06136	-0.03148	-0.04189	-0.03863	-0.05483	-0.07184	-0.04634	-0.04915	-0.03489	-0.06705	-0.04759	-0.03669	-0.05643	-0.04557	-0.04952	-0.04565	-0.03975	-0.03199	-0.04262	-0.03898	-0.03238	-0.03886	-0.04351	-0.03076
TMEM87A	ENSG00000103978	rs62004282	15	42210452	42273663	15_42013575	6	0.04891	0.08471	0.06995	0.07813	0.09461	0.05649	0.07975	0.08828	0.06942	0.0907	0.10257	0.00752	0.01893	0.05697	0.03707	0.04521	0.06153	0.07151	0.03884	0.04817	0.06136	0.06981	0.07213	0.02484	0.07301	0.05322	0.0323	0.03586	0.06114	0.06219	0.05436	0.05497	0.06538	0.04533	0.06254	0.05151	0.06894	0.05655
ZNF106	ENSG00000103994	rs3736054	15	42412823	42491123	15_43029915	3	0.19367	0.10193	0.17511	0.13301	0.12109	0.1367	0.13948	0.16399	0.15201	0.1169	0.14523	0.04671	0.0546	0.04684	0.08362	0.02025	0.055	0.06432	0.04345	0.06546	0.06481	0.06851	0.0334	0.05736	0.03708	0.05179	0.04614	0.11157	0.1022	0.07389	0.09355	0.07	0.08398	0.09827	0.05637	0.08649	0.1071	0.08886
TJP1	ENSG00000104067	rs61302103	15	29699367	29968865	15_30071530	6	0.07219	0.07595	0.05447	0.11731	0.07073	0.06907	0.0882	0.07626	0.06698	0.07279	0.07644	0.0997	0.10591	0.08915	0.09824	0.05129	0.05442	0.05885	0.08295	0.09638	0.07101	0.06833	0.04953	0.08832	0.0647	0.04198	0.08642	0.06504	0.06443	0.09139	0.07105	0.0607	0.07891	0.07059	0.03977	0.06146	0.06616	0.0554
DMXL2	ENSG00000104093	rs28757131	15	51447711	51622833	15_51276816	6	-0.07578	-0.05184	-0.06045	-0.05737	-0.05913	-0.04285	-0.05653	-0.06751	-0.06238	-0.07643	-0.07759	-0.13885	-0.125	-0.10306	-0.08141	-0.03864	-0.05108	-0.0489	-0.08421	-0.117	-0.05192	-0.06394	-0.04808	-0.09586	-0.06118	-0.04608	-0.09191	-0.07085	-0.07096	-0.05932	-0.05328	-0.03918	-0.07134	-0.05256	-0.03962	-0.04891	-0.05321	-0.03285
SPG11	ENSG00000104133	rs677413	15	44562696	44663678	15_45658717	6	-0.04434	-0.04085	-0.0432	-0.0405	-0.04359	-0.04313	-0.04155	-0.05056	-0.04599	-0.04633	-0.04847	-0.06541	-0.0785	-0.07094	-0.06339	-0.03881	-0.04971	-0.04338	-0.05889	-0.06955	-0.05015	-0.05481	-0.04073	-0.06458	-0.05528	-0.0412	-0.05951	-0.05284	-0.05161	-0.04687	-0.04932	-0.0363	-0.05507	-0.04479	-0.03703	-0.03826	-0.04515	-0.03997
SGK3	ENSG00000104205	rs4500065	8	66667596	66862022	8_67786150	6	-0.06896	-0.05103	-0.05539	-0.06069	-0.05561	-0.04248	-0.05784	-0.06031	-0.06442	-0.06255	-0.0657	-0.08251	-0.09253	-0.07375	-0.07402	-0.03608	-0.04813	-0.04366	-0.06718	-0.08492	-0.05203	-0.05529	-0.03273	-0.07464	-0.05161	-0.03829	-0.06951	-0.05049	-0.05736	-0.05532	-0.05409	-0.04172	-0.06131	-0.05148	-0.03703	-0.04663	-0.05128	-0.04456
RIPK2	ENSG00000104312	rs60484439	8	89757747	89791063	8_89232125	4	0.11063	0.08751	0.08846	0.0983	0.10246	0.06302	0.04771	0.08046	0.08971	0.06828	0.04123	0.25099	0.30104	0.25284	0.22858	0.08308	0.13191	0.07119	0.14249	0.26599	0.12027	0.1432	0.11222	0.27236	0.11905	0.07946	0.22751	0.119	0.11145	0.10802	0.09159	0.05034	0.09601	0.08596	0.06491	0.06659	0.09964	0.04386
DECR1	ENSG00000104325	rs62531976	8	90001405	90052092	8_89877755	4	0.00067	0.0361	0.02362	0.02456	-0.01901	0.03749	0.01006	0.00385	0.04275	-0.02185	-0.08327	0.28832	0.20817	0.29076	0.18885	0.16199	0.14707	0.11306	0.20235	0.20399	0.19941	0.20258	0.12383	0.18247	0.17588	0.14449	0.22438	0.06719	0.07523	0.15187	0.11027	0.08256	0.14202	0.08357	0.03875	0.10525	0.04948	0.0736
STK3	ENSG00000104375	rs7839633	8	98401403	98942827	8_97800020	3	0.08266	0.1267	0.10059	0.06629	0.08796	0.20841	0.10468	0.15156	0.13883	0.23489	0.10929	0.05136	0.03177	0.00224	0.07136	0.0152	0.0707	0.06809	-0.0108	-0.01419	0.1083	0.04881	0.08527	0.00073	0.07976	0.07144	0.06163	0.15477	0.10494	0.11757	0.06814	0.02221	0.08951	0.14257	0.07319	0.12135	0.17386	0.0955
RAB2A	ENSG00000104388	rs1842390	8	60516857	60623627	8_60458624	5	-0.22331	-0.17466	-0.19288	-0.22645	-0.16666	-0.15981	-0.20237	-0.17752	-0.15692	-0.25554	-0.18446	-0.19866	-0.18075	-0.10652	-0.14222	-0.10066	-0.10429	-0.10622	-0.10987	-0.14401	-0.10237	-0.10797	-0.07651	-0.12749	-0.15458	-0.09318	-0.13757	-0.14121	-0.17595	-0.17305	-0.0829	-0.08933	-0.17637	-0.16431	-0.10584	-0.12965	-0.17867	-0.11585
NDRG1	ENSG00000104419	rs62520285	8	133237171	133302022	8_133506342	5	0.20094	0.1357	0.20434	0.30828	0.20917	0.11312	0.25831	0.23204	0.25106	0.23472	0.26788	0.10609	0.14486	0.10755	0.12345	0.06854	0.05416	0.08301	0.08195	0.16565	0.12198	0.12192	0.06741	0.09621	0.13508	0.04474	0.13158	0.14925	0.12968	0.06319	0.11495	0.10134	0.08545	0.10915	0.02655	0.06896	0.06905	0.07897
ZC2HC1A	ENSG00000104427	rs10957896	8	78666047	78719765	8_78646370	6	-0.01336	-0.0015	-0.01594	-0.02812	-0.02202	-0.0399	-0.02508	-0.04847	-0.04056	-0.02753	-0.03626	-0.12725	-0.1805	-0.12911	-0.11501	-0.0479	-0.08091	-0.03358	-0.09958	-0.15988	-0.09905	-0.05565	-0.04696	-0.1228	-0.09061	-0.05418	-0.11359	-0.04637	-0.03613	-0.05055	-0.06217	-0.03264	-0.05906	-0.05971	-0.04432	-0.02459	-0.04798	-0.03996
SPAG1	ENSG00000104450	rs56293492	8	100157906	100259278	8_101154346	3	-0.11171	-0.14184	-0.14187	-0.04744	-0.07754	-0.0841	0.00598	-0.10262	-0.10095	-0.1167	-0.09523	-0.1221	-0.13674	-0.11637	-0.12206	-0.06403	-0.07405	-0.1092	-0.16902	-0.12018	-0.12653	-0.13183	-0.1657	-0.09919	-0.17349	-0.13728	-0.10149	-0.0906	-0.16249	-0.16695	-0.10957	-0.10062	-0.14061	-0.10878	-0.11039	-0.09756	-0.09966	-0.05638
CHRAC1	ENSG00000104472	rs62526977	8	140511298	140517137	8_139909444	4	-0.17304	-0.05187	-0.14863	-0.18028	-0.09474	-0.08234	-0.13364	-0.10543	-0.14792	-0.10454	-0.15713	-0.16677	-0.26943	-0.20619	-0.15926	-0.07274	-0.10626	-0.06321	-0.14382	-0.18806	-0.07536	-0.13944	-0.08573	-0.16922	-0.09876	-0.07455	-0.13199	-0.13948	-0.09642	-0.0687	-0.06155	-0.04644	-0.13363	-0.08248	-0.06282	-0.09218	-0.08316	-0.04257
GSDMD	ENSG00000104518	rs1545536	8	143553207	143563062	8_143560999	4	-0.15043	-0.02662	-0.0937	-0.05764	-0.09756	-0.11677	-0.01996	-0.02952	-0.04228	-0.08232	-0.12298	-0.39729	-0.46977	-0.31453	-0.29906	-0.08461	-0.16384	-0.08703	-0.29159	-0.33893	-0.04893	-0.02173	-0.05952	-0.33144	-0.1797	-0.03527	-0.38635	-0.09412	-0.1473	-0.07927	-0.07408	0.01845	-0.16089	-0.06211	-0.04559	-0.12054	-0.004	-0.04825
INTS10	ENSG00000104613	rs868018	8	19817140	19852083	8_19294249	4	0.106	0.07246	0.09705	0.11814	0.09018	0.07333	0.1396	0.12168	0.10417	0.14187	0.07536	0.14193	0.22972	0.17149	0.14451	0.0782	0.09444	0.08562	0.1308	0.18166	0.09967	0.14952	0.10013	0.17578	0.11563	0.07396	0.1816	0.08766	0.10584	0.10396	0.09345	0.06972	0.09514	0.07877	0.05344	0.04981	0.06296	0.09254
GSR	ENSG00000104687	rs530556894	8	30678061	30727999	8_30762061	5	0.22208	0.14639	0.19482	0.15523	0.17517	0.14649	0.13458	0.19172	0.18815	0.22354	0.19908	0.14043	0.1717	0.12377	0.15838	0.07516	0.08378	0.1077	0.13309	0.1833	0.12338	0.12249	0.11298	0.17059	0.10656	0.07116	0.10239	0.14315	0.14518	0.09351	0.09849	0.0909	0.13436	0.11326	0.08634	0.10248	0.12683	0.10131
BNIP3L	ENSG00000104765	rs7834169	8	26382898	26505636	8_27052774	4	0.11695	0.18118	0.10553	0.12335	0.10055	0.09355	0.07452	0.11508	0.1009	0.11822	0.12427	0.18434	0.25645	0.16952	0.14671	0.08911	0.10356	0.0743	0.19757	0.20553	0.10908	0.12545	0.09241	0.17511	0.15055	0.07375	0.16276	0.13835	0.1524	0.12235	0.09456	0.12809	0.14455	0.1115	0.1079	0.19346	0.16629	0.09794
NUCB1	ENSG00000104805	rs62129317	19	48900050	48923372	19_48071336	2	-0.13851	-0.29124	-0.03664	0.00545	-0.03167	-0.05682	-0.08701	-0.08105	-0.13267	-0.09335	0.06766	0.19079	0.22698	0.17113	0.25875	-0.09061	0.07926	0.01537	0.22894	0.27653	0.01498	0.02095	0.16232	0.0616	0.00112	-0.03303	-0.01015	-0.12613	-0.10729	-0.10499	-0.18528	-0.09842	-0.26598	-0.39699	-0.09104	-0.23902	-0.2205	-0.06545
FCGRT	ENSG00000104870	rs57680936	19	49506816	49526333	19_49551966	4	0.03462	0.04808	0.04554	-0.04874	0.00806	0.04443	0.02955	0.09512	0.01108	0.02802	0.02305	0.21214	0.1898	0.28006	0.15192	0.08554	0.12789	0.07213	0.16919	0.21037	0.1217	0.13599	0.07496	0.17811	0.13234	0.09411	0.16094	0.10256	0.09771	0.13186	0.08149	0.06008	0.10817	0.05986	0.05827	0.04629	0.01387	0.04771
CD37	ENSG00000104894	rs34486765	19	49335171	49343335	19_49412654	5	-0.28889	-0.31004	-0.19527	-0.38045	-0.28025	-0.18264	-0.35047	-0.27343	-0.24727	-0.4047	-0.30579	-0.02077	-0.05011	0.13259	-0.04803	0.01441	-0.05133	0.00326	0.05845	0.16102	-0.0822	0.10092	0.06999	0.04687	0.08682	0.05662	0.03824	-0.16516	-0.13651	-0.13924	-0.10421	-0.0491	-0.16087	-0.12124	-0.10546	-0.06536	-0.18635	-0.18022
SF3A2	ENSG00000104897	rs56899951	19	2236504	2248679	19_3184283	3	-0.13557	-0.1293	-0.14021	-0.22451	-0.15342	-0.07224	-0.21107	-0.19233	-0.16677	-0.15118	-0.20353	-0.0684	-0.13536	-0.17021	-0.14581	-0.08847	-0.07166	-0.09262	-0.05987	-0.1735	-0.14815	-0.15854	-0.09648	-0.10737	-0.14256	-0.06687	-0.12571	-0.117	-0.11498	-0.13739	-0.0936	-0.07883	-0.15217	-0.10304	-0.04964	-0.07598	-0.10922	-0.10801
OAZ1	ENSG00000104904	rs71337061	19	2269509	2273490	19_1907675	7	0.13578	0.00605	0.20562	0.13067	0.3153	0.18835	0.10453	0.19781	0.17073	0.23171	0.19345	0.15766	0.25879	0.41179	0.41241	0.20573	0.315	0.302	0.1577	0.18912	0.44842	0.3411	0.19338	0.27169	0.1802	0.26907	0.20251	0.31698	0.40966	0.19121	0.20987	0.13972	0.24959	0.36747	0.23368	0.40311	0.14569	0.16025
STX10	ENSG00000104915	rs11085834	19	13144058	13150383	19_13196907	4	0.0557	0.06142	0.06103	0.09832	0.03471	0.02414	0.06434	0.04203	0.05344	0.09141	0.05485	0.22201	0.25956	0.15373	0.13979	0.0784	0.10572	0.08431	0.15683	0.19388	0.07537	0.11214	0.07917	0.17253	0.10604	0.05658	0.16283	0.0636	0.08046	0.05699	0.07523	0.04493	0.08141	0.06309	0.03711	0.06093	0.03039	0.04554
AES	ENSG00000104964	rs11539938	19	3052910	3063107	19_3062859	4	0.1293	0.06739	0.10925	0.00701	0.1105	0.07912	0.06134	0.05109	0.10136	0.12578	0.10758	0.30579	0.27292	0.24011	0.25196	0.08061	0.07982	0.02131	0.16621	0.17834	-0.00392	0.06252	-0.00148	0.23248	0.03636	0.01417	0.16899	0.0895	0.11474	0.05388	0.07696	0.01972	0.07076	0.01803	0.03079	0.01869	0.06125	0.04294
FAM32A	ENSG00000105058	rs57295859	19	16185380	16192046	19_15379674	6	-0.10301	-0.05116	-0.0565	-0.06359	-0.08934	-0.04102	-0.0544	-0.08036	-0.08498	-0.07978	-0.07361	-0.13112	-0.19223	-0.15158	-0.15245	-0.06844	-0.08697	-0.07422	-0.12745	-0.12698	-0.07252	-0.10257	-0.06251	-0.13756	-0.08733	-0.03778	-0.11867	-0.07969	-0.09308	-0.05942	-0.07024	-0.0454	-0.05944	-0.0614	-0.01816	-0.05154	-0.04707	-0.0507
PLD3	ENSG00000105223	rs55721612	19	40348456	40380439	19_40980470	6	-0.06037	-0.02458	-0.05718	-0.05164	-0.06553	-0.04242	-0.04963	-0.0674	-0.06173	-0.07085	-0.06616	-0.13191	-0.14361	-0.12549	-0.11596	-0.03155	-0.06849	-0.04027	-0.10215	-0.11813	-0.06634	-0.0608	-0.05281	-0.10325	-0.07346	-0.04486	-0.09928	-0.05295	-0.06919	-0.0382	-0.04768	-0.03055	-0.0572	-0.04717	-0.03476	-0.05287	-0.03	-0.03273
POLR2I	ENSG00000105258	rs10414679	19	36113710	36115346	19_36045178	6	0.08609	0.06361	0.06201	0.04959	0.07192	0.04918	0.04686	0.08699	0.07701	0.08718	0.09354	0.16245	0.1881	0.15968	0.13856	0.08104	0.10413	0.06422	0.13522	0.15946	0.10757	0.10129	0.10199	0.14491	0.09563	0.0515	0.11206	0.07218	0.078	0.07976	0.06169	0.04801	0.08469	0.05229	0.04295	0.04883	0.05061	0.02814
HNRNPUL1	ENSG00000105323	rs814536	19	41262496	41307598	19_40498147	6	0.0775	0.09114	0.06626	0.04012	0.08453	0.06695	0.07505	0.07566	0.06662	0.0862	0.0645	0.00879	0.02484	0.05193	0.0503	0.02349	0.04997	0.05035	0.04991	0.05736	0.0694	0.07751	0.05503	0.04925	0.06558	0.06951	0.06374	0.08572	0.08836	0.09846	0.04473	0.07924	0.10785	0.08692	0.06719	0.07998	0.11237	0.06658
MYH14	ENSG00000105357	rs55914901	19	50188186	50310544	19_50025089	4	-0.00282	0.22018	-0.11555	-0.05405	0.04944	0.28156	-0.10305	-0.02689	-0.07918	-0.19773	0.02853	-0.12726	-0.17752	-0.39173	-0.32583	-0.47148	-0.00467	-0.48678	-0.23879	-0.13591	-0.31466	-0.21367	-0.0866	-0.15969	-0.22704	-0.24744	0.01209	-0.1933	-0.13095	-0.15118	-0.16237	-0.06556	-0.2181	-0.11927	-0.31118	-0.32168	-0.12597	-0.00711
NOP53	ENSG00000105373	rs12461205	19	47745522	47757058	19_47838558	3	0.16868	0.09331	0.16715	0.18911	0.17131	0.08282	0.12717	0.18075	0.15495	0.16139	0.1585	0.04667	0.07921	0.03773	0.03915	0.02011	0.12265	0.07966	0.0484	0.07219	0.05815	0.10151	0.07053	0.0381	0.10636	0.02924	0.0736	0.09789	0.12053	0.05486	0.07955	0.08377	0.12329	0.06761	0.04698	0.03766	0.0764	0.07776
NKG7	ENSG00000105374	rs76913418	19	51371606	51372715	19_51095552	3	0.23925	0.20365	0.19712	0.19452	0.173	0.13123	0.15369	0.18866	0.20019	0.22579	0.22362	0.08564	0.07869	0.08925	0.0697	0.05664	0.04114	0.08038	0.04453	0.06529	0.10009	0.04126	0.03933	0.1201	0.04638	0.04965	0.06247	0.19004	0.15925	0.14018	0.13369	0.09913	0.11341	0.13297	0.09791	0.12492	0.15921	0.12116
ETFB	ENSG00000105379	rs7257934	19	51345169	51366418	19_50653227	3	-0.11875	-0.15036	-0.13361	-0.23185	-0.20752	-0.08446	-0.19167	-0.19398	-0.16929	-0.20235	-0.19	-0.05773	-0.0638	-0.06103	-0.06298	-0.05534	-0.04815	-0.06835	-0.08307	-0.07288	-0.10853	-0.095	-0.09275	-0.05076	-0.08137	-0.03614	-0.06081	-0.10786	-0.1767	-0.113	-0.12682	-0.07599	-0.13765	-0.10402	-0.08596	-0.09217	-0.13365	-0.09754
CD33	ENSG00000105383	rs73051082	19	51225064	51243860	19_51097409	6	-0.01785	-0.04384	-0.04233	0.10877	-0.06123	-0.22625	0.04072	-0.07029	-0.01312	-0.0509	0.009	-0.11256	-0.09572	0.00563	-0.09754	-0.0609	-0.12246	-0.15664	-0.18097	-0.05307	-0.15331	-0.22661	-0.17318	-0.12489	-0.1074	-0.03922	-0.20832	-0.27782	-0.15205	-0.1366	-0.18841	-0.08375	-0.10144	-0.22409	-0.3745	-0.26202	-0.03496	-0.08272
CDC37	ENSG00000105401	rs74178189	19	10391134	10420121	19_10071783	5	-0.23774	-0.17885	-0.18401	-0.20295	-0.2067	-0.16024	-0.25349	-0.25739	-0.25719	-0.2164	-0.22732	-0.08313	-0.08295	-0.05756	-0.05909	-0.06728	-0.09745	-0.14718	-0.06912	-0.09891	-0.18358	-0.21058	-0.10108	-0.06917	-0.20656	-0.12418	-0.08444	-0.18626	-0.24293	-0.24316	-0.14638	-0.16749	-0.18794	-0.16722	-0.05414	-0.16484	-0.1918	-0.17085
DNASE2	ENSG00000105612	rs2085466	19	12875211	12881468	19_12877614	6	-0.07076	-0.05959	-0.07944	-0.12455	-0.0765	-0.11151	-0.11466	-0.06438	-0.0664	-0.08603	-0.08866	-0.22274	-0.15788	-0.09687	-0.15664	-0.07495	-0.05987	-0.05681	-0.10725	-0.13082	-0.05326	-0.10936	-0.05492	-0.08069	-0.08601	0.00685	-0.09404	-0.01007	-0.05448	-0.08445	-0.05272	-0.00377	-0.07153	-0.06681	-0.02809	-0.06681	-0.05468	-0.04393
TFPT	ENSG00000105619	rs57999922	19	54107013	54115675	19_54130574	4	0.13437	0.13753	0.13771	0.14283	0.13823	0.10679	0.08967	0.15265	0.13428	0.16203	0.15394	0.26833	0.31008	0.23968	0.18125	0.10649	0.16141	0.14938	0.20179	0.26048	0.18554	0.23077	0.06194	0.21618	0.16311	0.08755	0.1977	0.1979	0.16806	0.18813	0.14761	0.0993	0.11168	0.13127	0.10272	0.11483	0.12842	0.08914
USF2	ENSG00000105698	rs12976974	19	35268978	35279821	19_35685060	4	0.1015	0.07678	0.07056	0.08949	0.06118	0.05074	0.05452	0.11208	0.09707	0.05332	0.11422	0.18556	0.19232	0.2209	0.16326	0.10408	0.12133	0.10372	0.17354	0.19484	0.14083	0.13854	0.11151	0.15873	0.12622	0.10637	0.1377	0.13015	0.11576	0.11922	0.1315	0.06724	0.12404	0.1179	0.08834	0.1065	0.11395	0.08378
KXD1	ENSG00000105700	rs8111633	19	18557762	18569387	19_18911236	5	0.25711	0.18837	0.22713	0.30967	0.22015	0.14032	0.25605	0.24877	0.25349	0.25476	0.2406	0.14212	0.154	0.13561	0.15062	0.08495	0.09826	0.1333	0.13095	0.06985	0.16959	0.16862	0.12371	0.09321	0.14771	0.09989	0.16914	0.17748	0.18977	0.13037	0.12535	0.12387	0.20446	0.16405	0.07966	0.12794	0.17055	0.13778
ERF	ENSG00000105722	rs2526714	19	42247572	42255157	19_43025852	6	-0.15274	-0.02453	-0.08351	-0.03023	-0.09747	-0.07087	-0.08888	-0.12613	-0.07667	-0.07608	-0.06795	-0.16799	-0.14134	-0.15557	-0.12647	-0.01381	-0.04099	-0.05702	-0.07884	-0.10973	-0.04042	-0.05659	-0.06182	-0.11609	-0.06288	-0.0293	-0.05225	-0.07672	-0.01896	-0.0014	-0.03154	-0.01649	-0.05683	0.00195	0.00086	0.0122	-0.02225	0.00779
NAMPT	ENSG00000105835	rs62484727	7	106248285	106286326	7_105422392	3	-0.13742	-0.14645	-0.16309	-0.17468	-0.16735	-0.10545	-0.20248	-0.18857	-0.22983	-0.1963	-0.21544	-0.09367	-0.14795	-0.09592	-0.08948	-0.0704	-0.07019	-0.09029	-0.09894	-0.11977	-0.09529	-0.07884	-0.07625	-0.06444	-0.08801	-0.08567	-0.13332	-0.1626	-0.12582	-0.08832	-0.05844	-0.07763	-0.09407	-0.11478	-0.06384	-0.07707	-0.11031	-0.10195
TWISTNB	ENSG00000105849	rs6961959	7	19695462	19709087	7_19712669	4	-0.08777	-0.077	-0.10682	-0.04244	-0.01309	-0.07117	-0.03003	-0.06274	-0.02835	-0.11004	-0.06212	-0.24109	-0.30186	-0.29144	-0.18101	-0.08597	-0.11703	-0.0773	-0.18927	-0.26672	-0.03375	-0.04792	-0.1128	-0.21598	-0.04802	-0.05626	-0.21459	-0.09935	-0.09058	-0.11049	-0.10859	-0.07978	-0.09587	-0.0832	-0.06215	-0.1361	-0.08267	-0.06704
PON2	ENSG00000105854	rs43056	7	95404863	95435329	7_95450725	3	0.32756	0.1735	0.25056	0.10633	0.19466	0.12904	0.19835	0.23271	0.14584	0.27045	0.12045	0.14062	0.1514	0.12226	0.13231	0.04805	0.08383	0.08921	0.08168	0.12676	0.11289	0.07085	0.05066	0.08575	0.1	0.05292	0.03807	0.0813	0.12787	0.02577	0.04747	0.02388	0.0464	0.06058	0.03959	0.05872	0.07304	0.03865
HBP1	ENSG00000105856	rs6466128	7	107168961	107202529	7_106753787	3	0.17995	0.08735	0.08336	0.21335	0.13225	0.03769	0.1657	0.16913	0.13383	0.16404	0.17187	0.00793	0.00195	0.0301	0.02048	0.03182	0.01468	0.0038	0.01137	0.00656	0.08086	0.03992	0.02753	0.01227	0.0085	0.04248	0.04771	0.11026	0.11823	0.06776	0.04104	0.04171	0.03269	0.07919	0.00292	0.05373	0.0932	0.02314
OGDH	ENSG00000105953	rs876118	7	44606572	44709066	7_44103475	3	-0.11413	-0.07464	-0.12634	-0.11858	-0.10134	-0.07781	-0.08628	-0.09644	-0.07362	-0.11738	-0.11131	-0.12368	-0.15309	-0.15132	-0.12723	-0.05077	-0.09325	-0.08472	-0.13614	-0.12447	-0.12083	-0.11506	-0.08504	-0.15446	-0.10712	-0.08427	-0.11325	-0.10612	-0.11541	-0.09737	-0.09533	-0.08322	-0.13084	-0.0922	-0.06019	-0.08675	-0.109	-0.06985
CAV1	ENSG00000105974	rs60600263	7	116524785	116561184	7_116674542	4	-0.06304	0.05559	0.00731	-0.0452	-0.0434	-0.02787	0.07077	-0.09845	-0.0776	-0.0183	-0.02689	-0.29447	-0.28814	-0.29256	-0.2098	-0.07974	-0.17395	-0.10681	-0.22145	-0.26706	-0.24112	-0.20259	-0.11125	-0.19702	-0.22828	-0.15039	-0.21186	-0.14735	-0.107	-0.06893	0.00864	-0.1097	-0.0479	-0.07533	-0.06195	-0.08057	-0.01494	-0.03032
DNAJB6	ENSG00000105993	rs6961378	7	157335381	157417439	7_156582035	3	0.14988	0.11964	0.13466	0.21247	0.18072	0.13885	0.24925	0.13914	0.11092	0.158	0.14313	0.068	0.07457	0.09355	0.13484	0.00697	0.10592	0.11399	0.12727	0.1168	0.14167	0.15891	0.11353	0.06843	0.12571	0.02142	0.08189	0.14802	0.11965	0.13299	0.14361	0.08811	0.14159	0.11862	0.03467	0.10708	0.09929	0.0956
BRAT1	ENSG00000106009	rs7802657	7	2537877	2555727	7_3159694	3	-0.11963	-0.1391	-0.13628	-0.14749	-0.117	-0.09808	-0.10317	-0.15135	-0.15984	-0.1609	-0.12064	-0.08025	-0.06597	-0.05095	-0.11081	-0.04548	-0.05018	-0.07077	-0.05419	-0.07957	-0.05352	-0.04752	-0.03959	-0.07637	-0.05791	-0.0596	-0.06563	-0.08841	-0.11308	-0.11916	-0.08689	-0.07889	-0.1168	-0.11434	-0.08369	-0.11309	-0.1397	-0.1112
SSBP1	ENSG00000106028	rs60326168	7	141738321	141787922	7_141484783	3	-0.10889	-0.07282	-0.11825	-0.13237	-0.09195	-0.04452	-0.14526	-0.12001	-0.11606	-0.13739	-0.10441	-0.0629	-0.05843	-0.05464	0.00845	-0.04144	-0.06587	-0.10244	-0.01273	-0.06515	-0.09003	-0.07126	-0.0829	-0.05627	-0.05656	-0.05987	-0.0748	-0.11371	-0.09321	-0.07586	-0.0806	-0.10316	-0.11523	-0.06238	-0.06992	-0.08116	-0.09385	-0.073
HIBADH	ENSG00000106049	rs13309646	7	27525442	27662995	7_27660676	4	0.09294	0.06395	0.06005	0.10038	0.05277	0.08822	0.06326	0.10497	0.06898	0.08625	0.08091	0.17327	0.21798	0.1682	0.15573	0.06187	0.08522	0.07891	0.15605	0.19355	0.09041	0.12557	0.07903	0.17965	0.1113	0.05216	0.14547	0.09339	0.06004	0.07299	0.07052	0.0584	0.09	0.06923	0.06455	0.06645	0.08983	0.05892
ABHD11	ENSG00000106077	rs810552	7	73736094	73738867	7_74074968	6	0.12402	0.06113	0.06811	0.17543	0.03304	0.05085	0.07505	0.07507	0.06819	0.12539	0.11004	0.17941	0.16761	0.13348	0.08474	0.07144	0.06815	0.05562	0.07056	0.21896	0.0841	0.11758	0.08074	0.17074	0.12019	0.09375	0.1383	0.11121	0.07792	0.07942	0.12061	0.02885	0.04149	0.08966	0.07056	0.01829	0.05371	0.04393
CHCHD2	ENSG00000106153	rs370491687	7	56101569	56106576	7_56150753	4	-0.11288	-0.03998	-0.09046	-0.06762	-0.11225	-0.07757	-0.08724	-0.12985	-0.10769	-0.11898	-0.10256	-0.17244	-0.19937	-0.17644	-0.15032	-0.04678	-0.1244	-0.02981	-0.14781	-0.15619	-0.11559	-0.13106	-0.07256	-0.14058	-0.15657	-0.06539	-0.1374	-0.10624	-0.07192	-0.06313	-0.03899	-0.05899	-0.10289	-0.06317	-0.03221	-0.00644	-0.07556	-0.08072
PDAP1	ENSG00000106244	rs141376982	7	99392048	99408829	7_100263526	3	-0.12956	-0.09239	-0.10379	-0.13124	-0.11665	-0.07586	-0.12024	-0.12997	-0.13107	-0.13209	-0.15351	-0.15203	-0.13176	-0.1094	-0.11448	-0.05644	-0.06543	-0.06425	-0.09562	-0.11952	-0.08207	-0.08794	-0.03405	-0.1067	-0.09678	-0.05361	-0.08505	-0.09471	-0.09822	-0.07516	-0.05937	-0.0589	-0.08916	-0.07584	-0.05104	-0.06201	-0.08116	-0.06775
BUD31	ENSG00000106245	rs4646458	7	99408641	99419616	7_99647390	4	-0.14831	-0.07643	-0.14876	-0.0984	-0.10214	-0.06543	-0.0653	-0.11446	-0.13578	-0.21131	-0.10484	-0.16932	-0.24249	-0.15192	-0.18987	-0.07791	-0.0928	-0.06729	-0.15146	-0.15051	-0.06672	-0.10908	-0.07558	-0.14557	-0.06585	-0.06886	-0.1428	-0.06564	-0.08837	-0.07099	-0.10942	-0.07908	-0.08108	-0.08409	-0.05962	-0.0731	-0.1047	-0.08218
ZKSCAN1	ENSG00000106261	rs531503	7	100015572	100041689	7_100779460	6	0.06382	0.05737	0.05578	0.06002	0.05378	0.04598	0.05327	0.06173	0.06179	0.06399	0.06934	0.07079	0.0745	0.06171	0.06759	0.04233	0.04954	0.05172	0.05901	0.06894	0.05347	0.06099	0.05144	0.06327	0.06569	0.0434	0.05468	0.06258	0.06764	0.05792	0.05552	0.04399	0.06752	0.05837	0.04428	0.0592	0.05947	0.04938
EIF3B	ENSG00000106263	rs62444218	7	2354086	2380745	7_2450103	6	-0.01794	-0.02604	-0.05633	-0.06103	-0.0537	-0.05313	-0.06483	-0.07118	-0.0532	-0.06242	-0.06015	-0.08358	-0.13554	-0.1172	-0.11033	-0.03414	-0.06417	-0.06327	-0.0838	-0.15479	-0.07378	-0.06709	-0.0608	-0.08604	-0.10459	-0.05962	-0.05437	-0.06685	-0.08029	-0.05396	-0.05384	-0.04034	-0.04348	-0.04982	-0.02831	-0.04197	-0.01536	-0.04776
NUDT1	ENSG00000106268	rs6946551	7	2242222	2251146	7_3157926	3	-0.09157	-0.08037	-0.08769	-0.11289	-0.11472	-0.07299	-0.11773	-0.10133	-0.10375	-0.10059	-0.10086	-0.08308	-0.07208	-0.04146	-0.09311	-0.04214	-0.05508	-0.03944	-0.04646	-0.07801	-0.07305	-0.06952	-0.08096	-0.06756	-0.08874	-0.04617	-0.07704	-0.08358	-0.08588	-0.07153	-0.07693	-0.06743	-0.06808	-0.0872	-0.05615	-0.04886	-0.07429	-0.04991
TAF6	ENSG00000106290	rs139638547	7	100107070	100119841	7_101004378	3	-0.0936	-0.08794	-0.09492	-0.10847	-0.09997	-0.08544	-0.09942	-0.09799	-0.09811	-0.10696	-0.10745	-0.11223	-0.11879	-0.11423	-0.11152	-0.08254	-0.09222	-0.09788	-0.10487	-0.11863	-0.10019	-0.1027	-0.08804	-0.11346	-0.09868	-0.08137	-0.11051	-0.09816	-0.10044	-0.09529	-0.09455	-0.08434	-0.09965	-0.09554	-0.07558	-0.09276	-0.10085	-0.08429
MOSPD3	ENSG00000106330	rs4134898	7	100612102	100615384	7_100113991	4	0.17677	0.01879	0.09695	0.14496	0.1291	0.07095	0.07791	0.08005	0.07355	0.11146	0.13963	0.27591	0.378	0.3026	0.22159	0.10153	0.13107	0.09751	0.20003	0.30802	0.13405	0.16363	0.09724	0.28918	0.1056	0.07662	0.21779	0.07906	0.07239	0.04383	0.09017	0.04378	0.08086	0.11258	0.05777	0.08379	0.0143	0.06881
SERPINE1	ENSG00000106366	rs2410796	7	101127089	101139266	7_101113368	4	-0.11491	-0.11247	-0.10226	-0.17368	-0.09946	-0.05265	-0.13483	-0.13005	-0.11261	-0.10016	-0.13288	-0.27559	-0.27541	-0.22431	-0.18353	-0.09769	-0.10573	-0.07805	-0.18172	-0.25366	-0.08519	-0.10995	-0.07862	-0.22904	-0.11595	-0.07545	-0.21164	-0.10556	-0.06939	-0.10131	-0.09407	-0.0513	-0.11783	-0.08454	-0.057	-0.07023	-0.03306	-0.07483
C1GALT1	ENSG00000106392	rs2288153	7	7156934	7248651	7_6421903	5	0.13215	0.2109	0.16912	0.29407	0.22568	0.09465	0.29326	0.21608	0.31363	0.21758	0.17289	0.10001	0.18396	0.10049	0.18514	0.12884	0.17456	0.07846	0.23214	0.03993	0.23124	0.14453	0.0765	0.13264	0.11886	0.12511	0.23132	0.24512	0.13816	0.32495	0.15143	0.10616	0.16273	0.21733	0.13672	0.23426	0.25352	0.19728
ZNHIT1	ENSG00000106400	rs1056678	7	101217668	101224190	7_101217355	4	-0.09747	-0.14564	-0.08737	-0.10344	-0.08408	-0.13626	-0.09303	-0.02121	-0.0546	-0.13875	-0.12983	-0.32626	-0.31726	-0.22286	-0.23815	-0.04282	-0.13532	-0.0541	-0.20643	-0.28216	-0.14184	-0.13824	-0.03307	-0.27369	-0.12593	-0.08333	-0.29342	-0.11721	-0.09056	-0.16057	-0.11172	-0.08188	-0.12504	-0.10249	-0.05299	-0.12563	-0.06582	-0.06482
TSPAN13	ENSG00000106537	rs655478	7	16753535	16784536	7_17451067	3	-0.09377	-0.10184	-0.08174	-0.10187	-0.09282	-0.11833	-0.12021	-0.10527	-0.10968	-0.11986	-0.13859	-0.02978	-0.03961	-0.03115	-0.04848	-0.00211	-0.04486	-0.07254	-0.0347	-0.042	-0.07674	-0.07512	-0.03592	-0.02545	-0.07294	-0.0309	-0.07597	-0.07713	-0.1036	-0.07147	-0.05863	-0.04191	-0.11724	-0.07207	-0.03657	-0.06668	-0.05081	-0.06754
AGR2	ENSG00000106541	rs7807123	7	16791811	16833433	7_16816925	5	-0.19005	-0.0351	-0.08059	-0.7393	-0.14632	-0.12238	-0.49107	-0.06569	-0.25091	-0.07991	-0.24781	-0.31455	-0.34027	-0.01151	-0.3036	-0.18777	0.00192	-0.03995	-0.15756	-0.21075	0.03532	-0.18598	-0.00225	-0.2685	-0.15216	-0.03318	-0.16839	-0.20096	-0.09288	-0.11132	-0.08925	0.00491	-0.0464	-0.14526	-0.14179	-0.08825	-0.21266	-0.215
TMEM176B	ENSG00000106565	rs2373852	7	150791285	150801360	7_150788995	4	0.10945	0.08122	0.30925	0.02831	0.17973	-0.01878	0.02054	0.1817	0.20925	0.22388	0.11003	0.57413	0.67801	0.73688	0.64046	0.16127	0.13898	0.20257	0.4421	0.55195	0.30245	0.28232	0.02704	0.51556	0.25723	0.11355	0.46981	-0.08122	-0.12469	0.09621	-0.10313	-0.19432	0.01143	0.02335	-0.04129	-0.27227	0.00553	0.01553
COA1	ENSG00000106603	rs2284778	7	43608456	43729717	7_44176947	4	0.14631	0.09748	0.10467	0.10736	0.10129	0.07096	0.10201	0.09023	0.11223	0.13286	0.13864	0.32253	0.31297	0.26728	0.22184	0.11099	0.16454	0.11015	0.2342	0.29153	0.14255	0.15825	0.11151	0.27937	0.15623	0.09974	0.24237	0.13433	0.11432	0.14592	0.11222	0.10029	0.16927	0.11437	0.07609	0.1071	0.11928	0.06298
RHEB	ENSG00000106615	rs4726097	7	151466012	151520120	7_151800882	4	0.07698	0.05671	0.07473	0.10485	0.05937	0.0635	0.08594	0.05145	0.04616	0.04376	0.10284	0.20061	0.19593	0.17209	0.14568	0.09013	0.08417	0.09644	0.1621	0.17265	0.12691	0.11283	0.09089	0.17306	0.10214	0.08211	0.14928	0.0704	0.11521	0.08118	0.0594	0.07287	0.08061	0.06721	0.02008	0.07113	0.05547	0.07179
POLD2	ENSG00000106628	rs373948042	7	44114681	44124358	7_43572064	6	-0.07831	-0.06045	-0.06809	-0.07059	-0.06202	-0.05372	-0.06978	-0.06193	-0.06298	-0.07012	-0.05988	-0.06765	-0.07662	-0.0683	-0.06539	-0.04355	-0.04862	-0.04984	-0.06976	-0.06809	-0.05341	-0.05387	-0.05051	-0.07371	-0.04392	-0.04213	-0.05815	-0.0591	-0.05929	-0.0515	-0.04619	-0.04216	-0.0578	-0.05859	-0.04195	-0.05024	-0.0641	-0.05071
EIF4H	ENSG00000106682	rs587759874	7	74174245	74197101	7_74861829	4	-0.13866	-0.10542	-0.11978	-0.08153	-0.08055	-0.07383	-0.08769	-0.11308	-0.08816	-0.13115	-0.11117	-0.18551	-0.23228	-0.15308	-0.18137	-0.08978	-0.09675	-0.075	-0.15918	-0.19047	-0.10318	-0.11684	-0.07167	-0.16982	-0.11628	-0.06652	-0.16299	-0.12901	-0.12346	-0.12926	-0.09939	-0.07484	-0.12079	-0.10566	-0.07303	-0.09648	-0.12075	-0.07878
MEGF9	ENSG00000106780	rs9299268	9	120600813	120714470	9_119862397	6	0.04774	0.03904	0.03606	0.06988	0.05351	0.01723	0.06354	0.07041	0.06649	0.05418	0.06437	0.07458	0.09813	0.08383	0.0735	0.02747	0.04058	0.04157	0.05965	0.07233	0.05067	0.05405	0.03888	0.06535	0.04236	0.02916	0.05914	0.04631	0.05214	0.0303	0.03453	0.02776	0.04276	0.03298	0.02398	0.02418	0.03019	0.02652
CORO2A	ENSG00000106789	rs62561174	9	98120975	98192640	9_98979231	6	0.0706	0.06241	0.07553	0.05687	0.06263	0.05394	0.06282	0.06587	0.06699	0.07769	0.07329	0.07018	0.03921	0.05818	0.04703	0.02063	0.04198	0.04805	0.05082	0.05556	0.05433	0.05657	0.04063	0.0515	0.0602	0.04235	0.05226	0.06412	0.06052	0.05918	0.05653	0.04551	0.07157	0.05433	0.04118	0.05323	0.06786	0.04336
TLE4	ENSG00000106829	rs10117847	9	79571773	79726882	9_79729157	4	0.17949	0.141	0.16154	0.15879	0.09396	0.077	0.03999	0.13194	0.1354	0.22254	0.18208	0.22761	0.31942	0.20247	0.19279	0.06787	0.06236	0.08944	0.14035	0.21111	0.13138	0.12154	0.06632	0.16285	0.11192	0.06796	0.14865	0.13813	0.14306	0.07996	0.11275	0.0786	0.15155	0.11186	0.06494	0.08171	0.08068	0.07012
AKNA	ENSG00000106948	rs112956877	9	114334156	114394405	9_114695674	6	-0.0783	-0.06254	-0.06971	-0.0881	-0.07158	-0.04491	-0.07838	-0.07561	-0.0675	-0.08067	-0.07822	-0.08868	-0.09859	-0.08108	-0.08032	-0.045	-0.05367	-0.04905	-0.07544	-0.09518	-0.06156	-0.06548	-0.05239	-0.08026	-0.06606	-0.04161	-0.07968	-0.07105	-0.07062	-0.05992	-0.06021	-0.04612	-0.06323	-0.06445	-0.04243	-0.05368	-0.06328	-0.04881
ENG	ENSG00000106991	rs41476651	9	127815012	127854756	9_127839297	4	0.06438	0.08027	0.07025	0.03994	0.0447	0.06732	0.0546	0.07715	0.08122	0.05777	0.06345	0.27008	0.22707	0.21935	0.18044	0.07615	0.12227	0.07957	0.18817	0.263	0.11778	0.12141	0.07957	0.21734	0.11675	0.10032	0.20728	0.10257	0.05085	0.13526	0.10305	0.03015	0.117	0.09609	0.01278	0.09079	0.06426	0.06056
DOCK8	ENSG00000107099	rs578062	9	214854	465259	9_219449	6	-0.05606	-0.02734	-0.06233	-0.02228	-0.03969	-0.06283	-0.02669	-0.04689	-0.06161	-0.04757	-0.04337	-0.20938	-0.16882	-0.1865	-0.09981	-0.0653	-0.11606	-0.0839	-0.09091	-0.15061	-0.08737	-0.08715	-0.07164	-0.19348	-0.09531	-0.07077	-0.10188	-0.09242	-0.09072	-0.09942	-0.07867	-0.04677	-0.09871	-0.07663	-0.07434	-0.05792	-0.07821	-0.06433
GLIS3	ENSG00000107249	rs16920612	9	3824127	4348392	9_4088069	6	0.10132	0.04873	0.07152	0.06842	0.08451	0.05687	0.07219	0.08881	0.0999	0.08302	0.08328	0.18523	0.19635	0.15433	0.13424	0.04947	0.08797	0.06869	0.12049	0.15132	0.07657	0.10009	0.06466	0.14906	0.08771	0.0479	0.13198	0.08633	0.07155	0.05826	0.05761	0.03557	0.05766	0.06391	0.03605	0.04998	0.05155	0.04761
RAPGEF1	ENSG00000107263	rs35462004	9	131576770	131740074	9_130874362	6	-0.08574	-0.07442	-0.07758	-0.08409	-0.07869	-0.06308	-0.07983	-0.08074	-0.08197	-0.08634	-0.08601	-0.10069	-0.09885	-0.09007	-0.08781	-0.05644	-0.0651	-0.06277	-0.08195	-0.08349	-0.06538	-0.07374	-0.05961	-0.09422	-0.07091	-0.05646	-0.08269	-0.07885	-0.0762	-0.06953	-0.0655	-0.05656	-0.07243	-0.07033	-0.05829	-0.06998	-0.07261	-0.06168
NPDC1	ENSG00000107281	rs118178799	9	137039470	137046203	9_137079162	5	-0.30657	-0.24331	-0.26594	-0.37541	-0.25308	-0.15639	-0.35258	-0.30089	-0.31749	-0.34866	-0.33347	-0.08515	-0.08832	-0.11153	-0.12226	-0.05091	-0.07139	-0.13399	-0.0904	-0.118	-0.14785	-0.15839	-0.11658	-0.06791	-0.09477	-0.0333	-0.12026	-0.14692	-0.1703	-0.13214	-0.10916	-0.07311	-0.17061	-0.11887	-0.0741	-0.10449	-0.1467	-0.14714
HPS1	ENSG00000107521	rs11599481	10	98416198	98446947	10_97880706	4	0.04518	0.07696	0.02554	0.04543	0.02488	0.03346	0.0286	0.02927	0.09086	0.03498	-0.00707	0.14812	0.17519	0.21311	0.1081	0.08725	0.13442	0.10501	0.20834	0.18485	0.07886	0.21698	0.10572	0.2182	0.1894	0.10885	0.16211	0.14625	0.13277	0.11968	0.11861	0.07914	0.16918	0.12974	0.02758	0.09597	0.0955	0.03288
PHYH	ENSG00000107537	rs11257793	10	13277796	13302412	10_12446464	4	-0.07954	-0.07461	-0.06968	-0.05774	-0.06471	-0.06981	-0.04959	-0.07447	-0.07639	-0.11831	-0.08972	-0.21683	-0.23725	-0.1658	-0.17044	-0.05253	-0.1225	-0.06071	-0.14882	-0.18304	-0.05822	-0.0765	-0.0438	-0.1478	-0.07826	-0.03474	-0.14663	-0.07365	-0.08556	-0.09577	-0.04933	-0.03251	-0.07899	-0.0903	-0.0592	-0.08237	-0.0875	-0.01586
RASSF4	ENSG00000107551	rs7013	10	44959407	44995891	10_44976597	4	-0.08377	-0.04356	-0.08104	-0.14383	-0.09978	-0.04215	-0.10411	-0.10917	-0.08706	-0.11779	-0.12017	-0.21523	-0.23854	-0.27855	-0.13688	-0.08638	-0.14395	-0.11001	-0.16889	-0.25002	-0.12284	-0.12347	-0.10068	-0.1865	-0.1192	-0.07411	-0.18198	-0.1279	-0.10136	-0.06361	-0.09529	-0.07153	-0.09885	-0.0912	-0.04107	-0.08817	-0.08472	-0.06028
ERLIN1	ENSG00000107566	rs6584362	10	100150094	100188334	10_100327356	3	-0.10561	-0.09988	-0.10706	-0.08606	-0.09534	-0.08641	-0.09049	-0.11184	-0.11168	-0.12074	-0.10275	-0.07879	-0.0921	-0.07209	-0.09193	-0.04866	-0.0705	-0.06913	-0.06151	-0.07541	-0.06956	-0.07786	-0.06134	-0.05618	-0.07533	-0.06646	-0.06108	-0.09761	-0.09566	-0.07835	-0.07719	-0.06329	-0.09324	-0.07131	-0.05789	-0.08816	-0.08984	-0.06893
EIF3A	ENSG00000107581	rs35688001	10	119033670	119080823	10_118101768	3	-0.16683	-0.11455	-0.16217	-0.15169	-0.13603	-0.0853	-0.17262	-0.15078	-0.1634	-0.16214	-0.15879	-0.06039	-0.06147	-0.08656	-0.07956	-0.042	-0.07516	-0.0884	-0.07223	-0.09165	-0.10228	-0.07461	-0.07422	-0.03545	-0.10483	-0.05158	-0.01892	-0.09332	-0.13927	-0.09553	-0.06859	-0.0923	-0.14183	-0.09662	-0.05147	-0.07862	-0.09883	-0.04421
DDX50	ENSG00000107625	rs12268540	10	68901278	68946847	10_68827241	4	-0.09832	-0.10922	-0.02186	-0.09894	-0.09765	-0.1123	-0.02832	-0.08438	-0.1132	-0.13137	-0.15619	-0.18765	-0.16732	-0.24651	-0.19359	-0.07125	-0.15805	-0.07034	-0.05066	-0.19757	-0.19253	-0.18367	-0.11293	-0.15449	-0.13234	-0.16477	-0.25515	-0.17119	-0.26207	-0.25829	-0.17311	-0.17815	-0.2055	-0.1459	-0.09212	-0.19779	-0.23697	-0.07473
ATE1	ENSG00000107669	rs552633714	10	121740421	121928801	10_122059063	6	-0.0645	-0.05438	-0.05706	-0.05934	-0.05914	-0.05546	-0.0501	-0.05961	-0.05519	-0.05881	-0.06009	-0.06252	-0.05347	-0.06058	-0.05358	-0.04256	-0.0498	-0.05085	-0.05651	-0.05941	-0.05593	-0.05753	-0.04885	-0.06096	-0.05325	-0.04577	-0.06061	-0.05603	-0.06249	-0.05384	-0.05044	-0.0484	-0.05864	-0.053	-0.04879	-0.05813	-0.05766	-0.05459
NSMCE4A	ENSG00000107672	rs870947	10	121957088	121975217	10_121975474	6	0.11861	0.0531	0.08615	0.17616	0.11332	0.09691	0.1059	0.11804	0.08657	0.14072	0.08357	0.14518	0.21856	0.13459	0.15986	0.06055	0.08385	-0.01484	0.15285	0.17976	0.05937	0.07421	0.04164	0.16343	0.07041	0.01594	0.11917	0.09974	0.04281	0.01504	0.07937	0.04843	0.056	0.04382	-0.00235	0.04293	0.03434	0.05937
SPOCK2	ENSG00000107742	rs11599279	10	72059035	72089032	10_71535584	3	0.19183	0.10564	0.18723	0.2938	0.18856	0.09816	0.2685	0.23761	0.22806	0.19022	0.23256	0.08351	0.12516	0.07012	0.12978	0.05228	0.04358	0.08503	0.08521	0.09592	0.10157	0.07925	0.06463	0.08772	0.08143	0.06088	0.08281	0.12787	0.11773	0.09013	0.09678	0.07413	0.09044	0.09604	0.02771	0.06066	0.11463	0.09333
LIPA	ENSG00000107798	rs2246828	10	89213569	89414557	10_89246195	4	-0.13834	-0.04526	-0.0164	-0.05483	-0.00847	0.00705	0.01781	0.06954	0.01205	-0.0693	-0.05273	-0.573	-0.52951	-0.39998	-0.38496	-0.14762	-0.10573	-0.03682	-0.32209	-0.4756	-0.04917	-0.13544	0.00283	-0.49773	-0.0323	-0.0653	-0.33304	-0.02249	-0.0001	-0.01573	-0.05227	0.04521	0.03256	0.0421	-0.03965	0.00144	-0.00585	-0.05231
SFXN3	ENSG00000107819	rs149161195	10	101031234	101041244	10_101422160	3	-0.13013	-0.1253	-0.11235	-0.22955	-0.13756	-0.11622	-0.18243	-0.15367	-0.13353	-0.15502	-0.1574	-0.14532	-0.14353	-0.12608	-0.12181	-0.10079	-0.09275	-0.09274	-0.11223	-0.13982	-0.10918	-0.13843	-0.0892	-0.12319	-0.09761	-0.07941	-0.109	-0.12266	-0.10311	-0.11048	-0.08982	-0.09441	-0.11715	-0.09873	-0.06829	-0.08374	-0.08258	-0.09565
ANKRD26	ENSG00000107890	rs11015535	10	26991914	27100498	10_27108525	6	0.0141	0.10455	0.02662	0.66734	-0.0837	-0.19713	0.31254	0.0743	-0.07368	-0.05632	0.06174	0.32421	-0.1412	-0.21192	-0.07088	0.06437	-0.19275	-0.10581	-0.01317	-0.01904	-0.00278	-0.10713	-0.04756	-0.15498	-0.03311	-0.19376	0.02633	0.00557	0.07586	0.01326	0.01439	-0.01533	0.08496	0.21463	-0.01438	-0.05651	-0.05194	0.0708
LHPP	ENSG00000107902	rs11245108	10	124461834	124617888	10_124478807	4	0.09375	0.03936	0.04668	0.05093	0.03297	0.05575	0.05696	0.05639	0.03282	0.07536	0.05393	0.22259	0.25249	0.18895	0.17917	0.10328	0.09956	0.05746	0.22231	0.17298	0.1089	0.13541	0.03528	0.20417	0.06271	0.06216	0.14715	0.08427	0.05633	0.12866	0.10619	0.08496	0.11213	0.11817	0.09044	0.09611	0.12929	0.09569
LARP4B	ENSG00000107929	rs4881041	10	806914	931705	10_307366	6	0.06108	0.04935	0.0525	0.05346	0.04888	0.0387	0.05013	0.06137	0.05816	0.0609	0.05623	0.05657	0.06467	0.05438	0.04977	0.02417	0.03663	0.0397	0.04263	0.04786	0.03996	0.04016	0.0325	0.05105	0.04147	0.02923	0.05039	0.04984	0.04875	0.04	0.04456	0.035	0.05204	0.04243	0.03491	0.04088	0.04744	0.03708
PITRM1	ENSG00000107959	rs112196862	10	3137728	3172841	10_3106443	3	0.19062	0.17696	0.1831	0.19181	0.14219	0.14725	0.17549	0.15939	0.16989	0.21948	0.19331	0.10386	0.17102	0.09263	0.07929	0.07231	0.09047	0.08403	0.11497	0.12561	0.09617	0.13621	0.06973	0.09956	0.1003	0.07667	0.1159	0.1135	0.1571	0.13349	0.0961	0.08919	0.16267	0.12895	0.09254	0.12571	0.14205	0.07547
STN1	ENSG00000107960	rs10748858	10	103882542	103918205	10_103879756	6	0.04263	0.04043	0.04647	0.06244	0.05978	0.05638	0.06265	0.0576	0.04903	0.05749	0.05837	0.12534	0.15657	0.10783	0.0948	0.05177	0.07743	0.05298	0.0938	0.11123	0.06892	0.08696	0.05908	0.10422	0.0741	0.04347	0.09933	0.05002	0.06859	0.06217	0.06651	0.03388	0.06693	0.06152	0.03692	0.0515	0.04524	0.0516
STN1	ENSG00000107960	rs10884043	10	103882542	103918205	10_104771945	3	-0.10576	-0.08539	-0.09853	-0.1131	-0.10185	-0.09011	-0.10656	-0.11441	-0.10289	-0.10856	-0.11084	-0.08968	-0.10805	-0.09856	-0.09406	-0.07341	-0.08475	-0.09552	-0.10404	-0.09619	-0.09583	-0.09153	-0.08107	-0.09404	-0.09362	-0.07872	-0.09158	-0.09931	-0.09954	-0.08977	-0.08645	-0.08186	-0.09804	-0.09162	-0.08353	-0.08724	-0.10001	-0.08333
CUL2	ENSG00000108094	rs10508807	10	35008551	35090642	10_34553909	3	-0.13445	-0.09721	-0.12754	-0.17902	-0.11214	-0.06915	-0.15233	-0.13538	-0.13053	-0.13478	-0.13897	-0.11488	-0.1501	-0.12481	-0.11598	-0.06243	-0.08466	-0.07954	-0.10217	-0.12076	-0.1084	-0.12456	-0.06925	-0.12225	-0.09013	-0.0616	-0.1144	-0.10027	-0.10493	-0.07738	-0.08313	-0.0562	-0.09159	-0.07715	-0.04875	-0.05717	-0.08584	-0.06847
TSPAN14	ENSG00000108219	rs12414728	10	80454166	80533123	10_80618241	6	0.03694	0.03766	0.02712	0.03566	0.03372	-0.00793	0.01514	0.0214	0.06797	0.00708	0.00784	0.07557	0.05978	0.07861	0.02915	0.04049	0.05928	0.06544	0.06972	0.10258	0.10851	0.07909	0.06471	0.03603	0.09697	0.05113	0.04293	0.03298	0.08118	0.0922	0.08836	0.05738	0.12097	0.06905	0.06263	0.06828	0.06496	0.04327
TSPAN14	ENSG00000108219	rs41317272	10	80454166	80533123	10_80131672	6	-0.06395	-0.04342	-0.05854	-0.04998	-0.04715	-0.04384	-0.05157	-0.05969	-0.05557	-0.06534	-0.05547	-0.0921	-0.09977	-0.0814	-0.08546	-0.04056	-0.05447	-0.05315	-0.07182	-0.08887	-0.06423	-0.06839	-0.04941	-0.08999	-0.06353	-0.05218	-0.08229	-0.05491	-0.05864	-0.05508	-0.05526	-0.05155	-0.06942	-0.04947	-0.0416	-0.05041	-0.05193	-0.04235
NUFIP2	ENSG00000108256	rs7220662	17	29255836	29294118	17_29060158	6	0.07278	0.037	0.04815	0.04856	0.04966	0.03809	0.04522	0.05116	0.04346	0.06953	0.05827	0.09586	0.1076	0.08573	0.07091	0.0398	0.05293	0.04412	0.07338	0.09231	0.0584	0.06565	0.03278	0.09589	0.05512	0.0377	0.07181	0.05504	0.05863	0.04747	0.04288	0.03304	0.06253	0.04239	0.0343	0.04764	0.03576	0.02557
UBTF	ENSG00000108312	rs228768	17	44205033	44221626	17_44114525	6	0.05758	0.04607	0.04999	0.05836	0.05158	0.03898	0.05656	0.05917	0.05929	0.06114	0.05901	0.05757	0.07143	0.05654	0.05664	0.034	0.04184	0.04328	0.05067	0.05759	0.04345	0.05285	0.04141	0.05008	0.04913	0.03962	0.04837	0.04821	0.04812	0.04512	0.0437	0.03488	0.05106	0.04179	0.03137	0.04107	0.04431	0.03959
CBX1	ENSG00000108468	rs62074058	17	48070052	48101521	17_47734622	4	-0.12989	-0.08917	-0.08207	-0.08902	-0.10795	-0.06028	-0.10477	-0.09978	-0.09635	-0.12155	-0.10485	-0.20595	-0.18545	-0.16339	-0.16864	-0.07242	-0.09722	-0.09515	-0.06544	-0.17919	-0.08642	-0.14255	-0.05903	-0.21233	-0.09387	-0.07679	-0.14797	-0.09073	-0.114	-0.09962	-0.10992	-0.07709	-0.08374	-0.11341	-0.06955	-0.10405	-0.08988	-0.06807
SLC25A11	ENSG00000108528	rs150168756	17	4937130	4940251	17_5241021	6	0.06084	0.04283	0.04819	0.07499	0.06166	0.0415	0.06953	0.06649	0.05744	0.07407	0.06294	0.04754	0.07185	0.072	0.06427	0.03751	0.04349	0.04191	0.05367	0.06389	0.0529	0.05853	0.0467	0.06074	0.05551	0.04238	0.05884	0.06314	0.04726	0.04924	0.05014	0.04263	0.06082	0.04403	0.03314	0.04707	0.04933	0.0348
ALDH3A1	ENSG00000108602	rs11654290	17	19737984	19748943	17_19011357	3	-0.14539	-0.11471	-0.16543	-0.14734	-0.17345	-0.09283	-0.15962	-0.18568	-0.15314	-0.18197	-0.17872	-0.03028	-0.04142	-0.05861	-0.06398	-0.01546	-0.07079	-0.07351	-0.02227	-0.04003	-0.08108	-0.04813	-0.05607	-0.02023	-0.09448	-0.03574	-0.02253	-0.08548	-0.09893	-0.0561	-0.0755	-0.07379	-0.06568	-0.08296	-0.04375	-0.06629	-0.08964	-0.07399
ICAM2	ENSG00000108622	rs202114179	17	64002594	64020634	17_63757377	4	-0.14607	-0.07059	-0.11803	-0.10973	-0.11385	-0.06817	-0.085	-0.14241	-0.12879	-0.11276	-0.08508	-0.20424	-0.2048	-0.14633	-0.1778	-0.03283	-0.1493	-0.19608	-0.25265	-0.09181	-0.13075	-0.14097	-0.1106	-0.20448	-0.18322	-0.05366	-0.16842	-0.17975	-0.18053	-0.05426	-0.15982	-0.07961	-0.10012	-0.0724	-0.06448	-0.11193	-0.11249	-0.03836
SYNGR2	ENSG00000108639	rs62079080	17	78168558	78173527	17_78151534	5	-0.1563	-0.19665	-0.34902	-0.19158	-0.27095	-0.20875	-0.24477	-0.33305	-0.2195	-0.37306	-0.32012	0.01449	0.03216	0.00628	-0.08815	0.02015	0.01118	-0.02921	-0.02811	0.05852	-0.07855	-0.087	-0.01951	0.01854	-0.0816	-0.06034	0.03413	-0.17737	-0.17416	-0.00263	-0.06794	-0.04731	-0.06948	-0.03719	-0.0251	-0.02488	-0.11454	-0.1169
UTP6	ENSG00000108651	rs2430989	17	31860899	31901765	17_32817349	6	-0.05664	-0.04736	-0.05383	-0.05848	-0.05095	-0.04181	-0.05517	-0.05744	-0.06017	-0.05558	-0.0598	-0.0766	-0.08436	-0.07025	-0.06809	-0.03856	-0.04625	-0.04631	-0.06249	-0.07079	-0.04871	-0.05379	-0.0411	-0.07005	-0.05436	-0.03848	-0.06519	-0.05549	-0.05367	-0.05096	-0.04556	-0.03896	-0.0548	-0.0458	-0.03712	-0.04755	-0.04762	-0.04125
DDX5	ENSG00000108654	rs11657893	17	64499616	64508199	17_65260169	4	0.08581	0.10642	0.08878	0.04239	0.1061	0.10809	0.11585	0.06255	0.08306	0.14083	0.05559	0.22878	0.20842	0.18757	0.17724	0.09818	0.12348	0.10172	0.22895	0.22094	0.12538	0.12752	0.09941	0.23116	0.13558	0.08314	0.21293	0.11741	0.15772	0.14443	0.1383	0.08385	0.15027	0.12056	0.09481	0.15097	0.12722	0.05988
RAB5C	ENSG00000108774	rs62066639	17	42124976	42155044	17_41626455	6	-0.03325	0.01368	-0.00018	-0.00088	0.02568	0.05556	0.01319	-0.04137	-0.00225	-0.00271	-0.01493	0.11215	0.11338	0.10026	0.09944	0.02958	0.08784	0.0558	0.11034	0.12797	0.11014	0.12602	0.06058	0.16171	0.07607	0.04902	0.12872	0.01192	0.03821	0.05758	0.03189	0.05586	0.06562	0.06161	0.04424	0.06623	0.08344	0.0341
MLX	ENSG00000108788	rs73305733	17	42567068	42573239	17_41783645	6	-0.05689	-0.04628	-0.02126	-0.06455	-0.05604	-0.03763	-0.08507	-0.06541	-0.06584	-0.0709	-0.07128	-0.12072	-0.12586	-0.13066	-0.08126	-0.02482	-0.06815	-0.07604	-0.14232	-0.163	-0.03268	-0.07693	-0.08522	-0.12599	-0.10537	-0.05773	-0.11888	-0.13443	-0.08475	-0.05219	-0.05849	-0.05594	-0.08185	-0.06018	-0.04449	-0.09269	-0.0514	-0.05333
PPP1R9B	ENSG00000108819	rs4794120	17	50133735	50150630	17_50235930	6	0.06573	0.05917	0.05836	0.07541	0.05638	0.04243	0.06556	0.06626	0.06245	0.06885	0.07455	0.04471	0.05702	0.04656	0.05027	0.035	0.04243	0.04326	0.04871	0.05917	0.05151	0.04914	0.04213	0.04911	0.04802	0.04066	0.04835	0.06151	0.05267	0.05605	0.05384	0.0421	0.06655	0.05045	0.04413	0.05017	0.05596	0.04273
COL1A1	ENSG00000108821	rs72839149	17	50183289	50201632	17_49936200	7	-0.06176	-0.15905	-0.12038	-0.17279	-0.17527	-0.18891	-0.15691	-0.13011	-0.18157	-0.0221	-0.12199	-0.38131	-0.43819	-0.38475	-0.32405	-0.0225	-0.34276	-0.14579	-0.41151	-0.43291	-0.2569	-0.30635	-0.29527	-0.48346	-0.37775	-0.15331	-0.36547	-0.24295	-0.30356	-0.25022	-0.24069	-0.16334	-0.25659	-0.1718	-0.10199	-0.19609	-0.10001	-0.13503
LRRC59	ENSG00000108829	rs55670935	17	50375059	50397553	17_50124754	3	0.15917	0.10808	0.1983	0.10878	0.14396	0.11229	0.199	0.20908	0.2106	0.15814	0.17398	0.0729	0.05415	0.1236	0.07478	0.05354	0.11045	0.13615	0.08288	0.08205	0.14734	0.14355	0.11408	0.09517	0.14133	0.10562	0.08301	0.14551	0.13713	0.0658	0.0745	0.08581	0.12894	0.08414	0.07957	0.05211	0.06928	0.08349
HDAC5	ENSG00000108840	rs9635723	17	44076746	44123702	17_44938606	3	-0.1191	-0.22541	-0.11563	-0.03635	-0.08615	-0.09936	-0.10515	-0.10946	-0.15218	-0.18979	-0.14709	-0.14323	-0.0373	-0.04614	0.04894	-0.06271	-0.13322	-0.07679	-0.13381	-0.08938	-0.06675	-0.08629	-0.11686	-0.17725	-0.06289	-0.12775	-0.1205	-0.18578	-0.16605	-0.1814	-0.18699	-0.15342	-0.12323	-0.12579	-0.14809	-0.26885	-0.11312	-0.12713
ABCC3	ENSG00000108846	rs7210754	17	50634777	50692252	17_51520334	3	-0.19079	-0.17168	-0.16581	-0.2093	-0.15243	-0.07668	-0.20532	-0.18541	-0.17905	-0.17883	-0.19305	-0.06988	-0.06284	-0.12331	-0.11453	-0.06493	-0.05664	-0.09261	-0.05084	-0.08005	-0.09052	-0.11839	-0.09336	-0.03071	-0.06918	-0.059	-0.09117	-0.11938	-0.12622	-0.02174	-0.10305	-0.09496	-0.12286	-0.08408	-0.05347	-0.08652	-0.09157	-0.08711
LUC7L3	ENSG00000108848	rs12950616	17	50719544	50756213	17_51173093	4	-0.02558	-0.0493	-0.04617	-0.10601	-0.08764	-0.02659	-0.05374	-0.03604	-0.03855	-0.07736	-0.04768	-0.24253	-0.27143	-0.21296	-0.19065	-0.09512	-0.1193	-0.07268	-0.21029	-0.21725	-0.11332	-0.11295	-0.05194	-0.25759	-0.10906	-0.0744	-0.18872	-0.09059	-0.0865	-0.08043	-0.06184	-0.04434	-0.07773	-0.07084	-0.04271	-0.07317	-0.07065	-0.03729
SLC9A3R1	ENSG00000109062	rs150606845	17	74748652	74769353	17_73833625	4	-0.11587	-0.08262	-0.10124	-0.0449	-0.09287	-0.08166	-0.0738	-0.07395	-0.12692	-0.14152	-0.08527	-0.21662	-0.28255	-0.22317	-0.21998	-0.08551	-0.16241	-0.10871	-0.19102	-0.2431	-0.12994	-0.14335	-0.10322	-0.2509	-0.14332	-0.10507	-0.1831	-0.12611	-0.12452	-0.13138	-0.09533	-0.07893	-0.12975	-0.09608	-0.081	-0.10953	-0.10405	-0.07174
TMEM97	ENSG00000109084	rs62065357	17	28319095	28328685	17_28477828	6	0.06583	0.06259	0.06475	0.05774	0.05487	0.05331	0.05242	0.06806	0.06512	0.06127	0.06005	0.0654	0.07004	0.06448	0.06062	0.03898	0.0482	0.0462	0.06267	0.06813	0.05485	0.05501	0.042	0.0659	0.06261	0.03785	0.0553	0.05672	0.05417	0.05507	0.04947	0.0466	0.06018	0.0531	0.0358	0.04924	0.05204	0.04575
UNC119	ENSG00000109103	rs2277664	17	28546707	28552668	17_28959644	6	-0.07533	-0.05588	-0.06862	-0.07055	-0.06582	-0.05205	-0.0663	-0.07263	-0.06785	-0.07312	-0.07838	-0.0846	-0.08362	-0.09113	-0.08053	-0.04978	-0.06412	-0.05503	-0.07331	-0.08365	-0.07298	-0.07836	-0.0581	-0.08583	-0.07602	-0.05827	-0.08406	-0.08182	-0.07077	-0.05802	-0.05958	-0.05379	-0.07537	-0.05794	-0.04463	-0.05732	-0.06165	-0.05444
RAB34	ENSG00000109113	rs112872276	17	28714281	28718429	17_29088343	3	-0.24072	-0.14827	-0.14963	-0.32246	-0.16175	-0.0646	-0.21968	-0.17567	-0.13266	-0.19318	-0.22012	-0.0797	-0.10223	-0.07955	-0.06691	-0.05931	-0.11134	-0.07401	-0.04039	-0.16253	-0.08044	-0.09314	-0.06025	-0.01973	-0.06413	-0.00871	-0.01853	-0.11581	-0.0857	-0.08596	-0.0806	-0.07673	-0.15337	-0.10273	-0.05835	-0.07644	-0.14134	-0.10017
TMEM33	ENSG00000109133	rs35263255	4	41935120	41960572	4_40985017	3	-0.00649	-0.11202	-0.08019	-0.28916	-0.12551	-0.11852	-0.20372	-0.11007	-0.0667	-0.04527	-0.15035	0.08181	0.10294	-0.05105	-0.09385	-0.04551	-0.04834	-0.10608	-0.05879	-0.06903	-0.12074	-0.22018	-0.10277	0.01271	-0.08987	-0.08769	-0.10472	-0.14722	-0.1095	-0.05023	-0.05807	-0.08758	-0.12465	-0.07178	-0.06065	-0.07107	-0.09953	-0.11136
CHIC2	ENSG00000109220	rs111476793	4	54009789	54064690	4_53085329	3	0.16845	0.13449	0.18006	0.19729	0.16857	0.1377	0.18948	0.1747	0.17903	0.21456	0.19143	0.16835	0.22224	0.1716	0.21537	0.07111	0.09674	0.07985	0.09921	0.17207	0.0584	0.07712	0.09221	0.15018	0.05705	0.05073	0.13911	0.10783	0.16434	0.10316	0.0851	0.05437	0.12632	0.05943	0.06687	0.06215	0.07538	0.08666
NFKB1	ENSG00000109320	rs440702	4	102501329	102617302	4_102293231	3	-0.09622	-0.08683	-0.10865	-0.23354	-0.14231	-0.07047	-0.17583	-0.1262	-0.13414	-0.08503	-0.16211	-0.03668	-0.06367	-0.11106	-0.09145	-0.11051	-0.07643	-0.11154	-0.06462	-0.15119	-0.13075	-0.12642	-0.08092	-0.01724	-0.14122	-0.10829	-0.11025	-0.14593	-0.16857	-0.09884	-0.11321	-0.11144	-0.13447	-0.09467	-0.07019	-0.09745	-0.16259	-0.11043
MANBA	ENSG00000109323	rs61075040	4	102630770	102760994	4_103052804	3	0.22738	0.10767	0.1269	0.1795	0.17111	0.0856	0.22147	0.18631	0.13857	0.18143	0.17768	0.16744	0.16423	0.19614	0.16064	0.06936	0.08377	0.12203	0.12217	0.18068	0.12191	0.11971	0.09988	0.07822	0.10275	0.12211	0.09913	0.12246	0.14353	0.10001	0.07286	0.11789	0.12532	0.12349	0.04632	0.08275	0.09449	0.06145
MAPK10	ENSG00000109339	rs7694920	4	85990007	86594625	4_86388183	6	0.0497	0.03101	0.04459	-0.04115	0.01209	0.02864	-0.01546	0.05173	0.05658	0.08296	-0.03446	0.11006	0.14562	0.19404	0.15551	0.05815	0.09973	0.07816	0.20667	0.13499	0.12542	0.07992	0.08147	0.16067	0.17191	0.07396	0.12564	0.09452	0.14327	0.17434	0.06933	0.12116	0.13663	0.01484	0.0898	0.11304	0.0261	-0.00207
ELF2	ENSG00000109381	rs7675541	4	139028112	139177218	4_138573463	6	0.09574	0.07312	0.02851	0.0352	0.13716	0.08428	0.01976	0.04469	0.0178	0.0826	-0.01442	0.13608	0.12506	0.18453	0.15028	0.02318	0.11196	0.06753	0.15301	0.12024	0.09902	0.12276	0.07801	0.14925	0.1105	0.10816	0.14255	0.07189	0.11319	0.16287	0.10242	0.11384	0.10594	0.09783	0.07413	0.09102	0.10641	0.05685
TBC1D9	ENSG00000109436	rs36207404	4	140620765	140756120	4_140570066	4	0.15054	0.10703	0.12665	0.09531	0.12001	0.09042	0.11058	0.13439	0.14469	0.17824	0.11445	0.19963	0.25225	0.19807	0.15698	0.07606	0.09857	0.09448	0.15965	0.20109	0.10525	0.10974	0.08339	0.18854	0.12195	0.07449	0.12115	0.10557	0.11578	0.08591	0.05606	0.06596	0.10145	0.09029	0.07364	0.07346	0.1089	0.07204
CLCN3	ENSG00000109572	rs1039707	4	169612633	169723673	4_169250540	5	-0.16033	-0.14806	-0.17266	-0.27991	-0.21292	-0.1605	-0.18753	-0.2004	-0.19026	-0.196	-0.20837	-0.12082	-0.11883	-0.13031	-0.10305	-0.05339	-0.11665	-0.12301	-0.11735	-0.1309	-0.13705	-0.14711	-0.10272	-0.1109	-0.13512	-0.08181	-0.11773	-0.168	-0.15332	-0.12013	-0.13573	-0.12376	-0.14491	-0.12627	-0.08311	-0.115	-0.13609	-0.11816
BST1	ENSG00000109743	rs1501143	4	15702950	15738313	4_16469628	6	-0.07023	-0.05307	-0.06266	-0.08475	-0.0686	-0.05122	-0.07545	-0.07409	-0.06316	-0.05655	-0.07084	-0.07815	-0.08344	-0.09061	-0.07549	-0.04364	-0.0638	-0.06602	-0.07525	-0.07548	-0.07323	-0.08257	-0.06046	-0.07122	-0.07985	-0.08523	-0.07076	-0.07413	-0.06116	-0.06247	-0.04442	-0.04841	-0.06836	-0.0665	-0.03324	-0.06015	-0.06367	-0.07295
KLF3	ENSG00000109787	rs337627	4	38664196	38701042	4_38633471	4	0.13492	0.0709	0.14439	0.11113	0.11066	0.11245	0.11171	0.12969	0.12287	0.15765	0.13484	0.19138	0.21926	0.17919	0.17159	0.06574	0.09705	0.07829	0.12358	0.18408	0.1073	0.11435	0.08399	0.16561	0.10736	0.07867	0.15251	0.12516	0.11521	0.09028	0.06404	0.06848	0.09788	0.10207	0.07003	0.08001	0.09625	0.03854
HTATIP2	ENSG00000109854	rs1401787	11	20363685	20383783	11_20719384	4	-0.2094	-0.11993	-0.17132	-0.15309	-0.12473	-0.11501	-0.1948	-0.19199	-0.17368	-0.17096	-0.17018	-0.25106	-0.34283	-0.21711	-0.25911	-0.09864	-0.13641	-0.12064	-0.18151	-0.24806	-0.17615	-0.16452	-0.11347	-0.21024	-0.16415	-0.09063	-0.13341	-0.12886	-0.1354	-0.12334	-0.14858	-0.1001	-0.14257	-0.10963	-0.08004	-0.08411	-0.12827	-0.08328
CTSC	ENSG00000109861	rs217058	11	88293592	88337787	11_88323774	4	-0.07732	-0.04841	-0.04634	-0.09136	-0.0583	-0.05775	-0.05989	-0.12903	-0.08251	-0.10175	-0.1022	-0.30139	-0.31478	-0.31073	-0.2215	-0.10452	-0.17477	-0.1255	-0.21263	-0.35209	-0.19833	-0.23909	-0.11612	-0.26122	-0.17532	-0.12456	-0.20298	-0.11047	-0.1179	-0.12242	-0.12454	-0.11868	-0.13515	-0.14194	-0.05326	-0.13574	-0.12429	-0.11875
ZBTB16	ENSG00000109906	rs17116384	11	114059593	114250676	11_114110519	5	0.2139	0.19015	0.20839	0.26911	0.20826	0.11127	0.23669	0.22462	0.24353	0.23486	0.24371	0.11721	0.10064	0.05137	0.11085	0.02572	0.07302	0.11149	0.1333	0.11599	0.14698	0.1178	0.09532	0.16004	0.07713	0.07778	0.11472	0.18442	0.17314	0.2149	0.18469	0.17332	0.18573	0.1774	0.05319	0.14983	0.15812	0.1529
HSPA8	ENSG00000109971	rs6589948	11	123057489	123063230	11_122777337	4	-0.13033	-0.14119	-0.09194	-0.18663	-0.11914	-0.06982	-0.1095	-0.08214	-0.12935	-0.11473	-0.1721	-0.26882	-0.28975	-0.2447	-0.20227	-0.14752	-0.16055	-0.09479	-0.22396	-0.2608	-0.12232	-0.12308	-0.07221	-0.24781	-0.1553	-0.0807	-0.233	-0.16577	-0.13642	-0.1727	-0.14654	-0.07414	-0.15701	-0.09633	-0.0948	-0.13836	-0.12584	-0.05252
LPXN	ENSG00000110031	rs4938886	11	58526871	58578220	11_58222737	6	0.05532	0.04659	0.0473	0.04969	0.04957	0.03544	0.0532	0.04549	0.05296	0.05993	0.06073	0.08429	0.09692	0.07104	0.07547	0.03864	0.0453	0.04017	0.07644	0.08537	0.05086	0.05452	0.0315	0.07841	0.04341	0.02907	0.06871	0.05035	0.04856	0.03786	0.03884	0.03373	0.04918	0.0416	0.02559	0.04631	0.04628	0.03887
LPXN	ENSG00000110031	rs57855729	11	58526871	58578220	11_58315436	6	0.09286	0.05713	0.04383	0.07385	0.04328	0.04258	0.07109	0.05596	0.06385	0.08523	0.07341	0.19031	0.21803	0.12609	0.17128	0.05694	0.0755	0.04872	0.15626	0.19394	0.11643	0.09942	0.08741	0.17218	0.08566	0.06912	0.17643	0.0808	0.0691	0.07355	0.07033	0.06326	0.07705	0.05342	0.04032	0.06607	0.06713	0.04505
EHD1	ENSG00000110047	rs576076	11	64851642	64888296	11_64593151	6	0.07602	0.059	0.06989	0.07314	0.06687	0.058	0.07187	0.07796	0.08114	0.08202	0.08453	0.05172	0.0593	0.05918	0.06045	0.03768	0.04492	0.05273	0.05593	0.05488	0.05374	0.05927	0.04586	0.05038	0.05656	0.03951	0.05062	0.06577	0.07936	0.04732	0.04969	0.0467	0.05627	0.05537	0.03965	0.04714	0.05565	0.0505
PPP6R3	ENSG00000110075	rs11602110	11	68460731	68615334	11_67762359	6	-0.06938	-0.03944	-0.05558	-0.05514	-0.03906	-0.06902	-0.02738	-0.07757	-0.09003	-0.08119	-0.06654	-0.16313	-0.13163	-0.1853	-0.12277	-0.06341	-0.11684	-0.08428	-0.14445	-0.15902	-0.09903	-0.13179	-0.08821	-0.13111	-0.11569	-0.09378	-0.13022	-0.10078	-0.09431	-0.08284	-0.09612	-0.06647	-0.08031	-0.07367	-0.05839	-0.08432	-0.07212	-0.06804
CCND1	ENSG00000110092	rs9667226	11	69641087	69654474	11_69766263	3	-0.1593	-0.10538	-0.15204	-0.18761	-0.17342	-0.05486	-0.17516	-0.16372	-0.15249	-0.15447	-0.1707	-0.07109	-0.08412	-0.06894	-0.10748	-0.04917	-0.03092	-0.09447	-0.10139	-0.0815	-0.1128	-0.0992	-0.06771	-0.04858	-0.08914	-0.08744	-0.07581	-0.13818	-0.12008	-0.08181	-0.06896	-0.13333	-0.12272	-0.09355	-0.07509	-0.083	-0.1124	-0.05932
CEP164	ENSG00000110274	rs4938419	11	117314557	117413268	11_117608971	6	0.08423	0.10599	0.07727	0.1597	0.09479	0.05592	0.10147	0.07846	0.11242	0.10073	0.09302	0.14364	0.15798	0.13067	0.11452	0.05268	0.06724	0.08082	0.09762	0.11931	0.06947	0.11015	0.03181	0.1273	0.07269	0.05012	0.10991	0.05756	0.08158	0.05591	0.05435	0.04363	0.09459	0.06837	0.03738	0.05321	0.03959	0.04792
EIF4G2	ENSG00000110321	rs145435679	11	10797050	10809110	11_9920206	4	0.08132	0.04905	0.04197	0.1775	0.14863	0.06677	0.1038	0.07937	0.11867	0.08178	0.09405	0.13955	0.1253	0.20798	0.16081	0.11989	0.15318	0.16647	0.14914	0.19735	0.14407	0.15984	0.09529	0.22096	0.14818	0.14567	0.14335	0.19399	0.06625	0.16598	0.16029	0.14664	0.19071	0.10794	0.04038	0.08418	0.07974	0.09052
DDX6	ENSG00000110367	rs7479331	11	118747766	118791149	11_118958811	4	0.06413	0.04873	0.06214	0.1166	0.06484	0.04041	0.07808	0.06622	0.06197	0.08259	0.1069	0.16927	0.21225	0.18694	0.22126	0.07697	0.10472	0.10091	0.18488	0.21649	0.13514	0.13352	0.10892	0.20151	0.12486	0.07096	0.2004	0.07355	0.08371	0.10852	0.05955	0.05272	0.11565	0.09812	0.06488	0.04904	0.03899	0.04545
COMMD9	ENSG00000110442	rs73439916	11	36269284	36289449	11_36647660	4	-0.02256	-0.03662	-0.06745	-0.10691	-0.06904	-0.03537	-0.03592	-0.07226	-0.0531	-0.05642	-0.06481	-0.18461	-0.32034	-0.21258	-0.18757	-0.08007	-0.07775	-0.08665	-0.17929	-0.19359	-0.10732	-0.07154	-0.09337	-0.17745	-0.09984	-0.09305	-0.12426	-0.08924	-0.05681	-0.03924	-0.06198	-0.0442	-0.05485	-0.03343	-0.02695	-0.05231	-0.07611	-0.03682
NUP98	ENSG00000110713	rs192520004	11	3671083	3797792	11_2921094	6	0.07577	0.05524	0.06694	0.04333	0.06465	0.0533	0.05837	0.0712	0.07391	0.0694	0.06288	0.09031	0.09755	0.08768	0.0813	0.0417	0.06241	0.05594	0.07195	0.08059	0.07077	0.07336	0.05111	0.07933	0.07745	0.05237	0.07488	0.07331	0.07278	0.06688	0.05855	0.04918	0.06253	0.05446	0.04564	0.05843	0.0577	0.05248
TCIRG1	ENSG00000110719	rs11228025	11	68039016	68050895	11_67839636	3	-0.14175	-0.12212	-0.09031	-0.22729	-0.11535	-0.09103	-0.19175	-0.15142	-0.14986	-0.12885	-0.16306	-0.18874	-0.19427	-0.15678	-0.13906	-0.06604	-0.08195	-0.07529	-0.12912	-0.16194	-0.09901	-0.12768	-0.09296	-0.13818	-0.12047	-0.05802	-0.11172	-0.08396	-0.10522	-0.08449	-0.08655	-0.06101	-0.07939	-0.07356	-0.03037	-0.05851	-0.08106	-0.0817
GTF2H1	ENSG00000110768	rs3802967	11	18322295	18367044	11_18322517	5	-0.1804	-0.16485	-0.18053	-0.21902	-0.14741	-0.12149	-0.2	-0.18734	-0.2098	-0.18614	-0.22453	-0.16872	-0.23408	-0.16504	-0.13971	-0.05638	-0.05453	-0.09461	-0.12987	-0.12641	-0.08685	-0.11183	-0.06766	-0.1405	-0.08738	-0.05995	-0.11073	-0.13725	-0.14974	-0.1172	-0.10797	-0.10566	-0.18535	-0.13241	-0.05965	-0.09293	-0.17397	-0.12713
CLEC2B	ENSG00000110852	ss1388115977	12	9852984	9870136	12_9846486	4	0.07581	0.02898	0.06649	0.04953	0.08765	0.05377	0.05779	0.07508	0.06489	0.062	0.03643	0.17378	0.20938	0.20035	0.13263	0.05301	0.16155	0.07604	0.13443	0.18617	0.14011	0.14521	0.08629	0.18258	0.14825	0.07127	0.16042	0.08703	0.09117	-0.00615	0.09347	0.07909	0.07854	0.04067	0.04875	0.06028	0.06521	0.02477
COQ5	ENSG00000110871	rs2686389	12	120503274	120534434	12_121221156	6	-0.04702	-0.02228	-0.04314	-0.13864	-0.02955	-0.02549	-0.09566	-0.07138	-0.05352	-0.06598	-0.06904	-0.12513	-0.12752	-0.14996	-0.11696	-0.03995	-0.0676	-0.05898	-0.12265	-0.18622	-0.0997	-0.08962	-0.06407	-0.14724	-0.08466	-0.05076	-0.11273	-0.08392	-0.06946	-0.04799	-0.0644	-0.03417	-0.04821	-0.04368	-0.02322	-0.03035	-0.03354	-0.03338
MLEC	ENSG00000110917	rs367682136	12	120686869	120701864	12_121379364	3	0.159	0.12197	0.15812	0.24509	0.16505	0.12475	0.19611	0.19928	0.17682	0.18818	0.20224	0.16845	0.18599	0.1529	0.18849	0.07742	0.08346	0.08955	0.12178	0.17574	0.11924	0.1133	0.02561	0.1348	0.09763	0.0818	0.11786	0.08181	0.11763	0.06589	0.06098	0.0547	0.08925	0.09594	0.06222	0.04398	0.08416	0.09596
PTGES3	ENSG00000110958	rs77740732	12	56663341	56688408	12_56649359	6	-0.08964	-0.05955	-0.07423	-0.01348	-0.08377	-0.0696	-0.04587	-0.07092	-0.06385	-0.07363	-0.07939	-0.15876	-0.16264	-0.10998	-0.13025	-0.05737	-0.07892	-0.03863	-0.10731	-0.12745	-0.07093	-0.0752	-0.05497	-0.12815	-0.06719	-0.05122	-0.11091	-0.06499	-0.09547	-0.06686	-0.06221	-0.0361	-0.06945	-0.07891	-0.04576	-0.06798	-0.06632	-0.04443
RSRC2	ENSG00000111011	rs7959238	12	122503458	122527000	12_122646951	4	0.14863	0.09571	0.10838	0.09253	0.11932	0.12121	0.1304	0.12995	0.15016	0.13955	0.14801	0.15758	0.19993	0.19866	0.17581	0.09218	0.12277	0.13542	0.16893	0.22088	0.15871	0.18214	0.1461	0.20316	0.15155	0.08207	0.19937	0.13559	0.13903	0.10065	0.09154	0.11067	0.12933	0.10539	0.08028	0.05208	0.08542	0.1216
METAP2	ENSG00000111142	rs2769469	12	95473520	95515839	12_95504221	5	0.25861	0.17881	0.23038	0.24127	0.2019	0.11677	0.24746	0.25596	0.22313	0.29331	0.28859	0.17757	0.22323	0.13165	0.12194	0.12039	0.07044	0.09193	0.11051	0.17194	0.10897	0.13469	0.05548	0.1118	0.17225	0.06929	0.15412	0.10859	0.09995	0.09926	0.08914	0.07442	0.10203	0.10612	0.02167	0.07474	0.13498	0.14405
LTA4H	ENSG00000111144	rs7976481	12	96000828	96043520	12_95901087	4	0.04309	0.04487	0.03749	0.14134	0.06073	0.01937	0.031	0.0436	0.07379	0.024	0.07503	0.19427	0.21353	0.23763	0.19857	0.07913	0.15887	0.09748	0.19446	0.24555	0.14714	0.15176	0.11096	0.20838	0.18404	0.13636	0.19354	0.13308	0.10847	0.13555	0.1141	0.11196	0.12956	0.11652	0.05698	0.12456	0.07147	0.03831
ARPC3	ENSG00000111229	rs74856247	12	110434825	110450422	12_109613650	6	-0.10185	-0.01886	-0.06848	-0.12915	-0.04311	-0.0239	-0.05622	-0.07398	-0.07309	-0.07032	-0.09445	-0.22568	-0.21202	-0.19633	-0.13801	-0.02384	-0.07175	-0.02044	-0.09582	-0.20429	-0.0454	-0.06112	-0.04768	-0.11741	-0.08919	-0.039	-0.14298	-0.05185	-0.01802	0.01171	-0.01997	-0.03376	-0.02001	-0.01642	-0.01802	-0.00667	-0.00102	-0.02521
GPN3	ENSG00000111231	rs11065719	12	110452484	110469268	12_110774957	4	0.09149	0.06405	0.00582	-0.00686	0.12242	-0.09096	-0.08345	-0.14742	0.16671	-0.02991	0.04209	0.35209	0.44275	0.4844	0.23065	0.20528	0.17586	0.00775	0.13988	0.30053	-0.0189	0.0416	0.02246	0.31924	0.00381	0.00993	0.21654	0.00345	0.04922	-0.01416	-0.03315	0.04974	-0.00026	0.09566	0.1411	0.08433	0.01427	-0.0116
VPS29	ENSG00000111237	rs377223093	12	110491097	110502117	12_110293385	6	-0.07568	-0.06867	-0.07716	-0.12748	-0.09907	-0.07675	-0.09062	-0.08071	-0.09876	-0.13242	-0.16014	-0.15439	-0.16525	-0.1666	-0.16182	-0.11186	-0.08056	-0.08308	-0.1169	-0.17757	-0.10212	-0.09254	-0.08461	-0.13588	-0.08623	-0.05868	-0.15275	-0.09652	-0.08498	-0.07918	-0.07871	-0.06392	-0.09234	-0.03153	-0.05016	-0.04984	-0.05788	-0.04177
OAS2	ENSG00000111335	rs12423108	12	112978395	113011723	12_113563147	6	0.00082	0.02021	-0.01169	0.0008	-0.01419	0.03231	-0.01157	-0.03091	-0.00381	-0.00473	0.0252	0.2005	0.2035	0.14314	0.13877	0.06826	0.11441	0.06203	0.18329	0.13471	0.09038	0.06935	0.0806	0.21495	0.09365	0.06444	0.13734	0.07445	0.06428	0.0698	0.07434	0.06859	0.13144	0.06354	0.02363	0.08543	0.08301	0.04157
MGP	ENSG00000111341	rs11612751	12	14881181	14885926	12_14920327	4	0.15914	0.16856	0.12586	0.12249	0.1048	0.11493	0.11891	0.12653	0.08223	0.09695	0.07486	0.20758	0.17514	0.13631	0.13857	0.07023	0.1253	0.09034	0.17219	0.16712	0.1453	0.13045	0.10759	0.1346	0.14972	0.11315	0.14896	0.16634	0.18788	0.20084	0.16563	0.13195	0.25324	0.23116	0.16296	0.22605	0.2221	0.18446
GTF2H3	ENSG00000111358	rs11837407	12	123633739	123662606	12_124376677	6	-0.06153	-0.07489	-0.07257	-0.06281	-0.0718	-0.07092	-0.0598	-0.07038	-0.08857	-0.09162	-0.0746	-0.04976	-0.06943	-0.05278	-0.05095	-0.03392	-0.05001	-0.06019	-0.04848	-0.05454	-0.06421	-0.07171	-0.05319	-0.05616	-0.07881	-0.05639	-0.04448	-0.06478	-0.07405	-0.05571	-0.06864	-0.05397	-0.08203	-0.04862	-0.05635	-0.0765	-0.06827	-0.06118
SLC38A1	ENSG00000111371	rs7310243	12	46183063	46270017	12_45424357	2	-0.12748	-0.08321	-0.21911	-0.17428	-0.08892	-0.11464	-0.17479	-0.17833	-0.15747	-0.16143	-0.17202	0.09794	0.04784	0.06396	0.02836	-0.0208	0.01076	-0.05116	0.00477	0.04389	-0.05336	-0.05091	-0.03255	0.07101	-0.04227	-0.05735	0.08078	-0.07459	-0.10408	-0.08077	-0.0667	-0.06643	-0.05917	-0.07081	-0.03777	-0.05129	-0.08547	-0.07238
STX2	ENSG00000111450	rs864316	12	130789600	130839266	12_130030862	4	0.11587	0.03793	0.06048	0.047	0.07444	0.05366	0.0245	0.10709	0.09216	0.07614	0.0644	0.34315	0.27556	0.27866	0.23608	0.11196	0.15794	0.09173	0.2234	0.32187	0.13693	0.16834	0.08444	0.27234	0.21233	0.10505	0.23763	0.11544	0.11959	0.08273	0.06828	0.07444	0.08963	0.08375	0.05115	0.08413	0.08394	0.01268
NUP107	ENSG00000111581	rs1363580	12	68686734	68745809	12_68669088	4	0.07673	0.06303	0.04065	0.1345	0.08243	0.03018	0.07117	0.10697	0.04692	0.07932	0.05869	0.21047	0.24281	0.14095	0.16589	0.08635	0.10499	0.09245	0.15025	0.17774	0.10889	0.09735	0.11711	0.18822	0.10431	0.08833	0.18888	0.09505	0.08855	0.15164	0.10748	0.09065	0.14184	0.07633	0.06686	0.09301	0.10452	0.08338
KRR1	ENSG00000111615	rs200818048;rs5799232	12	75490861	75511636	12_75627550	3	-0.14888	-0.07358	-0.09615	-0.1376	-0.13469	-0.03909	-0.15035	-0.13361	-0.11364	-0.13314	-0.14591	-0.12439	-0.20021	-0.13633	-0.14068	-0.05909	-0.08767	-0.07431	-0.10625	-0.15821	-0.08761	-0.09902	-0.07302	-0.12132	-0.08999	-0.03629	-0.11371	-0.10253	-0.1033	-0.06176	-0.06618	-0.05102	-0.09092	-0.04731	-0.02222	-0.02231	-0.07446	-0.07749
PTPN6	ENSG00000111679	ss1388030686	12	6946468	6961316	12_7049055	4	0.1468	0.06468	0.07363	0.13196	0.08832	0.07869	0.12367	0.10515	0.12351	0.12736	0.12264	0.35894	0.36791	0.25828	0.24851	0.10384	0.12953	0.10434	0.20922	0.29258	0.13394	0.11839	0.11719	0.22177	0.13999	0.09796	0.20679	0.13095	0.14323	0.06991	0.09202	0.05507	0.11702	0.07053	0.05622	0.06966	0.07065	0.06518
SUDS3	ENSG00000111707	rs1365433	12	118376380	118418031	12_119265852	3	0.15906	0.07173	0.14075	0.32456	0.18052	0.08097	0.22448	0.18435	0.1588	0.17065	0.1659	0.08792	0.083	0.11654	0.11358	0.07793	0.05711	0.09873	0.08302	0.14573	0.11502	0.11151	0.06131	0.05647	0.08798	0.05993	0.11237	0.10877	0.10113	0.04985	0.06188	0.07381	0.11392	0.0717	0.03468	0.01692	0.06266	0.08174
LDHB	ENSG00000111716	rs34600045	12	21635342	21757857	12_21607352	3	-0.23419	-0.12524	-0.22391	-0.0738	-0.16473	-0.09816	-0.14181	-0.24563	-0.1844	-0.23841	-0.13476	-0.04415	-0.0487	-0.04305	-0.05896	-0.01803	-0.06617	-0.04862	-0.01858	-0.02329	-0.04671	-0.09428	-0.03968	-0.08977	-0.06399	-0.05215	-0.06588	-0.06898	-0.04726	-0.07516	-0.07006	-0.05919	-0.10879	-0.11051	-0.09423	-0.06919	-0.07608	-0.07511
CMAS	ENSG00000111726	rs11837058	12	22046174	22065674	12_23036299	3	-0.10323	-0.08769	-0.1088	-0.11937	-0.10138	-0.0778	-0.10976	-0.13197	-0.11578	-0.11784	-0.12854	-0.12568	-0.15025	-0.10134	-0.13214	-0.05551	-0.08832	-0.09189	-0.11074	-0.11936	-0.08581	-0.10716	-0.06699	-0.11979	-0.09919	-0.05776	-0.10674	-0.10237	-0.11263	-0.08813	-0.07714	-0.08031	-0.09696	-0.08792	-0.05809	-0.08402	-0.0797	-0.07286
CMAS	ENSG00000111726	rs7134655	12	22046174	22065674	12_22086127	4	-0.12044	-0.05738	-0.10247	-0.145	-0.09851	-0.04279	-0.04077	-0.05025	-0.06419	-0.07957	-0.0903	-0.246	-0.31527	-0.2389	-0.18604	-0.09672	-0.10478	-0.08878	-0.21404	-0.31183	-0.09327	-0.0957	-0.07574	-0.22014	-0.08205	-0.07008	-0.23343	-0.05207	-0.08936	-0.08889	-0.09429	-0.05152	-0.10175	-0.08417	-0.05561	-0.09715	-0.07403	-0.05143
CLEC4A	ENSG00000111729	ss1388063641	12	8123632	8138607	12_8154762	6	-0.01067	0.0394	0.00402	-0.06524	-0.02878	-0.02606	-0.06541	-0.00655	-0.03503	-0.02478	-0.07549	-0.2122	-0.26593	-0.13683	-0.12064	-0.05946	-0.08989	-0.00012	-0.10706	-0.15443	-0.07338	-0.06441	-0.03925	-0.12234	-0.0344	-0.01511	-0.17177	-0.04196	-0.0315	-0.04555	-0.01522	-0.05089	-0.05215	-0.05553	-0.01311	-0.03733	-0.00937	-0.00075
COX6A1	ENSG00000111775	rs61945854	12	120438090	120440742	12_120419636	3	-0.16156	-0.12252	-0.11966	-0.12036	-0.11198	-0.16	-0.15422	-0.18973	-0.12739	-0.17318	-0.19428	-0.09624	-0.13123	-0.13345	-0.1533	-0.08042	-0.09509	-0.04411	-0.1046	-0.10254	-0.07892	-0.05435	-0.06928	-0.12789	-0.0938	-0.10103	-0.06847	-0.09154	-0.06292	-0.09605	-0.05833	-0.08804	-0.08224	-0.05419	-0.04423	-0.08503	-0.0942	-0.06276
NEDD9	ENSG00000111859	rs553080319	6	11183298	11382348	6_11296679	6	-0.03931	0.00373	-0.01576	0.03221	0.03981	0.0316	-0.02064	0.02472	0.00665	-0.04904	-0.0264	0.22247	0.24005	0.18549	0.15188	0.09129	0.11201	0.03809	0.17017	0.2218	0.05953	0.20045	0.06961	0.20191	0.10055	0.07054	0.17231	0.02681	0.03334	0.03706	0.00607	0.04976	0.02251	0.04896	0.04195	0.04039	0.02362	0.00097
HDDC2	ENSG00000111906	rs2873640	6	125219962	125302078	6_125246080	4	0.05256	0.06356	0.06944	0.06508	0.08036	0.04706	0.061	0.05018	0.07789	0.07318	0.08944	0.1903	0.22189	0.19419	0.17244	0.07472	0.1518	0.08324	0.16568	0.16478	0.12739	0.17434	0.08771	0.18436	0.10465	0.08131	0.17177	0.11632	0.1073	0.09182	0.09755	0.07209	0.14248	0.05429	0.05166	0.0809	0.10311	0.03152
MTRF1L	ENSG00000112031	rs4988945	6	152987362	153002685	6_152371935	4	-0.13423	-0.0686	-0.10866	-0.15284	-0.11839	-0.06862	-0.13343	-0.13182	-0.12827	-0.13064	-0.16063	-0.19145	-0.17283	-0.2129	-0.1497	-0.10804	-0.11393	-0.11492	-0.13029	-0.16468	-0.17638	-0.13862	-0.13314	-0.14087	-0.12579	-0.08191	-0.1446	-0.12279	-0.12493	-0.08057	-0.0918	-0.06287	-0.13596	-0.09172	-0.05212	-0.07191	-0.09205	-0.07852
KCTD20	ENSG00000112078	rs4713957	6	36442767	36491143	6_36308365	5	-0.23389	-0.12042	-0.18336	-0.24475	-0.1851	-0.11936	-0.18127	-0.20274	-0.18933	-0.20836	-0.2726	-0.12895	-0.14152	-0.13365	-0.12328	-0.0758	-0.08016	-0.10213	-0.09772	-0.1219	-0.11996	-0.12744	-0.07297	-0.14085	-0.11946	-0.05443	-0.09608	-0.14875	-0.14649	-0.11566	-0.1141	-0.09429	-0.14718	-0.11791	-0.07501	-0.10615	-0.14076	-0.1088
PHACTR1	ENSG00000112137	rs11756487	6	12716805	13290484	6_12355835	6	0.0194	-0.00788	0.02878	0.03624	-0.01202	0.00143	0.00725	-0.00446	0.01251	0.01354	-0.00715	0.17429	0.18769	0.12727	0.12092	0.04673	0.06074	0.04522	0.06644	0.15283	0.05114	0.02122	0.03822	0.17462	0.04347	0.02765	0.13982	0.01087	0.03554	0.02325	0.0146	0.00805	0.03092	0.00743	0.00573	0.01592	0.00981	-0.00871
FBXO9	ENSG00000112146	rs1043937	6	53051991	53100873	6_52668753	3	-0.11597	-0.07979	-0.10927	-0.11857	-0.11907	-0.09236	-0.12368	-0.1085	-0.13911	-0.14987	-0.11719	-0.04313	-0.00368	-0.05675	-0.04933	-0.04524	-0.0309	-0.05787	-0.04778	-0.04478	-0.08483	-0.03217	-0.05765	-0.04455	-0.0963	-0.05116	-0.0526	-0.10312	-0.08259	-0.06825	-0.05714	-0.07917	-0.08928	-0.06273	-0.07343	-0.07786	-0.11677	-0.08963
CRYBG1	ENSG00000112297	rs59357773	6	106360808	106571978	6_105372057	4	-0.15189	-0.11981	-0.12462	-0.11799	-0.11989	-0.09902	-0.12016	-0.12712	-0.13081	-0.14766	-0.14478	-0.21374	-0.24973	-0.1908	-0.18501	-0.10782	-0.1168	-0.09666	-0.17455	-0.20933	-0.1004	-0.14184	-0.07858	-0.17508	-0.11529	-0.08985	-0.17711	-0.12217	-0.1258	-0.11512	-0.10634	-0.05702	-0.10828	-0.11559	-0.08269	-0.11638	-0.11306	-0.09771
SMAP1	ENSG00000112305	rs190884104	6	70667776	70862015	6_70787755	6	-0.01907	-0.0125	-0.02424	-0.02714	-0.01607	-0.09209	-0.01328	-0.05114	-0.03436	-0.05709	-0.05799	-0.15762	-0.22321	-0.15649	-0.24194	-0.08281	-0.0908	-0.08889	-0.14673	-0.20937	-0.09221	-0.14694	-0.06651	-0.17582	-0.15863	-0.07065	-0.16683	-0.02243	-0.07896	-0.05441	0.00419	-0.04581	-0.06122	-0.05745	-0.07125	-0.05162	-0.07132	-0.03068
C6orf62	ENSG00000112308	rs2744601	6	24704861	24720836	6_24533277	3	-0.23168	-0.17039	-0.24094	-0.18165	-0.2135	-0.12771	-0.24719	-0.25978	-0.17075	-0.18167	-0.14701	-0.08656	0.00646	-0.02742	-0.14853	-0.04341	-0.0356	-0.11264	-0.04134	-0.02306	-0.08283	-0.15797	-0.08003	-0.00881	-0.11452	-0.08529	-0.02202	-0.19332	-0.13217	-0.16023	-0.11399	-0.10849	-0.15646	-0.12405	-0.11945	-0.11729	-0.18052	-0.11642
SNX3	ENSG00000112335	rs12529740	6	108211222	108261260	6_108466890	4	0.10891	0.09429	0.10484	0.149	0.09284	0.10161	0.13514	0.11738	0.08273	0.10991	0.14754	0.221	0.22322	0.26021	0.19639	0.10234	0.16276	0.11954	0.24878	0.21056	0.18234	0.1966	0.13635	0.24472	0.17027	0.12047	0.19239	0.19198	0.16469	0.1691	0.13152	0.12288	0.15506	0.13444	0.09876	0.14653	0.1865	0.06684
FIG4	ENSG00000112367	rs6568602	6	109691312	109825428	6_109732073	6	0.00497	0.04436	0.03255	-0.02598	0.03758	0.06376	0.00912	-0.00853	0.02834	0.01906	0.00452	0.23148	0.27411	0.12707	0.23218	0.03092	0.11208	0.04349	0.18047	0.16665	0.041	0.03887	0.05884	0.20101	0.05734	0.01316	0.14395	0.04874	0.11852	0.04254	0.05705	0.0507	0.10738	0.08537	0.08496	0.05359	0.07713	0.04392
PERP	ENSG00000112378	rs642627	6	138088505	138107511	6_137885646	2	0.05893	-0.01395	0.07728	0.13993	-0.04438	0.02004	0.09138	0.00232	0.06858	0.08429	0.02054	0.0682	0.0287	-0.0864	-0.00175	0.01804	-0.0727	-0.11558	-0.03329	-0.00511	-0.12501	-0.16676	-0.10008	0.02592	-0.15317	-0.06942	-0.00421	-0.07341	-0.07147	0.06207	0.01	0.03518	0.00237	0.0131	0.06795	0.06596	0.05776	0.04583
SLC16A10	ENSG00000112394	rs4945876	6	111087503	111231194	6_111094437	6	-0.0155	-0.03827	-0.05362	-0.05723	-0.04564	-0.02757	0.03922	-0.05213	-0.0682	0.02417	-0.06003	-0.19662	-0.25655	-0.11039	-0.18535	-0.04832	-0.06153	-0.04784	-0.14157	-0.17654	-0.07238	-0.08441	-0.06338	-0.17503	-0.08514	-0.08816	-0.17867	-0.07158	-0.09169	-0.04719	-0.08594	-0.01221	-0.03512	-0.07607	-0.03538	-0.10444	-0.06338	-0.0452
PHACTR2	ENSG00000112419	rs7738738	6	143536845	143831185	6_143713132	3	0.12878	0.07956	0.09579	0.13071	0.09974	0.07162	0.11808	0.13272	0.1254	0.1148	0.12646	0.09546	0.10803	0.07035	0.07895	0.03888	0.0359	0.04858	0.05286	0.0656	0.06235	0.05776	0.02679	0.10614	0.06063	0.02696	0.08418	0.06649	0.06161	0.03281	0.02526	0.03155	0.06312	0.01596	0.02261	0.03046	0.0628	0.05061
PRPF4B	ENSG00000112739	rs11970389	6	4021267	4064983	6_3250422	3	-0.15852	-0.09652	-0.14484	-0.18425	-0.14196	-0.1004	-0.15556	-0.14941	-0.1703	-0.14715	-0.19359	-0.17591	-0.18923	-0.18539	-0.1515	-0.08262	-0.1036	-0.10303	-0.1787	-0.17723	-0.12684	-0.13718	-0.09613	-0.14592	-0.10801	-0.06211	-0.08313	-0.13855	-0.11979	-0.10267	-0.10112	-0.10957	-0.13451	-0.08251	-0.09675	-0.06443	-0.1122	-0.10094
TENT5A	ENSG00000112773	rs9350937	6	81491439	81752774	6_81881562	3	-0.21323	-0.13349	-0.13862	-0.13677	-0.16478	-0.08094	-0.19439	-0.15869	-0.18559	-0.21334	-0.22537	-0.07826	-0.04979	-0.05505	-0.09494	-0.03618	-0.03539	-0.07776	-0.06545	-0.09698	-0.08434	-0.10702	-0.06285	-0.08161	-0.08041	-0.0811	-0.06049	-0.11503	-0.09751	-0.09311	-0.06187	-0.08187	-0.12798	-0.08873	-0.07806	-0.06855	-0.08508	-0.07546
NME5	ENSG00000112981	rs58392854	5	138115172	138139443	5_137148583	4	-0.08351	-0.07865	-0.05113	-0.08739	-0.07414	-0.04901	-0.09176	0.0176	-0.06657	-0.07467	-0.10312	-0.19373	-0.20752	-0.16702	-0.16474	-0.09284	-0.0944	-0.04576	-0.16808	-0.18317	-0.07923	-0.0901	-0.06624	-0.16846	-0.07902	-0.09014	-0.17042	-0.09018	-0.06768	-0.08003	-0.07314	-0.05909	-0.09987	-0.07936	-0.05178	-0.09546	-0.07492	-0.07228
HBEGF	ENSG00000113070	rs6876364	5	140332843	140346631	5_141027409	3	-0.1043	-0.08988	-0.09867	-0.11221	-0.09816	-0.07244	-0.10086	-0.10693	-0.10686	-0.1098	-0.11118	-0.08316	-0.07771	-0.06385	-0.07395	-0.04829	-0.03842	-0.05835	-0.07176	-0.06652	-0.07566	-0.0722	-0.05385	-0.07992	-0.06763	-0.05593	-0.06265	-0.07372	-0.06857	-0.06853	-0.06882	-0.05706	-0.07987	-0.07051	-0.05081	-0.07131	-0.08146	-0.06531
HMGCR	ENSG00000113161	rs1809343	5	75336329	75362104	5_74475341	6	-0.06457	-0.05847	-0.06112	-0.05265	-0.05513	-0.05347	-0.05761	-0.06334	-0.06533	-0.06772	-0.0674	-0.08261	-0.0889	-0.0767	-0.07695	-0.04038	-0.0575	-0.05103	-0.06934	-0.08174	-0.05896	-0.06344	-0.05274	-0.07316	-0.06514	-0.05073	-0.06461	-0.06652	-0.05947	-0.05472	-0.05274	-0.05129	-0.06341	-0.05283	-0.04133	-0.05609	-0.05361	-0.04217
HMGCR	ENSG00000113161	rs820856	5	75336329	75362104	5_74665784	6	0.00617	-0.01287	0.03101	0.0414	0.0509	0.00811	0.02344	0.00758	0.05074	0.08662	0.04268	0.16904	0.20745	0.15174	0.19609	0.08283	0.09514	0.00798	0.19511	0.28655	0.06142	0.02592	0.07264	0.20985	0.07509	0.0479	0.14412	0.04256	0.03872	0.00572	0.02852	0.0127	0.05354	0.05299	0.01208	0.01756	0.03935	0.00545
COL4A3BP	ENSG00000113163	rs7444263	5	75356345	75512138	5_76182937	6	-0.05864	-0.04506	-0.05561	-0.06868	-0.0542	-0.03512	-0.05982	-0.05932	-0.05884	-0.06289	-0.06288	-0.08125	-0.09015	-0.07549	-0.06888	-0.03304	-0.04382	-0.03806	-0.06295	-0.07562	-0.04669	-0.05494	-0.0383	-0.06406	-0.05087	-0.0349	-0.06032	-0.05279	-0.05646	-0.04653	-0.04165	-0.03236	-0.05115	-0.04391	-0.02976	-0.03801	-0.04333	-0.03833
TARS	ENSG00000113407	rs72739285	5	33440696	33469539	5_32639489	4	-0.08925	-0.07194	-0.1021	-0.01003	-0.05869	-0.10509	-0.03018	-0.04389	-0.04203	-0.07308	-0.06532	-0.19937	-0.21779	-0.18552	-0.15565	-0.05295	-0.10732	-0.07066	-0.12549	-0.17843	-0.10866	-0.10478	-0.0726	-0.1589	-0.12482	-0.0986	-0.159	-0.11695	-0.11776	-0.08731	-0.08666	-0.04578	-0.08758	-0.07203	-0.06443	-0.10115	-0.06469	-0.00465
LNPEP	ENSG00000113441	rs200089427	5	96935394	97037515	5_96891539	6	0.04927	-0.01147	-0.00033	-0.0233	0.02371	0.00781	-0.01529	-0.00605	0.00038	0.00508	0.01675	0.13833	0.12931	0.11071	0.12928	0.01867	0.05461	0.03853	0.07071	0.09381	0.03479	0.05777	0.02158	0.0849	0.05942	0.0278	0.10103	0.03085	0.02786	0.02741	0.00841	-0.00035	0.0234	0.01472	0.0208	0.02513	0.01719	0.01147
PDE4D	ENSG00000113448	rs17529085	5	58969038	60522120	5_61072954	3	0.15582	0.1068	0.15047	0.14671	0.122	0.08312	0.11775	0.13332	0.14734	0.18037	0.16789	0.14005	0.13599	0.10635	0.12522	0.05411	0.06433	0.04995	0.10796	0.10884	0.06726	0.0637	0.04962	0.10854	0.07222	0.05261	0.0871	0.11003	0.07381	0.0589	0.07934	0.05941	0.08517	0.07749	0.05067	0.05938	0.06593	0.05679
SLC12A7	ENSG00000113504	rs4639275	5	1050376	1112035	5_1109477	4	-0.00137	-0.05477	0.04318	0.16031	0.06769	0.0284	-0.08954	0.0145	-0.03994	0.03465	0.03547	0.34545	0.53437	0.45365	0.30216	0.13566	0.26312	0.22761	0.36114	0.31824	0.41348	0.51182	0.22621	0.24029	0.51907	0.17084	0.23444	0.178	0.25073	0.34267	0.29089	0.17807	0.17629	0.12938	0.25284	0.26827	0.00084	-0.00344
RAD50	ENSG00000113522	rs3805681	5	132556019	132646344	5_132202167	6	-0.04588	-0.05324	-0.04955	-0.07755	-0.09942	-0.03378	-0.08134	-0.06599	-0.09226	-0.08838	-0.08192	-0.22461	-0.19418	-0.13893	-0.17465	-0.07035	-0.09591	-0.04753	-0.13305	-0.19728	-0.08445	-0.09845	-0.0737	-0.15543	-0.08921	-0.06997	-0.16942	-0.07282	-0.06478	-0.08579	-0.06696	-0.04917	-0.078	-0.06038	-0.05017	-0.05258	-0.06578	-0.04957
ST8SIA4	ENSG00000113532	rs187337547	5	100806935	100903266	5_101021971	5	-0.23438	-0.15052	-0.2093	-0.284	-0.18773	-0.11647	-0.25693	-0.23037	-0.21042	-0.23654	-0.23655	-0.05707	-0.06922	-0.0822	-0.09784	-0.03007	-0.06506	-0.09115	-0.08414	-0.05816	-0.10454	-0.06722	-0.07108	-0.07409	-0.09386	-0.05653	-0.02413	-0.13343	-0.13292	-0.08567	-0.08983	-0.08183	-0.12584	-0.06252	-0.05281	-0.07124	-0.11536	-0.1024
ST8SIA4	ENSG00000113532	rs28463767	5	100806935	100903266	5_101775545	4	0.05373	0.00926	0.02575	0.04515	0.00783	0.04143	0.00743	0.02881	0.02466	0.01628	0.03323	0.21195	0.23332	0.2291	0.16467	0.06785	0.12133	0.0791	0.16296	0.24965	0.09095	0.12534	0.08404	0.24763	0.11639	0.07684	0.16798	0.10199	0.11179	0.11459	0.04771	0.04853	0.09812	0.09121	0.05968	0.11386	0.05005	0.04259
GNPDA1	ENSG00000113552	rs60654272	5	141991749	142013041	5_142021149	6	-0.04964	-0.05524	-0.03611	-0.05056	-0.04305	-0.03813	-0.03982	-0.02471	-0.05222	-0.03615	-0.09864	-0.17433	-0.21054	-0.19739	-0.18477	-0.0686	-0.06304	-0.06085	-0.14277	-0.27453	-0.06622	-0.07414	-0.06458	-0.16148	-0.04253	-0.05712	-0.14943	-0.09026	-0.08622	-0.08297	-0.08633	-0.03378	-0.10251	-0.07031	-0.05082	-0.06683	-0.05028	-0.04416
PPP2CA	ENSG00000113575	rs329308	5	134194334	134226142	5_134563492	4	0.13304	0.10197	0.0901	0.05755	0.0753	0.12139	0.0792	0.11468	0.10664	0.11296	0.09574	0.16944	0.17445	0.18744	0.15634	0.08531	0.12997	0.15706	0.14425	0.17824	0.13192	0.12991	0.13609	0.17385	0.16834	0.09652	0.13252	0.16521	0.11603	0.13085	0.11986	0.08438	0.1216	0.12521	0.10538	0.14011	0.12013	0.06773
H2AFY	ENSG00000113648	rs6889807	5	135333900	135399914	5_134490836	4	-0.10959	-0.04143	-0.11301	-0.08466	-0.10289	-0.05944	-0.07897	-0.10524	-0.09641	-0.0936	-0.09939	-0.18441	-0.26011	-0.19716	-0.15933	-0.08049	-0.14297	-0.0949	-0.16082	-0.21415	-0.08545	-0.14603	-0.09502	-0.19659	-0.13275	-0.11152	-0.15104	-0.11952	-0.11233	-0.10792	-0.10306	-0.07265	-0.11735	-0.08722	-0.07328	-0.06971	-0.07588	-0.06492
TCERG1	ENSG00000113649	rs1480157	5	146447311	146511961	5_147043866	6	-0.02714	-0.06391	-0.05005	-0.03229	-0.06515	-0.04781	-0.05735	-0.06155	-0.06496	-0.05772	-0.05262	-0.18861	-0.14182	-0.15142	-0.13863	-0.08759	-0.07192	-0.06975	-0.15868	-0.15475	-0.11036	-0.12664	-0.07749	-0.16769	-0.09727	-0.06368	-0.14975	-0.06957	-0.0669	-0.09017	-0.05665	-0.05176	-0.06493	-0.07782	-0.06587	-0.08672	-0.02223	-0.02914
HMGXB3	ENSG00000113716	rs2244836	5	150000046	150053142	5_149896810	6	0.06541	0.0547	0.06572	0.05735	0.06323	0.04996	0.04446	0.07416	0.05163	0.08232	0.10107	0.1214	0.1459	0.11927	0.11164	0.04252	0.06976	0.06128	0.11367	0.11434	0.06824	0.0854	0.06023	0.08989	0.09332	0.04574	0.09551	0.06952	0.08715	0.06095	0.05195	0.05328	0.04642	0.03266	0.02752	0.05892	0.0531	0.03761
HRH2	ENSG00000113749	rs4868694	5	175658030	175710756	5_176682751	5	-0.26695	-0.31692	-0.24626	-0.37474	-0.17494	-0.03333	-0.26538	-0.17578	-0.28925	-0.33764	-0.55202	-0.1203	0.03075	-0.07764	-0.08689	-0.11954	-0.01698	-0.07495	0.02905	-0.0442	-0.03969	-0.056	-0.04889	-0.05767	-0.07182	-0.0476	-0.02896	-0.21419	-0.0604	-0.31821	-0.14916	-0.10403	-0.07939	-0.15594	-0.09165	-0.08428	-0.11991	-0.11679
BCL6	ENSG00000113916	rs7650956	3	187721377	187745727	3_186925490	6	0.04523	0.04121	0.0462	0.05948	0.03205	0.04159	0.07564	0.08267	0.08374	0.0441	0.0551	-0.19266	-0.16287	-0.10498	-0.10666	-0.04056	-0.04122	-0.01962	-0.07354	-0.16742	-0.02049	-0.0479	-0.0201	-0.12557	-0.03261	-0.00962	-0.11887	0.03917	0.03555	-0.00814	0.00428	0.01484	0.0071	-0.0003	-0.02012	-0.01159	0.04113	0.04431
CBLB	ENSG00000114423	rs4894834	3	105655461	105869552	3_105723465	3	-0.19962	-0.12808	-0.15527	-0.13748	-0.13045	-0.10385	-0.14656	-0.18132	-0.17091	-0.16242	-0.14363	-0.08808	-0.10925	-0.08426	-0.10206	-0.05717	-0.05782	-0.08692	-0.0778	-0.05997	-0.09745	-0.10691	-0.07743	-0.08343	-0.09656	-0.04407	-0.08924	-0.0992	-0.12829	-0.10451	-0.10248	-0.08254	-0.13278	-0.09337	-0.07866	-0.09084	-0.15121	-0.09143
BBX	ENSG00000114439	rs55656137	3	107522936	107811324	3_108021385	6	0.07383	0.04974	0.06195	0.07921	0.06368	0.04319	0.07678	0.07549	0.07116	0.07075	0.08004	0.05276	0.05975	0.05876	0.05168	0.02477	0.03606	0.04425	0.05125	0.05291	0.04334	0.05349	0.03799	0.04841	0.04334	0.02526	0.04699	0.05762	0.06122	0.04221	0.0415	0.03154	0.04822	0.04429	0.02385	0.03215	0.04469	0.03298
IFT57	ENSG00000114446	rs10933965	3	108160812	108222570	3_108826531	3	0.15103	0.13007	0.17587	0.07809	0.13002	0.07688	0.11455	0.16901	0.14874	0.15776	0.17853	0.15015	0.18526	0.14729	0.12683	0.04488	0.09519	0.12005	0.09986	0.1731	0.10757	0.06875	0.07016	0.13334	0.07979	0.05952	0.12946	0.12341	0.06798	0.06438	0.09853	0.04932	0.12932	0.10691	0.07954	0.07212	0.12481	0.07713
GNB4	ENSG00000114450	rs141472172	3	179396089	179451590	3_178441401	2	0.02546	0.04332	0.03073	0.08225	0.0373	0.00414	0.06023	0.01581	0.04629	0.01892	0.04049	-0.14006	-0.15649	-0.11059	-0.08714	-0.03672	-0.04716	-0.00238	-0.07016	-0.123	-0.0225	-0.02581	-0.01417	-0.1081	-0.01368	-0.01847	-0.09267	0.00634	0.0068	0.00821	0.02233	-0.00396	0.01215	-0.00165	-0.00749	0.00748	0.0277	0.02184
FRMD4B	ENSG00000114541	rs11720197	3	69169990	69542583	3_69358602	4	-0.13708	-0.0587	-0.07107	-0.03096	-0.07736	-0.0622	-0.02261	-0.01492	-0.07709	-0.05413	-0.00092	-0.27699	-0.30358	-0.23851	-0.17457	-0.11238	-0.15907	-0.09436	-0.20239	-0.23147	-0.09993	-0.1291	-0.09808	-0.21139	-0.11304	-0.09117	-0.26386	-0.12302	-0.12803	-0.1325	-0.15655	-0.08809	-0.15425	-0.07678	-0.12326	-0.14016	-0.11068	-0.09272
CISH	ENSG00000114737	rs13066140	3	50606490	50611831	3_50116790	4	-0.1187	-0.11432	-0.13592	-0.15609	-0.12228	-0.07377	-0.14443	-0.13255	-0.12823	-0.14267	-0.13696	-0.16263	-0.19886	-0.15896	-0.14828	-0.08252	-0.10152	-0.08956	-0.16451	-0.15413	-0.11324	-0.12618	-0.07088	-0.14321	-0.09546	-0.05894	-0.15148	-0.10527	-0.1106	-0.09047	-0.1204	-0.07794	-0.11626	-0.09637	-0.06972	-0.09007	-0.09969	-0.0871
COMMD2	ENSG00000114744	rs1032465	3	149738470	149752499	3_148879695	3	0.14479	0.09118	0.08842	0.04519	0.15304	0.12246	0.09828	0.12404	0.15722	0.1505	0.16825	0.11546	0.0959	0.02086	0.13241	0.07206	0.07507	0.06353	0.08717	0.11975	0.0987	0.09721	0.06713	0.07985	0.11439	0.07396	0.13834	0.07606	0.12652	0.10257	0.05235	0.0767	0.13158	0.07148	0.11005	0.10979	0.1097	0.14077
SPCS1	ENSG00000114902	rs76549183	3	52704955	52711146	3_51742804	3	-0.13035	-0.09451	-0.11861	-0.10747	-0.09532	-0.09402	-0.10941	-0.11695	-0.09987	-0.11774	-0.11428	-0.06576	-0.04454	-0.08164	-0.06545	-0.05408	-0.06109	-0.07616	-0.07728	-0.06505	-0.09646	-0.08733	-0.0663	-0.05594	-0.08297	-0.05974	-0.04945	-0.09301	-0.08902	-0.09505	-0.08413	-0.06953	-0.09539	-0.07179	-0.07122	-0.07317	-0.10041	-0.07934
DGUOK	ENSG00000114956	rs4077241	2	73926826	73958961	2_73957550	4	-0.09866	-0.11359	-0.10488	-0.10617	-0.09409	-0.07128	-0.09996	-0.11492	-0.11461	-0.12446	-0.12527	-0.25467	-0.27477	-0.26403	-0.20957	-0.09284	-0.14586	-0.11487	-0.2024	-0.25887	-0.14615	-0.1704	-0.11476	-0.23654	-0.14795	-0.12175	-0.23076	-0.1383	-0.14956	-0.13027	-0.10366	-0.09749	-0.15769	-0.10153	-0.08488	-0.11965	-0.10893	-0.08415
STEAP3	ENSG00000115107	rs77969699	2	119223831	119265652	2_118270876	4	0.17659	0.12241	0.13762	0.19534	0.14688	0.07084	0.16638	0.15901	0.18028	0.19062	0.21881	0.26075	0.28892	0.23927	0.18177	0.10333	0.12704	0.10924	0.2314	0.22688	0.1386	0.15306	0.10525	0.223	0.13919	0.08146	0.19584	0.14366	0.12802	0.12045	0.10973	0.0864	0.11859	0.11291	0.07636	0.09773	0.11461	0.0967
ITGA4	ENSG00000115232	rs3770126	2	181457202	181536187	2_181472157	4	-0.12611	-0.10567	-0.13852	-0.21508	-0.13798	-0.07038	-0.12573	-0.11945	-0.10519	-0.14562	-0.10325	-0.22549	-0.2197	-0.19534	-0.20637	-0.09178	-0.0881	-0.0304	-0.09798	-0.187	-0.12767	-0.06426	-0.08715	-0.08167	-0.07253	0.00347	-0.15801	-0.10319	-0.06413	-0.02076	0.03218	0.00865	-0.05202	-0.02847	-0.02383	0.01791	-0.00182	-0.04542
SNX17	ENSG00000115234	rs7588614	2	27370496	27377533	2_26676001	4	-0.10879	-0.06872	-0.07271	-0.14763	-0.1168	-0.08539	-0.1396	-0.1184	-0.11757	-0.10708	-0.11823	-0.19255	-0.22688	-0.21365	-0.19994	-0.07741	-0.10821	-0.07679	-0.15483	-0.23065	-0.11147	-0.12894	-0.08638	-0.15323	-0.0959	-0.0768	-0.1341	-0.13105	-0.10962	-0.05014	-0.05637	-0.05352	-0.0933	-0.05987	-0.03221	-0.09012	-0.06422	-0.05283
PCGF1	ENSG00000115289	rs80161908	2	74505043	74508580	2_75458835	5	0.2759	0.26634	0.24434	0.31672	0.23275	0.13974	0.22123	0.19695	0.34833	0.34694	0.32127	0.00918	-0.04582	0.03904	0.00078	0.02658	-0.01669	0.07392	0.04505	-0.00774	0.15065	0.08723	0.07102	-0.02524	0.03579	0.1161	-0.08009	0.10648	0.09935	0.11311	0.12384	0.09349	0.09324	0.13504	0.07386	0.10912	0.13165	0.10578
CLIP4	ENSG00000115295	rs17744052	2	29097705	29189643	2_29066545	6	0.0542	0.02506	0.03149	0.04751	0.03634	0.02551	0.03535	0.04192	0.0456	0.04156	0.04645	0.10703	0.11648	0.08227	0.07083	0.034	0.03952	0.02449	0.07541	0.09008	0.04646	0.044	0.03033	0.08122	0.04527	0.02542	0.06828	0.03905	0.03979	0.03707	0.04072	0.02414	0.05027	0.02231	0.02748	0.02738	0.0418	0.02441
SPTBN1	ENSG00000115306	rs2941584	2	54456285	54671445	2_54654484	6	0.02862	-0.01996	0.01908	-0.00098	0.00042	0.04462	-0.01353	-0.01641	0.01743	0.04228	-0.03799	0.20703	0.3041	0.20622	0.14155	0.04428	0.12287	0.05511	0.16467	0.18112	0.04045	0.02987	0.07313	0.21503	0.03659	0.04106	0.15946	0.0368	-0.01527	-0.00028	-0.01204	-0.03181	-0.01259	-0.00808	0.0237	0.00148	-0.03771	-0.02605
GALNT3	ENSG00000115339	rs72887457	2	165747591	165794682	2_165957759	4	0.19605	0.15873	0.13343	0.13469	0.13446	0.10882	0.10007	0.10927	0.1268	0.13419	0.17495	0.36992	0.38949	0.2951	0.26883	0.1081	0.16438	0.11998	0.29092	0.3401	0.15217	0.14857	0.11966	0.29509	0.14399	0.14942	0.25729	0.1301	0.1501	0.20621	0.14239	0.10196	0.18229	0.13691	0.10671	0.16208	0.15536	0.1095
POLE4	ENSG00000115350	rs4563249	2	74958492	74970128	2_74126889	3	-0.12672	-0.07426	-0.10416	-0.2633	-0.12572	-0.06226	-0.14992	-0.12753	-0.11796	-0.16959	-0.18879	-0.0353	-0.09372	-0.01136	-0.06584	-0.0378	-0.01104	-0.08273	-0.06629	-0.03494	-0.0778	-0.00787	-0.06949	-0.02648	-0.10384	-0.03349	-0.06447	-0.05442	-0.06372	-0.03987	-0.08565	-0.03083	-0.04831	-0.06251	-0.04672	-0.0442	-0.06123	-0.035
EFEMP1	ENSG00000115380	rs6717000	2	55865967	55924139	2_55712100	4	-0.16105	-0.03242	-0.09987	-0.02254	-0.08961	-0.08414	-0.04731	-0.09705	-0.08177	-0.09343	-0.09894	-0.21548	-0.23579	-0.2152	-0.18102	-0.04829	-0.13029	-0.09252	-0.15681	-0.20671	-0.09927	-0.11526	-0.0817	-0.17676	-0.11436	-0.05913	-0.16053	-0.10696	-0.1155	-0.10309	-0.07255	-0.06045	-0.11312	-0.10083	-0.06041	-0.08466	-0.08677	-0.05549
FN1	ENSG00000115414	rs4673823	2	215360440	215436172	2_214384857	6	-0.0133	-0.02665	-0.02616	0.03976	0.12044	-0.08046	0.06137	-0.028	0.00708	0.1049	0.03075	0.06564	0.01766	0.02046	-0.03509	-0.02287	0.01886	-0.02404	-0.02042	0.00774	-0.02669	-0.00585	0.03754	-0.01918	-0.00204	-0.05417	0.01273	-0.02817	-0.02657	-0.05551	-0.03104	-0.041	-0.08416	-0.11043	-0.13913	-0.1381	-0.03662	-0.01004
DNAH6	ENSG00000115423	rs6547588	2	84516455	84819589	2_84984309	6	-0.08536	-0.05974	-0.07837	-0.08203	-0.07938	-0.05579	-0.08902	-0.07356	-0.07445	-0.08237	-0.0826	-0.0689	-0.07169	-0.07927	-0.07457	-0.03702	-0.05685	-0.05369	-0.06244	-0.07824	-0.06164	-0.05757	-0.04649	-0.06839	-0.0549	-0.03363	-0.06309	-0.06194	-0.06171	-0.0481	-0.05406	-0.04545	-0.05669	-0.05258	-0.03256	-0.04717	-0.05137	-0.0464
UNC50	ENSG00000115446	rs76212641	2	98608579	98618515	2_99494235	3	-0.1667	-0.10395	-0.18915	-0.18543	-0.14099	-0.15377	-0.22995	-0.27622	-0.16704	-0.19037	-0.18118	0.01183	-0.00407	-0.01804	-0.1161	-0.026	-0.07489	-0.16092	-0.01411	-0.0694	-0.12304	-0.16493	-0.08519	-0.03245	-0.13119	-0.03992	-0.12999	-0.1607	-0.15658	-0.15435	-0.1383	-0.13494	-0.1836	-0.18682	-0.11851	-0.1346	-0.14367	-0.12454
IGFBP2	ENSG00000115457	rs56018618	2	216632828	216664436	2_216619501	1	-0.03298	0.01154	0.0904	-0.16211	0.02169	-0.01845	-0.06984	0.00264	-0.10162	0.01387	-0.11753	-0.7289	-0.80923	-0.71844	-0.54331	-0.22744	-0.2926	-0.04653	-0.53255	-0.72295	-0.16916	-0.12586	-0.12353	-0.53584	-0.24261	-0.07729	-0.41891	0.04128	-0.09501	-0.18615	-0.13865	-0.10097	-0.15057	-0.14478	-0.07424	-0.00621	-0.07566	-0.13607
IGFBP5	ENSG00000115461	rs2373083	2	216672105	216695525	2_217565783	4	-0.19846	-0.10945	-0.17701	-0.14325	-0.13107	-0.10504	-0.12051	-0.16583	-0.15273	-0.18839	-0.13134	-0.20265	-0.22342	-0.21059	-0.22226	-0.06756	-0.13673	-0.10514	-0.16842	-0.19421	-0.11397	-0.13101	-0.06482	-0.18065	-0.12394	-0.1037	-0.13593	-0.15633	-0.1516	-0.07573	-0.10761	-0.08685	-0.10461	-0.08127	-0.07514	-0.03002	-0.09401	-0.11197
GGCX	ENSG00000115486	rs13387999	2	85544723	85561547	2_85584951	6	0.04289	0.04717	0.09452	-0.10099	-0.01	0.0105	-0.03105	0.01532	0.04431	0.11215	0.01776	-0.19534	-0.19266	-0.20763	-0.05747	-0.06693	-0.05894	-0.04213	-0.10124	-0.17537	-0.10533	-0.12658	-0.06252	-0.18961	-0.09802	-0.04351	-0.14262	-0.04094	-0.01247	-0.04375	-0.00624	-0.03041	-0.03632	-0.00575	0.01208	-0.03446	0.01163	-0.05084
ST3GAL5	ENSG00000115525	rs80304739	2	85837120	85905199	2_85915416	4	-0.15766	-0.08286	-0.11922	-0.08391	-0.11178	-0.0935	-0.09046	-0.07495	-0.13583	-0.1471	-0.17541	-0.37276	-0.37865	-0.29443	-0.26685	-0.11578	-0.15257	-0.111	-0.27675	-0.33781	-0.14403	-0.15944	-0.11311	-0.29222	-0.16009	-0.09767	-0.24163	-0.1427	-0.14029	-0.1006	-0.1115	-0.04109	-0.14842	-0.10806	-0.08419	-0.13154	-0.10075	-0.07211
MOB4	ENSG00000115540	rs62277907	2	197515571	197553699	2_198095786	3	-0.18795	-0.13101	-0.1616	-0.21468	-0.18225	-0.11411	-0.19765	-0.19646	-0.19005	-0.17265	-0.18235	-0.07175	-0.11079	-0.10134	-0.09443	-0.03038	-0.06582	-0.08901	-0.09612	-0.09245	-0.10203	-0.11224	-0.07378	-0.07095	-0.09458	-0.05414	-0.05403	-0.11074	-0.09138	-0.10129	-0.10006	-0.05414	-0.13279	-0.10731	-0.06519	-0.0712	-0.11338	-0.09108
IL1R1	ENSG00000115594	rs1004548	2	102064544	102179874	2_102119246	2	0.12356	0.11058	0.1026	0.24954	0.10366	0.04517	0.20494	0.21586	0.17412	0.16963	0.18988	-0.04879	-0.05602	0.01263	0.036	0.05006	-0.03812	0.02821	-0.04839	-0.04296	0.03622	0.01823	0.02762	-0.08573	-0.01795	-0.00026	0.00407	0.02143	0.0586	0.0434	0.03134	0.00339	0.0266	-0.00343	0.00111	-5e-05	0.00118	0.02608
FHL2	ENSG00000115641	rs13391530	2	105357712	105438513	2_105020911	6	-0.07589	-0.05894	-0.07754	-0.08767	-0.05976	-0.04944	-0.08018	-0.06612	-0.08372	-0.07788	-0.09464	-0.07196	-0.08796	-0.07437	-0.06666	-0.03761	-0.04732	-0.04167	-0.066	-0.06595	-0.0473	-0.05304	-0.04006	-0.07054	-0.05021	-0.03274	-0.06129	-0.05536	-0.05484	-0.04933	-0.05246	-0.03844	-0.05252	-0.0454	-0.03589	-0.04341	-0.04562	-0.04415
MLPH	ENSG00000115648	rs74003110	2	237485428	237555318	2_237539545	4	-0.27514	-0.08676	-0.12214	0.16597	-0.03778	-0.04207	-0.03076	0.04387	-0.08882	-0.14133	-0.01204	-0.45184	-0.22521	-0.2882	-0.21663	0.02026	-0.00901	-0.0534	-0.15448	-0.2631	-0.05779	-0.04274	-0.06432	-0.23016	-0.13307	-0.01359	-0.26183	-0.13071	-0.10823	-0.07659	-0.08575	-0.06208	-0.08199	-0.06794	-0.00423	0.04319	0.00191	-0.024
ID2	ENSG00000115738	rs72786320	2	8678845	8684453	2_8746640	4	-0.21452	-0.11077	-0.17938	-0.1754	-0.16473	-0.14827	-0.25354	-0.19954	-0.19119	-0.21189	-0.20832	-0.31065	-0.36065	-0.35777	-0.28867	-0.11163	-0.12421	-0.13001	-0.24674	-0.33346	-0.19541	-0.1913	-0.13167	-0.26581	-0.17339	-0.09056	-0.20124	-0.14489	-0.1482	-0.07662	-0.09436	-0.09032	-0.12907	-0.10481	-0.03265	-0.07362	-0.09401	-0.09037
TAF1B	ENSG00000115750	rs2357257	2	9843354	9934416	2_9666277	6	0.07164	0.05567	0.06528	0.06627	0.06118	0.0435	0.0616	0.06479	0.06072	0.07428	0.06348	0.07749	0.08279	0.07136	0.07257	0.0351	0.04679	0.04202	0.06387	0.06961	0.04612	0.04919	0.04242	0.0626	0.05623	0.03697	0.06165	0.05732	0.06062	0.05059	0.04631	0.04212	0.05539	0.0528	0.03834	0.04583	0.05292	0.04491
BIRC6	ENSG00000115760	rs7584441	2	32357028	32618899	2_32845627	5	0.21569	0.18177	0.18842	0.21767	0.1953	0.12463	0.20344	0.20486	0.2005	0.24913	0.22258	0.16739	0.17205	0.15098	0.10649	0.07618	0.09369	0.12035	0.14277	0.16183	0.13785	0.14668	0.09274	0.18992	0.14063	0.10816	0.17362	0.16283	0.2078	0.14208	0.07365	0.11122	0.13317	0.13882	0.09663	0.15246	0.13907	0.15711
PLEKHB2	ENSG00000115762	rs34855926	2	131104847	131353709	2_131775404	3	0.10456	0.10841	0.08256	0.11511	0.10827	0.07711	0.09119	0.12468	0.11626	0.11702	0.11754	0.06171	0.06043	0.06966	0.08341	0.04574	0.04691	0.06834	0.06803	0.0679	0.08249	0.08696	0.07065	0.07457	0.0816	0.05442	0.065	0.09592	0.10555	0.07999	0.08916	0.0589	0.1024	0.09963	0.06327	0.0552	0.0948	0.07251
QPCT	ENSG00000115828	rs62134619	2	37344574	37373322	2_36358129	6	0.05864	0.05358	0.05583	0.05695	0.05293	0.04974	0.05336	0.05507	0.0552	0.05866	0.05729	0.07187	0.08011	0.07107	0.06625	0.04642	0.05152	0.04804	0.07005	0.07246	0.05637	0.05686	0.04761	0.06944	0.05876	0.04724	0.06998	0.05658	0.06047	0.05843	0.05397	0.04723	0.06051	0.05272	0.04549	0.05711	0.05825	0.05075
QPCT	ENSG00000115828	rs75079490	2	37344574	37373322	2_38030173	4	-0.08161	-0.03173	-0.05561	-0.04913	-0.05846	-0.05215	0.02208	-0.03846	-0.05885	-0.07299	-0.08234	-0.28592	-0.36552	-0.32823	-0.25185	-0.09791	-0.14359	-0.08515	-0.25192	-0.25287	-0.11848	-0.13275	-0.09516	-0.28901	-0.13227	-0.07796	-0.27404	-0.09739	-0.11523	-0.07603	-0.05025	-0.02237	-0.08742	-0.06559	-0.02929	-0.05219	-0.04678	-0.03872
COX7A2L	ENSG00000115944	rs11124874	2	42333546	42425088	2_42387938	5	0.14613	0.11199	0.18863	0.27628	0.19375	0.05334	0.1936	0.20406	0.22963	0.21313	0.22121	0.06124	0.10793	0.12658	0.10077	0.07146	0.14599	0.08611	0.10999	0.07719	0.18251	0.14515	0.08747	0.04665	0.15692	0.13672	0.17224	0.1803	0.14339	0.13939	0.11028	0.11408	0.09199	0.09402	0.06785	0.09148	0.1008	0.09888
PLEK	ENSG00000115956	rs11688267	2	68365173	68397453	2_68326350	4	0.09475	0.09581	0.10385	0.12875	0.07472	0.05889	0.09241	0.0991	0.09114	0.10222	0.10194	0.25954	0.24184	0.20469	0.17406	0.10471	0.0981	0.08566	0.17011	0.18913	0.0848	0.1217	0.06682	0.19128	0.11608	0.10382	0.15168	0.10923	0.06286	0.09248	0.08284	0.03011	0.10789	0.08362	0.05227	0.05715	0.08527	0.0627
EPAS1	ENSG00000116016	rs17035429	2	46293667	46386703	2_46651164	3	-0.13566	-0.07872	-0.14894	-0.11276	-0.10342	-0.04851	-0.13113	-0.1235	-0.13788	-0.15651	-0.13301	-0.06001	-0.06751	-0.06063	-0.0731	-0.03724	-0.01302	-0.05499	-0.04111	-0.05788	-0.04608	-0.06711	-0.05549	-0.04488	-0.0554	-0.02964	-0.05104	-0.05799	-0.07643	-0.02785	-0.05572	-0.04827	-0.06122	-0.05084	-0.03456	-0.05646	-0.08534	-0.04597
FARSB	ENSG00000116120	rs17497942	2	222570536	222656337	2_222521235	6	0.06109	0.0548	0.05676	0.07015	0.05601	0.04527	0.07103	0.06486	0.06359	0.07004	0.0696	0.05713	0.06656	0.0637	0.05974	0.02922	0.0392	0.04024	0.0556	0.06385	0.04398	0.04631	0.03217	0.04795	0.04977	0.03705	0.04937	0.05335	0.04749	0.047	0.05059	0.03532	0.05154	0.04675	0.03457	0.04248	0.05796	0.04208
DHCR24	ENSG00000116133	rs626452	1	54849633	54887218	1_54875678	6	0.15505	0.02316	0.05555	0.12542	0.07432	0.01777	0.14718	0.04938	0.08136	0.10276	0.0484	-0.27321	-0.27933	-0.20177	-0.21501	-0.13477	-0.08937	-0.0342	-0.23145	-0.21132	-0.0758	-0.09433	-0.05367	-0.22872	-0.06632	-0.05553	-0.24194	-0.01811	-0.06464	-0.1112	-0.07432	0.02318	-0.08804	-0.089	-0.03941	-0.12794	-0.0334	-0.0257
SCP2	ENSG00000116171	rs1883453	1	52927229	53051703	1_53866090	6	-0.02757	0.00785	-0.03265	-0.00785	-0.02207	-0.03354	-0.02811	-0.03126	-0.05847	-0.05645	-0.00722	-0.13348	-0.15496	-0.1254	-0.09104	-0.03525	-0.05615	0.00214	-0.08235	-0.08853	-0.01164	-0.02043	-0.01796	-0.11152	-0.05999	-0.01804	-0.07304	-0.03832	-0.02218	0.00287	0.00312	0.02609	0.00612	-0.02049	-0.01718	-0.00212	-0.01961	-0.00471
ERRFI1	ENSG00000116285	rs113903822	1	8004404	8026308	1_8246118	3	-0.19137	-0.10482	-0.18192	-0.20624	-0.18149	-0.11403	-0.18965	-0.16017	-0.19988	-0.19305	-0.27482	-0.08037	-0.08436	-0.11632	-0.09988	-0.05401	-0.07618	-0.11607	-0.08758	-0.09272	-0.10486	-0.12792	-0.09576	-0.06639	-0.10748	-0.08059	-0.09382	-0.12114	-0.12521	-0.08913	-0.09474	-0.10766	-0.0663	-0.07471	-0.05357	-0.10495	-0.08811	-0.08355
KIAA1324	ENSG00000116299	rs12142041	1	109113679	109206781	1_109962416	4	-0.18623	-0.19773	-0.1001	-0.28552	-0.10888	-0.07338	-0.27924	-0.09781	-0.10384	-0.15131	-0.05065	-0.20765	-0.25177	-0.15009	-0.13939	-0.21637	-0.15283	-0.01918	-0.18271	-0.23252	-0.09011	-0.12355	-0.06736	-0.11215	-0.05047	-0.07191	-0.18526	-0.03467	-0.1597	-0.20532	-0.10181	-0.084	-0.08272	-0.15293	-0.12104	-0.06224	-0.1218	-0.09223
EDEM3	ENSG00000116406	rs61825503	1	184690231	184754913	1_185351165	6	-0.06612	-0.04268	-0.08783	-0.09182	-0.05413	-0.06064	-0.07392	-0.07565	-0.08873	-0.09235	-0.07377	-0.19739	-0.21082	-0.17502	-0.15443	-0.05814	-0.09687	-0.06668	-0.1515	-0.15939	-0.09807	-0.08064	-0.07399	-0.1753	-0.0951	-0.05573	-0.14717	-0.09089	-0.06936	-0.04638	-0.0541	-0.04463	-0.06893	-0.05737	-0.03203	-0.05419	-0.04308	-0.05171
ATP5PB	ENSG00000116459	rs1281170	1	111448864	111462773	1_110552793	3	-0.10532	-0.0858	-0.09035	-0.16464	-0.13572	-0.077	-0.14425	-0.1266	-0.10454	-0.11282	-0.11882	-0.08022	-0.05949	-0.05744	-0.08464	-0.03927	-0.02008	-0.04909	-0.06927	-0.06536	-0.04361	-0.04656	-0.04619	-0.05052	-0.03496	-0.01821	-0.03287	-0.05624	-0.09245	-0.05938	-0.04885	-0.04115	-0.0557	-0.05972	-0.02498	-0.03356	-0.06668	-0.05724
CAPZA1	ENSG00000116489	rs1110043	1	112619173	112671619	1_112693799	3	0.14942	0.13886	0.03877	0.09992	0.11808	0.15407	0.11833	0.14274	0.17002	0.12559	0.13406	0.12044	0.10419	0.09882	0.2044	0.0869	0.07507	0.07565	0.13709	0.10009	0.0763	0.08748	0.11168	0.11354	0.10556	0.08252	0.11403	0.08591	0.07055	0.08678	0.12901	0.07548	0.09427	0.09447	0.01962	0.06274	0.08268	0.10068
RHOU	ENSG00000116574	rs6587351	1	228735077	228746669	1_229682934	6	0.06086	0.04528	0.05102	0.06133	0.04757	0.03696	0.05149	0.05168	0.05476	0.06003	0.05988	0.09195	0.09377	0.08221	0.07898	0.0379	0.04425	0.03907	0.06719	0.08534	0.0492	0.05664	0.04395	0.08037	0.05227	0.03514	0.06666	0.05376	0.05407	0.04536	0.04641	0.0361	0.04899	0.04131	0.02942	0.04003	0.04546	0.03976
RHOU	ENSG00000116574	rs74140390	1	228735077	228746669	1_227860150	6	0.01461	0.19697	-0.02453	-0.02726	0.05446	0.0502	0.18938	0.10224	-0.03497	0.26956	0.48842	-0.23337	-0.10005	-0.06828	-0.16526	-0.06844	-0.1312	0.07297	-0.25844	0.11016	-0.13786	-0.02155	-0.16496	-0.19713	-0.33201	-0.15391	0.0307	-0.16614	-0.19889	-0.25232	-0.34121	-0.51124	-0.25395	-0.21905	-0.04949	-0.21488	-0.15411	-0.00602
IVNS1ABP	ENSG00000116679	rs10732976	1	185296388	185317329	1_185439929	4	0.05325	-0.03211	-0.01414	0.02501	-0.01145	-0.00222	0.04729	0.04137	0.09368	-0.00296	0.02017	-0.40566	-0.47945	-0.3079	-0.28998	-0.12768	-0.17605	-0.10449	-0.2784	-0.35712	-0.27504	-0.29959	-0.12996	-0.33833	-0.2854	-0.07324	-0.33215	-0.10878	-0.05427	-0.04797	-0.12168	0.01476	-0.03471	-0.06962	-0.05274	-0.07854	-0.02347	-0.05685
SMG7	ENSG00000116698	rs10494568	1	183472216	183598246	1_183819436	6	0.07275	0.05134	0.06123	0.06908	0.0587	0.04868	0.06597	0.06694	0.06888	0.077	0.07681	0.06843	0.08141	0.06174	0.06598	0.03406	0.04612	0.04324	0.06162	0.06542	0.05033	0.05489	0.04102	0.05758	0.05353	0.03622	0.05981	0.05871	0.0615	0.04899	0.04514	0.03795	0.05491	0.04601	0.03191	0.04561	0.04824	0.04383
SMG7	ENSG00000116698	rs78051111	1	183472216	183598246	1_183838911	5	0.18978	0.15723	0.16892	0.2196	0.1636	0.12064	0.16407	0.18241	0.19678	0.19735	0.22257	0.20446	0.20868	0.18683	0.18291	0.10078	0.11414	0.10946	0.16489	0.22386	0.11897	0.16497	0.10805	0.17469	0.12566	0.09649	0.16432	0.15984	0.15425	0.13347	0.12316	0.10373	0.15775	0.12918	0.10283	0.11089	0.12638	0.11442
NCF2	ENSG00000116701	rs10797857	1	183555563	183590876	1_183175588	2	-0.03458	-0.02712	-0.04629	-0.05952	-0.04342	-0.04444	-0.06102	-0.02981	-0.05312	-0.04874	-0.05968	0.11462	0.15353	0.10728	0.11556	0.0304	0.04484	0.00986	0.08543	0.1591	0.02412	0.00551	0.02431	0.11798	0.02272	-0.00719	0.08613	0.00266	-0.00853	-0.01273	-0.00203	-0.02095	-0.00233	-0.00984	0.01282	0.00477	-0.0129	-0.01933
WLS	ENSG00000116729	rs6588318	1	68098473	68233120	1_68343211	2	-0.16063	-0.1612	-0.20669	-0.13084	-0.15306	-0.08306	-0.07556	-0.17553	-0.12324	-0.11938	-0.13764	0.43606	0.42797	0.18506	0.21074	0.10987	0.11649	-0.05508	0.21137	0.22453	-0.03637	0.04762	0.02062	0.20852	-0.05062	0.01615	0.20258	-0.04084	-0.07907	-0.0139	-0.04382	-0.01044	-0.03072	-0.03924	-0.08578	-0.01021	-0.11356	-0.0221
UCHL5	ENSG00000116750	rs56154377	1	193012250	193060080	1_192351686	6	0.06814	0.06374	0.06793	0.05168	0.07719	0.05524	0.05876	0.06693	0.05607	0.08561	0.08065	0.09208	0.09614	0.09204	0.10216	0.04989	0.07366	0.06319	0.08789	0.09257	0.07079	0.07252	0.04379	0.08475	0.07695	0.05669	0.08425	0.07077	0.0712	0.06905	0.05857	0.05771	0.07119	0.0598	0.05154	0.05552	0.06904	0.04765
BCAS2	ENSG00000116752	rs145299100	1	114567557	114581639	1_114240075	3	-0.09446	-0.12095	-0.11893	-0.09907	-0.08371	-0.07443	-0.10833	-0.08742	-0.10447	-0.08514	-0.1445	-0.11229	-0.07115	-0.09119	-0.07669	-0.0655	-0.07469	-0.10719	-0.07423	-0.13994	-0.16093	-0.20701	-0.11855	-0.09415	-0.12396	-0.1598	-0.11523	-0.19724	-0.09458	-0.10726	-0.10125	-0.09759	-0.05746	-0.10919	-0.07865	-0.1085	-0.11192	-0.08749
CD58	ENSG00000116815	rs7417137	1	116514535	116571039	1_115859273	4	-0.13525	-0.10798	-0.10515	-0.11431	-0.1028	-0.08756	-0.09959	-0.12195	-0.11309	-0.1601	-0.12374	-0.18075	-0.20199	-0.17451	-0.13417	-0.052	-0.12912	-0.0953	-0.13955	-0.22348	-0.1435	-0.14434	-0.08976	-0.14	-0.10764	-0.05217	-0.15201	-0.10596	-0.11947	-0.12028	-0.10369	-0.07986	-0.12194	-0.1017	-0.06861	-0.10999	-0.11315	-0.08164
GNPAT	ENSG00000116906	rs6663029	1	231241207	231277973	1_230352479	3	-0.15579	-0.11644	-0.1327	-0.17659	-0.10887	-0.07441	-0.17417	-0.12714	-0.15031	-0.16458	-0.15943	-0.06109	-0.06757	-0.06014	-0.08019	-0.03071	-0.01175	-0.04562	-0.0251	-0.04431	-0.05691	-0.03906	-0.03957	-0.05851	-0.05352	-0.01209	-0.05275	-0.08072	-0.07987	-0.07107	-0.07094	-0.05722	-0.07108	-0.06579	-0.03882	-0.04347	-0.07808	-0.07125
ACADM	ENSG00000117054	rs10782582	1	75724347	75787575	1_75917612	6	-0.10967	-0.0969	-0.05841	-0.12727	-0.08623	-0.06978	-0.0968	-0.10413	-0.09525	-0.09502	-0.09827	-0.15455	-0.18174	-0.16294	-0.14579	-0.06262	-0.09232	-0.05209	-0.12585	-0.17476	-0.06906	-0.1066	-0.09128	-0.12054	-0.09073	-0.04687	-0.14179	-0.08298	-0.07072	-0.05602	-0.07871	-0.06912	-0.08939	-0.07196	-0.04198	-0.0585	-0.05241	-0.05049
CD48	ENSG00000117091	rs12076998	1	160678746	160711851	1_160646978	4	-0.09345	-0.07909	-0.09492	-0.14347	-0.10783	-0.08314	-0.12116	-0.10757	-0.10626	-0.1012	-0.12534	-0.23893	-0.25831	-0.22024	-0.23931	-0.11633	-0.15984	-0.13076	-0.22855	-0.22156	-0.1552	-0.18488	-0.13091	-0.23444	-0.18531	-0.13378	-0.22533	-0.15132	-0.13815	-0.12983	-0.12398	-0.11411	-0.14639	-0.12202	-0.09461	-0.13696	-0.11746	-0.12598
CTBS	ENSG00000117151	rs4907035	1	84549606	84574480	1_83649216	3	-0.1207	-0.10771	-0.10261	-0.10929	-0.1013	-0.05702	-0.12005	-0.10226	-0.10179	-0.1214	-0.11883	-0.05616	-0.06639	-0.02459	-0.04839	-0.04202	-0.05202	-0.0515	-0.023	-0.05585	-0.0549	-0.06537	-0.04242	-0.05483	-0.06462	-0.04562	-0.05546	-0.06476	-0.07719	-0.085	-0.08218	-0.07853	-0.08682	-0.09841	-0.07546	-0.06626	-0.10404	-0.07715
GBP1	ENSG00000117228	rs6691473	1	89052319	89065360	1_88896616	6	-0.09336	-0.28292	-0.02321	-0.12448	0.05855	0.0386	-0.03994	0.03099	-0.01198	-0.15815	-0.05094	-0.06931	-0.11942	0.06516	-0.07973	-0.08163	0.09457	0.14358	-0.01899	-0.06874	0.12936	0.19211	0.15964	-0.03138	0.18071	0.10565	-0.07813	0.07685	-0.00189	-0.14954	-0.04327	0.01508	-0.02552	-0.10608	-0.07594	-0.06227	-0.1256	0.01005
EBNA1BP2	ENSG00000117395	rs67193654	1	43164175	43270936	1_44032175	3	-0.20914	-0.14117	-0.12563	-0.14926	-0.12609	-0.12196	-0.14533	-0.08643	-0.14877	-0.20431	-0.13547	-0.1152	-0.154	-0.10576	-0.1189	-0.0746	-0.05036	-0.07872	-0.0621	-0.11671	-0.10748	-0.09607	-0.07245	-0.08129	-0.12078	-0.05837	-0.09974	-0.15031	-0.0824	-0.06687	-0.08759	-0.10645	-0.08349	-0.06417	-0.07949	-0.08936	-0.12836	-0.16764
ATP6V0B	ENSG00000117410	rs561364	1	43974487	43978295	1_43024837	3	0.11782	0.12268	0.13342	0.12055	0.11503	0.05162	0.10691	0.13035	0.11331	0.13145	0.13645	0.04294	-0.00012	-0.01248	0.02989	0.01405	0.00253	0.02181	0.01494	-0.0048	0.03162	0.00489	0.02157	-0.00844	0.01659	0.04683	0.0092	0.06505	0.08789	0.06636	0.06957	0.03257	0.07793	0.07053	0.06506	0.08421	0.12338	0.05436
PRDX1	ENSG00000117450	rs667626	1	45511036	45523047	1_45554879	6	0.11455	0.02471	0.07669	0.11385	0.09653	0.05174	0.13418	0.09327	0.08232	0.11254	0.12242	0.02335	0.06167	0.03959	0.05576	0.02763	0.03133	0.03494	-0.00016	0.0409	0.02342	0.02893	0.01627	0.03317	0.03018	0.01506	0.03343	0.03091	0.00405	0.01312	0.04498	0.03601	0.01469	0.01791	0.01755	0.00696	0.02634	0.04454
PIK3R3	ENSG00000117461	rs114634110	1	46040140	46133036	1_46127356	6	-0.04616	-0.05431	-0.05865	-0.07122	-0.0549	-0.04468	-0.05676	-0.05089	-0.05598	-0.07428	-0.06454	-0.07502	-0.07497	-0.07228	-0.06432	-0.04407	-0.05377	-0.05685	-0.06388	-0.07016	-0.05903	-0.06775	-0.05036	-0.06889	-0.0592	-0.05021	-0.06663	-0.0657	-0.0674	-0.0515	-0.05856	-0.0619	-0.05796	-0.05393	-0.04502	-0.04712	-0.06242	-0.04649
TSPAN1	ENSG00000117472	rs11585982	1	46175073	46185958	1_46927091	4	-0.03031	-0.03838	-0.02694	-0.06968	-0.07111	-0.03001	-0.07136	-0.0352	-0.0837	-0.0585	-0.04971	-0.18461	-0.20561	-0.22333	-0.17175	-0.0991	-0.14251	-0.11581	-0.17437	-0.22837	-0.13932	-0.15196	-0.08746	-0.16764	-0.14455	-0.09848	-0.17972	-0.11065	-0.10234	-0.12373	-0.10101	-0.07696	-0.11822	-0.08857	-0.06085	-0.08813	-0.10336	-0.03996
SLC19A2	ENSG00000117479	rs113236512	1	169463909	169486003	1_169603307	6	0.02072	0.02243	0.01188	-0.03518	0.02369	0.03232	0.03472	-0.00486	0.06502	-0.02091	-0.01317	0.23722	0.20491	0.17939	0.23505	0.0726	0.12489	0.06458	0.18065	0.21979	0.08345	0.07122	0.05359	0.24312	0.05039	0.06679	0.19655	0.04194	0.04237	0.0547	0.00057	0.03495	0.05828	0.07495	0.00514	0.05514	0.00193	0.00955
TMED5	ENSG00000117500	rs10159246	1	93149742	93180728	1_92448585	4	-0.09243	-0.09253	-0.10334	-0.14813	-0.10832	-0.078	-0.11247	-0.11073	-0.1176	-0.13185	-0.14336	-0.29379	-0.34217	-0.25253	-0.27287	-0.10961	-0.12775	-0.09952	-0.22183	-0.27701	-0.12292	-0.15238	-0.10365	-0.28864	-0.14342	-0.07379	-0.25724	-0.12446	-0.13075	-0.11265	-0.10273	-0.07204	-0.12151	-0.06612	-0.03671	-0.09455	-0.1097	-0.06028
F3	ENSG00000117525	rs3860336	1	94529225	94541800	1_94770726	3	0.0935	0.08713	0.09529	0.27016	0.09194	0.05208	0.16431	0.13061	0.1203	0.13574	0.19837	0.06954	0.07712	0.06266	0.04935	0.05928	0.00548	0.04291	0.0501	0.05027	0.01817	0.06798	0.02884	0.05054	0.01125	0.00665	0.06013	0.07049	0.0664	0.03584	0.05287	0.03218	0.0695	0.03095	0.01806	0.04525	0.07013	0.0475
IRF6	ENSG00000117595	rs597673	1	209785623	209806175	1_209820667	4	-0.08484	-0.10828	-0.08317	-0.00034	-0.07047	-0.10062	-0.02475	-0.02794	-0.09266	-0.17733	-0.17267	-0.19639	-0.26524	-0.1366	-0.13071	-0.05955	-0.13568	-0.11563	-0.17727	-0.1304	-0.11926	-0.08298	-0.0859	-0.15355	-0.15894	-0.05914	-0.14095	-0.12875	-0.15821	-0.15415	-0.12063	-0.06229	-0.15443	-0.1571	-0.07064	-0.13233	-0.11551	-0.07734
STMN1	ENSG00000117632	rs3008431	1	25884181	25906991	1_26044790	6	-0.05674	-0.05546	-0.05976	-0.05676	-0.05782	-0.04888	-0.05662	-0.06265	-0.06412	-0.05919	-0.06136	-0.0446	-0.04479	-0.05336	-0.0545	-0.03567	-0.04923	-0.05226	-0.04771	-0.05966	-0.05629	-0.05455	-0.0507	-0.0519	-0.05987	-0.05032	-0.05118	-0.06242	-0.05545	-0.05749	-0.04942	-0.0493	-0.06668	-0.05262	-0.04009	-0.05333	-0.05525	-0.04373
MTFR1L	ENSG00000117640	rs78520390	1	25818640	25832942	1_26700833	4	0.12714	0.0931	0.11582	0.12238	0.11998	0.10444	0.09422	0.10749	0.10369	0.12207	0.12005	0.17922	0.18934	0.16189	0.15086	0.08691	0.11029	0.08372	0.14477	0.17836	0.11648	0.11028	0.10348	0.1545	0.11454	0.08768	0.14344	0.1079	0.10384	0.10039	0.09994	0.07963	0.09565	0.09874	0.07571	0.09179	0.0829	0.09296
RPS6KA1	ENSG00000117676	rs11805628	1	26529761	26575030	1_27058498	6	0.05196	0.02494	0.05482	0.04393	0.03119	0.0185	0.00488	0.05425	0.04451	0.05709	0.03884	0.14974	0.1698	0.10459	0.07917	0.05433	0.05908	0.05097	0.08502	0.1205	0.07536	0.07955	0.04839	0.14064	0.07936	0.03455	0.12981	0.05658	0.04401	0.04542	0.04509	0.03444	0.07734	0.04117	0.03795	0.04959	0.04135	0.03653
RPA2	ENSG00000117748	rs4466676;rs529284416	1	27891524	27914746	1_27968199	4	-0.1419	-0.11113	-0.07436	-0.12778	-0.06737	-0.05608	-0.08078	-0.09336	-0.10998	-0.0919	-0.09273	-0.25254	-0.26875	-0.13737	-0.16579	-0.08431	-0.0749	-0.01463	-0.10781	-0.18286	-0.05946	-0.04847	-0.05703	-0.20041	-0.01442	-0.04425	-0.16252	-0.09742	-0.05054	-0.1153	-0.10253	-0.06411	-0.12436	-0.12283	-0.08607	-0.09016	-0.15348	-0.06805
MESD	ENSG00000117899	rs7175033	15	80946289	80989878	15_81140108	5	-0.20652	-0.14785	-0.17915	-0.26484	-0.18924	-0.12944	-0.23081	-0.22583	-0.23712	-0.27613	-0.23971	-0.09555	-0.16077	-0.0921	-0.1088	-0.08631	-0.02362	-0.09801	-0.10955	-0.11807	-0.13702	-0.11894	-0.08039	-0.07814	-0.08632	-0.05345	-0.0941	-0.14208	-0.1301	-0.1475	-0.10548	-0.09746	-0.14861	-0.11298	-0.0856	-0.09236	-0.12042	-0.11861
MUC5B	ENSG00000117983	rs17248845	11	1223066	1262172	11_2259521	6	-0.06148	-0.04316	-0.0615	-0.05222	-0.06447	-0.05556	-0.05233	-0.03811	-0.05063	-0.05866	-0.05522	-0.06412	-0.06793	-0.05615	-0.0565	-0.92187	-0.0636	-0.0688	-0.05243	-0.05624	-0.05831	-0.05536	-0.04482	-0.05404	-0.0476	-0.04534	-0.05273	-0.05334	-0.06164	-0.06341	-0.04307	-0.04928	-0.05223	-0.05397	-0.05164	-0.05696	-0.05976	-0.04702
MUC5B	ENSG00000117983	rs7927761	11	1223066	1262172	11_655603	5	0.17447	0.15572	0.17175	0.16061	0.16356	0.15417	0.15486	0.16743	0.15828	0.17338	0.16544	0.16264	0.16608	0.16052	0.16241	0.13875	0.15103	0.15235	0.15496	0.16	0.15897	0.1599	0.14837	0.16602	0.16177	0.13956	0.15161	0.16737	0.1645	0.16846	0.15795	0.15186	0.16925	0.16066	0.14503	0.16004	0.16858	0.14647
CTSD	ENSG00000117984	rs186376420	11	1752752	1764573	11_2749675	3	-0.15229	-0.14214	-0.15679	-0.16355	-0.15128	-0.13893	-0.16177	-0.16185	-0.15772	-0.16155	-0.15974	-0.14383	-0.14263	-0.13641	-0.1395	-0.12809	-0.13951	-0.14449	-0.13681	-0.14044	-0.14824	-0.1545	-0.13603	-0.13787	-0.14881	-0.13176	-0.14041	-0.15747	-0.15137	-0.13413	-0.1457	-0.14381	-0.15367	-0.13906	-0.12936	-0.13526	-0.13829	-0.1338
CTSD	ENSG00000117984	rs1881502	11	1752752	1764573	11_1486282	3	-0.11898	-0.11097	-0.1437	-0.20248	-0.11533	-0.09014	-0.15576	-0.13948	-0.12697	-0.13299	-0.19129	-0.03103	-0.01882	-0.02781	-0.06624	-0.0261	-0.06438	-0.0802	-0.01419	-0.04818	-0.10681	-0.11778	-0.07268	-0.02454	-0.09313	-0.05859	-0.05137	-0.10267	-0.12586	-0.07165	-0.06956	-0.0802	-0.1147	-0.0886	-0.04915	-0.0771	-0.0909	-0.0599
NRP2	ENSG00000118257	rs2228639	2	205681990	205798133	2_205725962	4	-0.15135	-0.11405	-0.11189	-0.09463	-0.09282	-0.09028	-0.0692	-0.1785	-0.12854	-0.11443	-0.08765	-0.34476	-0.36993	-0.27724	-0.2742	-0.09897	-0.11534	-0.12311	-0.21654	-0.25132	-0.14098	-0.13097	-0.10415	-0.22528	-0.15336	-0.0755	-0.18865	-0.14193	-0.12354	-0.04219	-0.10771	-0.08794	-0.13703	-0.09764	-0.06925	-0.11914	-0.08208	-0.06994
HMGN3	ENSG00000118418	rs4362993	6	79201245	79234738	6_79366995	3	-0.3265	-0.17105	-0.21227	0.04223	-0.03858	-0.16351	-0.01312	-0.17164	-0.14519	-0.26328	-0.14386	-0.04427	-0.06242	-0.04084	-0.06864	0.05306	-0.02368	-0.02489	-0.10153	-0.00618	-0.05142	-0.10581	0.01888	-0.01775	0.00129	-0.03258	-0.01153	-0.12404	-0.08791	-0.10557	-0.0696	-0.09544	-0.0978	-0.04209	-0.09862	-0.05379	-0.05387	-0.09879
RAB32	ENSG00000118508	rs1997848	6	146543693	146554965	6_146396151	6	-0.04345	-0.0308	-0.03579	-0.05795	-0.0319	-0.0334	-0.03806	-0.04722	-0.04545	-0.05099	-0.04341	-0.09974	-0.11512	-0.11374	-0.08044	-0.04567	-0.04389	-0.04277	-0.07545	-0.11952	-0.05498	-0.06149	-0.05113	-0.10389	-0.04675	-0.03552	-0.07537	-0.04165	-0.03337	-0.01082	-0.03419	-0.02847	-0.04306	-0.02702	-0.01449	-0.02207	-0.01944	-0.01743
RNF146	ENSG00000118518	rs156064	6	127266610	127288567	6_127900093	6	0.05136	0.01826	0.0004	-0.02809	-0.01702	0.05603	-0.01511	-0.03459	-0.00296	0.00732	-0.01523	0.12639	0.1233	0.10991	0.08985	0.05327	0.0716	0.03425	0.15913	0.11686	0.07204	0.04077	0.05704	0.13065	0.05762	0.05738	0.13078	0.03859	0.02108	0.04889	0.04744	0.03384	0.04298	0.01869	0.04669	0.07064	0.04142	0.03336
RXYLT1	ENSG00000118600	rs61935024	12	63779803	63809558	12_63550685	6	-0.09939	-0.01577	-0.10922	-0.01567	-0.02009	-0.06481	-0.0344	-0.13601	-0.0272	-0.07878	-0.02614	-0.13742	-0.21094	-0.15243	-0.17299	-0.06202	-0.06759	-0.06156	-0.08122	-0.12222	-0.07425	-0.14756	-0.01381	-0.12563	-0.03312	-0.04387	-0.0743	-0.0428	-0.05865	-0.02045	-0.01826	-0.02747	-0.0785	-0.05135	-0.01155	-0.0365	-0.04829	-0.01929
VAMP8	ENSG00000118640	rs17710619	2	85561562	85582031	2_85013186	4	-0.10514	-0.13531	-0.12758	-0.20892	-0.13154	-0.09456	-0.15521	-0.14349	-0.15191	-0.15291	-0.15889	-0.19016	-0.21335	-0.2003	-0.16034	-0.09553	-0.10586	-0.10267	-0.14942	-0.17966	-0.13389	-0.13662	-0.07646	-0.17131	-0.1307	-0.0635	-0.17281	-0.14902	-0.14024	-0.13024	-0.11949	-0.09309	-0.13197	-0.10642	-0.08102	-0.11044	-0.13453	-0.09956
CCNI	ENSG00000118816	rs6826277	4	77047158	77076005	4_77499500	4	-0.12371	-0.0762	-0.13603	-0.06837	-0.10975	-0.10083	-0.12475	-0.14605	-0.12509	-0.19798	-0.12981	-0.195	-0.20864	-0.1925	-0.21473	-0.05493	-0.11979	-0.11308	-0.17096	-0.20263	-0.12006	-0.11151	-0.06193	-0.12681	-0.11679	-0.12397	-0.19002	-0.10009	-0.10773	-0.09733	-0.06077	-0.00111	-0.14323	-0.10783	-0.05059	-0.03668	-0.08631	-0.02464
MFSD1	ENSG00000118855	rs3765083	3	158732198	158829719	3_158819654	3	0.12833	0.11998	0.06969	0.21444	0.07328	0.06123	0.13093	0.08761	0.1025	0.07917	0.14971	0.1282	0.0666	0.04348	0.008	0.06726	0.03502	0.05073	0.08699	0.01277	0.02636	0.008	0.01781	0.08894	0.07714	0.0303	0.01079	0.07222	0.06209	0.0418	0.07191	0.06891	0.02601	0.03913	0.03801	0.04064	0.08518	0.0632
ELL2	ENSG00000118985	rs62376388	5	95885098	95962071	5_96807725	6	0.00561	-0.00976	0.01946	-0.03773	0.06144	0.0497	-0.03446	0.02223	0.04389	-0.01943	0.04927	0.10324	0.12519	0.12782	0.12461	0.0608	0.08488	0.1256	0.15315	0.07937	0.10776	0.16625	0.12302	0.18777	0.12752	0.10124	0.1088	0.07253	0.09024	0.0735	0.09018	0.07829	0.07292	0.06734	0.05646	0.08351	0.04196	0.1348
UBE2B	ENSG00000119048	rs258522	5	134371179	134391992	5_134481556	4	0.13865	0.11614	0.04879	0.10669	0.05124	0.06578	0.08847	0.08393	0.10238	0.10931	0.11096	0.18295	0.22005	0.11871	0.15346	0.06843	0.07431	0.08714	0.17246	0.16361	0.08914	0.10494	0.05451	0.18981	0.10894	0.08474	0.12415	0.08473	0.12379	0.1303	0.09193	0.07023	0.15428	0.12331	0.06139	0.10486	0.12266	0.09002
C2orf40	ENSG00000119147	rs147133554	2	106063246	106078159	2_105524109	7	-0.18429	-0.01767	-0.16195	-0.30703	-0.17805	-0.13974	-0.20768	-0.12984	-0.21205	-0.19402	-0.17505	-0.55019	-0.59816	-0.54837	-0.43288	-0.19058	-0.25221	-0.13679	-0.42932	-0.57102	-0.2414	-0.32729	-0.23283	-0.49465	-0.25299	-0.152	-0.38157	-0.15514	-0.15163	-0.11177	-0.11245	-0.06671	-0.1312	-0.12545	-0.11388	-0.11325	-0.0991	-0.10035
ITGB1BP1	ENSG00000119185	rs3888889	2	9403475	9423547	2_8625875	3	-0.12343	-0.05555	-0.12042	-0.1105	-0.20055	-0.08876	-0.13888	-0.12985	-0.13087	-0.15276	-0.13905	-0.12012	-0.15432	-0.1496	-0.11101	-0.04169	-0.09878	-0.08352	-0.12298	-0.15973	-0.15339	-0.12594	-0.09976	-0.08629	-0.15742	-0.07381	-0.0566	-0.12673	-0.09566	-0.04102	-0.07759	-0.0625	-0.14834	-0.00566	-0.01405	-0.04249	-0.03504	-0.03598
PTBP3	ENSG00000119314	rs1411607	9	112217716	112333667	9_113035108	6	-0.04582	-0.01502	-0.04901	0.03334	-0.03756	-0.04124	0.07632	-0.04487	0.00672	-0.05516	-0.05597	-0.13002	-0.17667	0.03647	-0.07328	-0.06152	-0.07704	0.01184	-0.22462	-0.17342	0.02222	-0.06252	-0.02482	-0.10816	0.00877	0.03449	-0.05195	-0.02698	-0.03122	0.00553	-0.02095	0.00523	-0.03143	-0.03236	-0.03245	-0.03727	0.0022	-0.00054
PTPA	ENSG00000119383	rs3118634	9	129110950	129148946	9_129143575	4	0.16219	0.16666	0.18891	0.19627	0.05838	0.0679	0.12748	0.1485	0.14543	0.16172	0.16856	0.20683	0.31416	0.13384	0.1733	0.09129	0.09461	0.07748	0.17452	0.23324	0.09452	0.08591	0.07249	0.12282	0.10309	0.06606	0.15796	0.10984	0.12623	0.13876	0.10465	0.07359	0.09944	0.10849	0.08039	0.09965	0.11315	0.09251
NEK6	ENSG00000119408	rs72616651	9	124257606	124353307	9_124353890	3	-0.13501	-0.09602	-0.13136	-0.13243	-0.11433	-0.07745	-0.12387	-0.13299	-0.12294	-0.15092	-0.1528	-0.15707	-0.18784	-0.14408	-0.1408	-0.06785	-0.0971	-0.08771	-0.14212	-0.1414	-0.10538	-0.10521	-0.06672	-0.13209	-0.0953	-0.07803	-0.12997	-0.1025	-0.11224	-0.09113	-0.08836	-0.06244	-0.11364	-0.07762	-0.06313	-0.07931	-0.09306	-0.0736
NEK6	ENSG00000119408	rs912355	9	124257606	124353307	9_124328687	5	-0.26871	-0.2006	-0.26936	-0.49747	-0.23659	-0.09343	-0.34625	-0.25242	-0.26255	-0.31191	-0.33034	0.10123	0.13035	0.05133	0.05961	-0.03937	-0.03537	-0.08795	0.04551	0.02922	-0.06877	-0.02736	-0.02162	0.02466	-0.03575	-0.03102	0.01609	-0.10696	-0.13941	-0.08436	0.00855	-0.05276	-0.10587	-0.1011	-0.00458	-0.03937	-0.07493	-0.16587
NDUFA8	ENSG00000119421	rs79155069	9	122144058	122159819	9_122253888	3	-0.1175	-0.10701	-0.10471	-0.21122	-0.10994	-0.07189	-0.13219	-0.0994	-0.13009	-0.14345	-0.14171	-0.19974	-0.17125	-0.14517	-0.12899	-0.09517	-0.09666	-0.05803	-0.13584	-0.15771	-0.09025	-0.10813	-0.0671	-0.1426	-0.10005	-0.06175	-0.15612	-0.07419	-0.10777	-0.09284	-0.07934	-0.05902	-0.08605	-0.09267	-0.05947	-0.08523	-0.07581	-0.07956
HDHD3	ENSG00000119431	rs112243096	9	113373419	113376999	9_113376222	4	0.1336	0.07064	0.12387	0.2477	0.10173	0.08279	0.21635	0.16637	0.11674	0.12742	0.1634	0.24168	0.34009	0.2353	0.16509	0.12921	0.10388	0.10062	0.19874	0.26077	0.16969	0.16014	0.14727	0.27417	0.17595	0.12518	0.20221	0.16848	0.16316	0.17697	0.18317	0.13286	0.21416	0.14582	0.07785	0.08809	0.15031	0.12629
MAPKAP1	ENSG00000119487	rs13283793	9	125437393	125707234	9_125679362	6	-0.09719	-0.03344	-0.06322	-0.05052	-0.09805	-0.05566	-0.09872	-0.10117	-0.10423	-0.06765	-0.09178	-0.18604	-0.168	-0.14014	-0.13479	-0.03709	-0.09634	-0.07595	-0.13078	-0.18304	-0.09722	-0.11758	-0.0748	-0.13881	-0.08754	-0.06912	-0.1262	-0.09317	-0.08159	-0.05755	-0.07095	-0.04822	-0.06108	-0.0265	-0.02776	-0.03607	-0.06242	-0.05538
CSF3R	ENSG00000119535	rs3918010	1	36466043	36483278	1_36478861	4	0.11422	0.10505	0.11925	0.12371	0.09778	0.08975	0.09788	0.06839	0.12618	0.13144	0.12192	0.22064	0.2331	0.21226	0.1889	0.07334	0.10533	0.08814	0.15949	0.22123	0.09135	0.10992	0.08244	0.19213	0.1213	0.09063	0.1607	0.09312	0.10508	0.12125	0.08865	0.07277	0.14395	0.10893	0.05819	0.08239	0.12179	0.0607
KDSR	ENSG00000119537	rs67854439	18	63327726	63367510	18_63380002	6	-0.07832	-0.06424	-0.05009	-0.08286	-0.06883	-0.0497	-0.06019	-0.06127	-0.07049	-0.076	-0.07287	-0.14551	-0.18108	-0.15096	-0.1224	-0.06792	-0.06614	-0.06256	-0.08159	-0.13368	-0.08224	-0.10457	-0.07258	-0.13469	-0.09281	-0.04591	-0.10961	-0.08509	-0.05734	-0.06997	-0.06308	-0.06204	-0.09026	-0.07191	-0.0592	-0.06901	-0.05736	-0.05782
IFT43	ENSG00000119650	rs6574215	14	75902136	76084585	14_75235532	6	0.05509	0.04077	0.05294	0.08871	0.05826	0.04325	0.08359	0.07399	0.06815	0.07376	0.06769	0.04435	0.05402	0.04985	0.05036	0.03117	0.03711	0.0396	0.04614	0.05314	0.05708	0.05653	0.03762	0.04795	0.04085	0.033	0.05032	0.05755	0.05824	0.05338	0.04667	0.04256	0.04901	0.03439	0.02886	0.04295	0.0392	0.03841
DNAL1	ENSG00000119661	rs12433157	14	73644875	73703732	14_73057190	6	-0.0866	-0.0662	-0.08611	-0.09121	-0.08942	-0.06311	-0.10545	-0.08299	-0.09255	-0.08711	-0.1012	-0.0682	-0.07166	-0.06957	-0.07028	-0.04174	-0.05315	-0.06891	-0.06595	-0.06606	-0.06047	-0.07082	-0.05667	-0.06316	-0.06649	-0.05523	-0.05655	-0.07128	-0.08453	-0.06716	-0.06649	-0.05901	-0.07298	-0.06187	-0.04698	-0.06431	-0.0668	-0.05022
FLVCR2	ENSG00000119686	rs1466417	14	75578617	75663214	14_76577319	5	-0.18019	-0.12131	-0.17519	-0.21894	-0.17425	-0.1049	-0.22926	-0.21598	-0.18087	-0.1906	-0.20827	-0.17078	-0.16692	-0.19474	-0.14037	-0.08184	-0.09532	-0.13758	-0.16432	-0.18624	-0.14387	-0.15731	-0.1087	-0.15505	-0.12689	-0.08285	-0.122	-0.15763	-0.14746	-0.09923	-0.09025	-0.11491	-0.15429	-0.06547	-0.04249	-0.07122	-0.10339	-0.10914
SLIRP	ENSG00000119705	rs76503962	14	77708071	77761104	14_77171851	3	-0.16416	-0.1729	-0.20303	-0.15146	-0.14817	-0.10746	-0.18939	-0.17975	-0.1522	-0.20149	-0.18758	-0.09431	-0.08724	-0.10431	-0.09515	-0.0511	-0.05304	-0.06417	-0.09228	-0.13884	-0.08705	-0.08939	-0.0739	-0.08033	-0.10004	-0.06494	-0.11264	-0.09797	-0.10313	-0.09431	-0.0936	-0.06753	-0.13037	-0.10431	-0.04456	-0.08636	-0.112	-0.11742
EIF2B2	ENSG00000119718	rs79793421	14	75002911	75012366	14_75399300	4	-0.12704	-0.11288	-0.12281	-0.12701	-0.13135	-0.08487	-0.12501	-0.10127	-0.1092	-0.13108	-0.12942	-0.25729	-0.21975	-0.20484	-0.17663	-0.14484	-0.12863	-0.11918	-0.20412	-0.25124	-0.16717	-0.18374	-0.12766	-0.21518	-0.15919	-0.11906	-0.19526	-0.14872	-0.13883	-0.12677	-0.09966	-0.08733	-0.14352	-0.11815	-0.0804	-0.12177	-0.11846	-0.09473
SUPT7L	ENSG00000119760	rs67385572	2	27650812	27663840	2_28424836	4	0.15548	0.13047	0.12566	0.11306	0.11668	0.08756	0.08644	0.12796	0.13947	0.14373	0.12452	0.2148	0.18541	0.15703	0.1579	0.08509	0.11534	0.09606	0.1406	0.17333	0.11969	0.14778	0.09688	0.17118	0.12977	0.09512	0.13578	0.12458	0.13858	0.13559	0.10908	0.1009	0.15701	0.14991	0.09936	0.12992	0.15407	0.10499
TMEM214	ENSG00000119777	rs12988853	2	27032910	27041695	2_26219002	3	-0.07356	-0.06089	-0.07492	-0.0752	-0.0988	-0.08632	-0.08649	-0.11011	-0.11745	-0.1266	-0.11396	-0.12037	-0.15967	-0.12993	-0.14917	-0.06284	-0.09935	-0.10096	-0.10073	-0.14819	-0.09448	-0.10009	-0.07037	-0.11764	-0.1115	-0.0799	-0.12382	-0.10288	-0.1088	-0.09533	-0.07349	-0.08104	-0.07858	-0.07964	-0.07167	-0.07657	-0.08804	-0.07448
YPEL5	ENSG00000119801	rs4666184	2	30146941	30160533	2_29232958	2	0.04949	0.06521	0.06835	0.05643	0.04848	0.03473	0.07859	0.06834	0.08067	0.05233	0.068	-0.14754	-0.1423	-0.11722	-0.06297	-0.02502	-0.04672	-0.00194	-0.09085	-0.12178	-0.02204	-0.02532	0.01433	-0.10455	-0.02071	-0.00725	-0.08501	0.03023	0.02349	-0.00797	0.00466	0.03216	-0.00072	-0.00546	0.01395	0.0131	0.03648	0.03267
AFTPH	ENSG00000119844	rs35603640	2	64524305	64593005	2_65309100	6	0.06201	0.04874	0.05487	0.05819	0.05371	0.0419	0.05829	0.058	0.05477	0.05898	0.0592	0.06965	0.06642	0.06883	0.06378	0.03854	0.05084	0.05142	0.05664	0.06902	0.0572	0.05273	0.04337	0.0622	0.05385	0.04812	0.06452	0.05097	0.05193	0.05353	0.04614	0.04108	0.04805	0.04784	0.03819	0.04404	0.04636	0.04362
CRIPT	ENSG00000119878	rs17749106	2	46616416	46625742	2_46492783	3	0.19369	0.17756	0.16039	0.21204	0.14795	0.1106	0.18076	0.17433	0.14623	0.19651	0.19623	0.11617	0.15671	0.09304	0.12838	0.07116	0.06592	0.07063	0.12525	0.03732	0.05579	0.10562	0.06002	0.11776	0.11342	0.08254	0.12602	0.09012	0.11125	0.11392	0.09409	0.09978	0.13827	0.12404	0.09169	0.1144	0.10484	0.14247
EPCAM	ENSG00000119888	rs55931899	2	47345158	47387601	2_47374268	7	-0.26321	-0.1673	-0.1368	-0.18253	-0.15192	-0.09138	-0.19663	-0.1828	-0.21053	-0.19325	-0.16493	-0.3819	-0.41863	-0.36945	-0.32888	-0.13398	-0.19568	-0.15041	-0.29325	-0.29675	-0.21556	-0.20252	-0.15727	-0.31257	-0.18052	-0.14962	-0.27446	-0.20232	-0.203	-0.14486	-0.13638	-0.12853	-0.1826	-0.11102	-0.07976	-0.10471	-0.11826	-0.09449
SLC17A5	ENSG00000119899	rs76650266	6	73593379	73654155	6_73429662	6	0.06607	0.05321	0.06338	0.06458	0.05509	0.04453	0.06081	0.07038	0.06569	0.0724	0.05678	0.0919	0.10948	0.07423	0.07551	0.04398	0.05355	0.03185	0.07449	0.07961	0.05242	0.06165	0.04284	0.08297	0.05257	0.03589	0.06951	0.04958	0.05371	0.0474	0.04806	0.0406	0.05396	0.0474	0.02915	0.04984	0.04951	0.0371
OGFRL1	ENSG00000119900	rs10755549	6	71288803	71308950	6_71242758	6	-0.0268	-0.00881	0.00305	-0.00621	0.00243	-0.01921	-0.0081	-0.01406	-0.00229	-0.01146	-0.00774	-0.15122	-0.11129	-0.12871	-0.10096	-0.05024	-0.05554	-0.02685	-0.09708	-0.11166	-0.02747	-0.03745	-0.03065	-0.11117	-0.02383	-0.0201	-0.10453	-0.01494	-0.01923	-0.01451	-0.01688	-0.00954	-0.01499	-0.01071	-0.02303	-0.01769	-0.01085	-0.01544
AVPI1	ENSG00000119986	rs6584139	10	97677424	97687323	10_97691402	6	0.04093	-0.00798	0.03729	0.01514	0.0066	0.01164	0.017	0.03854	0.00317	0.00509	0.02348	0.15201	0.1885	0.14957	0.1465	0.03816	0.1053	0.06828	0.14542	0.1421	0.06777	0.07519	0.06663	0.16046	0.08312	0.04499	0.10074	0.0224	0.05187	0.03772	0.04616	0.00642	0.05662	0.00616	0.02887	0.02645	0.01603	0.00799
WDR11	ENSG00000120008	rs56102659	10	120851175	120909524	10_120786205	6	-0.06179	-0.05183	-0.07012	-0.06127	-0.02147	-0.06106	-0.04045	-0.0589	-0.06067	-0.09701	-0.06183	-0.14376	-0.13538	-0.13699	-0.13312	-0.05623	-0.093	-0.06553	-0.12237	-0.15746	-0.08765	-0.084	-0.04229	-0.12138	-0.08312	-0.05608	-0.11408	-0.07343	-0.07602	-0.07468	-0.0899	-0.04892	-0.06885	-0.08035	-0.06926	-0.06243	-0.06515	-0.06529
C10orf95	ENSG00000120055	rs79159857	10	102449837	102451543	10_102536661	4	-0.16656	-0.2236	-0.09271	-0.10431	-0.0811	-0.05857	-0.03766	-0.03815	-0.13336	-0.12326	-0.14233	-0.2143	-0.26159	-0.18195	-0.16833	-0.28566	-0.08588	-0.15397	-0.17766	-0.1845	-0.08836	-0.12248	-0.06725	-0.21883	-0.10676	-0.04489	-0.20484	-0.09792	-0.15988	-0.19271	-0.10301	-0.13103	-0.1927	-0.16111	-0.1049	-0.24632	-0.15913	-0.07412
GNA13	ENSG00000120063	rs563732384	17	65010715	65056839	17_65735564	6	-0.00907	-0.01532	-0.01338	-0.01869	-0.0165	-0.0069	-0.00867	0.00463	-0.00576	-0.01135	-0.01725	-0.10693	-0.12405	-0.13714	-0.10063	-0.04575	-0.05234	-0.04468	-0.06275	-0.10921	-0.04292	-0.02416	-0.0317	-0.08969	-0.05987	-0.04283	-0.10316	-0.02991	-0.0442	-0.03328	-0.02355	-0.01249	-0.02298	-0.01907	-0.01645	-0.02245	0.00377	-0.02083
KANSL1	ENSG00000120071	rs4792825	17	46029916	46225389	17_45842315	5	0.20715	0.20713	0.21057	0.21367	0.21211	0.19316	0.21009	0.21005	0.21496	0.21149	0.21273	0.20111	0.20078	0.20218	0.20781	0.18312	0.19248	0.18861	0.19989	0.21506	0.19747	0.20563	0.18836	0.20545	0.19963	0.19983	0.19863	0.2043	0.19616	0.20335	0.20083	0.19017	0.2033	0.19748	0.18533	0.19624	0.2012	0.19385
KANSL1	ENSG00000120071	rs56147261	17	46029916	46225389	17_46151528	4	0.09374	0.1282	0.1096	0.16301	0.09773	0.10038	0.12779	0.12349	0.15129	0.14743	0.12719	0.25015	0.23192	0.21319	0.20433	0.12171	0.15637	0.1067	0.1863	0.23011	0.13803	0.16706	0.15511	0.21335	0.1427	0.10554	0.18787	0.1455	0.13431	0.15163	0.15219	0.11218	0.15975	0.12839	0.10221	0.1424	0.15647	0.11669
DUSP1	ENSG00000120129	rs59078098	5	172768090	172771195	5_172292556	3	0.10394	0.21641	0.12702	0.1602	0.08649	0.1151	0.11924	0.11464	0.06405	0.10509	0.16411	0.12824	0.12807	0.04675	0.07419	0.09437	0.00616	0.01912	0.08194	0.07823	0.04987	0.00498	-0.03253	0.06569	-0.01607	0.0316	0.08119	0.10201	0.0759	0.20867	0.12762	0.11164	0.08205	0.15106	0.14345	0.14939	0.17383	0.11041
ENY2	ENSG00000120533	rs111949078	8	109334324	109345953	8_109751046	6	0.05884	0.04943	0.05768	0.08182	0.04897	0.03646	0.07068	0.05312	0.06248	0.05986	0.0673	0.06382	0.07036	0.05878	0.05755	0.03603	0.03971	0.03231	0.04873	0.06223	0.04853	0.06695	0.03592	0.06353	0.04428	0.03241	0.06291	0.05012	0.05578	0.04462	0.04332	0.04312	0.04744	0.04245	0.03161	0.05743	0.03822	0.04068
HSPH1	ENSG00000120694	rs11620257	13	31134974	31162388	13_31202601	3	-0.15363	-0.11621	-0.11084	-0.18052	-0.10874	-0.09838	-0.17694	-0.14691	-0.10469	-0.12681	-0.16146	-0.17475	-0.18753	-0.14297	-0.133	-0.08861	-0.10355	-0.06039	-0.12119	-0.14777	-0.07936	-0.0641	-0.05196	-0.14029	-0.06104	-0.06605	-0.10742	-0.10534	-0.10361	-0.10395	-0.0934	-0.06829	-0.11808	-0.10086	-0.08258	-0.07373	-0.13131	-0.08619
FAM53C	ENSG00000120709	rs4835737	5	138331935	138349729	5_137559375	6	-0.00423	0.03488	0.01041	-0.05862	0.0285	0.05558	-0.02516	-0.00637	-0.0306	-0.02012	0.0077	0.233	0.24183	0.16673	0.13582	0.06617	0.06536	0.08095	0.15749	0.20156	0.13136	0.09359	0.09364	0.15013	0.10333	0.07994	0.12443	0.03531	0.04776	0.08276	0.05445	0.04391	0.09784	0.03514	0.09783	0.09799	0.03376	0.00191
SIL1	ENSG00000120725	rs10039449	5	138946720	139293557	5_139060827	6	-0.07649	-0.06344	-0.07155	-0.0756	-0.07003	-0.05523	-0.0753	-0.07601	-0.07417	-0.08504	-0.08073	-0.0707	-0.07622	-0.07842	-0.07261	-0.04113	-0.0546	-0.06005	-0.06533	-0.07627	-0.06176	-0.06451	-0.05082	-0.06611	-0.06092	-0.04873	-0.06031	-0.06763	-0.06471	-0.06079	-0.05501	-0.04743	-0.0665	-0.057	-0.04281	-0.05353	-0.0592	-0.05265
EGR1	ENSG00000120738	rs7733144	5	138465490	138469315	5_139082150	6	-0.08127	-0.0716	-0.06283	-0.09084	-0.06801	-0.07026	-0.07175	-0.06773	-0.08164	-0.09161	-0.10106	-0.14323	-0.17267	-0.15307	-0.13276	-0.07319	-0.11375	-0.08492	-0.15114	-0.1523	-0.1194	-0.12075	-0.08442	-0.15228	-0.1105	-0.09334	-0.14311	-0.10171	-0.12985	-0.08797	-0.09658	-0.07362	-0.08095	-0.06271	-0.06504	-0.05688	-0.07501	-0.04584
PLS1	ENSG00000120756	rs4149495	3	142596387	142713664	3_143123188	3	0.11908	0.11766	0.10534	0.10546	0.10412	0.02826	0.16007	0.11292	0.09773	0.11648	0.12438	0.0824	0.09679	0.07872	0.08968	0.05096	0.03981	0.0591	0.06421	0.07976	0.0564	0.05003	0.03239	0.07362	0.05431	0.03901	0.05328	0.05702	0.07865	0.05733	0.06793	0.06126	0.06506	0.06994	0.05855	0.07705	0.08116	0.0744
WASHC3	ENSG00000120860	rs144556549	12	102012927	102062149	12_102142097	5	0.36141	0.16648	0.22042	0.36393	0.28438	0.20333	0.28922	0.32275	0.29728	0.28891	0.31936	0.2291	0.25029	0.22097	0.13608	0.05334	0.12404	0.10606	0.11525	0.28625	0.16574	0.22241	0.0835	0.14424	0.18917	0.03398	0.19969	0.18351	0.15506	0.03551	0.05942	0.05905	0.16513	0.03668	0.1104	0.04318	0.1181	0.1566
ZNF706	ENSG00000120963	rs12056851	8	101177878	101206193	8_100222357	4	-0.09486	-0.07746	-0.09646	-0.09896	-0.11228	-0.112	-0.10633	-0.11461	-0.10876	-0.11376	-0.08798	-0.22906	-0.24871	-0.16012	-0.12341	-0.08631	-0.08943	-0.08703	-0.18288	-0.18821	-0.09663	-0.11442	-0.06356	-0.24264	-0.06709	-0.04596	-0.18414	-0.12214	-0.12635	-0.09708	-0.12394	-0.07032	-0.09869	-0.09723	-0.07485	-0.09816	-0.12548	-0.08483
COIL	ENSG00000121058	rs6503820	17	56938187	56961054	17_57597062	6	0.13057	0.05645	0.09171	0.16592	0.07731	0.078	0.09398	0.10921	0.05362	0.09998	0.08538	0.08886	0.12545	0.0475	0.1263	0.0203	0.02404	0.01431	0.05383	0.10515	-0.0111	0.01482	0.03967	0.02747	-0.02954	-0.00944	0.06914	0.05244	0.06276	0.04721	0.01685	-0.03948	0.03897	-0.00265	0.02176	0.02092	0.02599	0.03611
SCPEP1	ENSG00000121064	rs67794111	17	56978105	57006768	17_57001165	5	-0.13537	-0.13351	-0.22677	-0.46574	-0.34788	-0.08998	-0.39652	-0.28475	-0.28686	-0.20319	-0.38539	-0.05543	-0.17138	-0.12944	-0.12484	-0.06253	-0.06232	-0.10752	-0.11681	-0.14713	-0.12131	-0.18989	-0.06889	-0.1125	-0.13157	-0.06183	-0.15283	-0.1336	-0.18184	-0.04835	-0.0685	-0.14312	-0.08148	-0.09793	-0.00188	-0.05388	-0.09427	-0.15156
PYROXD1	ENSG00000121350	rs7136257	12	21437615	21471252	12_21442456	5	0.17803	0.18796	0.20464	0.35965	0.09739	0.09987	0.26806	0.23555	0.20794	0.26544	0.27009	0.04751	0.02658	0.04364	0.07589	0.06704	-0.01821	0.1159	0.03837	-0.06948	0.07181	0.0866	0.09897	0.00745	0.08352	0.01669	0.03286	0.13834	0.13777	0.11382	0.12302	0.09278	0.10488	0.08415	0.08135	0.0925	0.18037	0.14505
PSPC1	ENSG00000121390	rs3963831	13	19674752	19783019	13_18807259	6	-0.03953	-0.02698	-0.03559	-0.00625	-0.02744	-0.02056	-0.01573	-0.02866	-0.02707	-0.03833	-0.01927	-0.07628	-0.11695	-0.07825	-0.05203	-0.02653	-0.05158	-0.03734	-0.06366	-0.09633	-0.0403	-0.05829	-0.02743	-0.07186	-0.02435	-0.05142	-0.0681	-0.04685	-0.04489	-0.03887	-0.04193	-0.02432	-0.04316	-0.04155	-0.04374	-0.04025	-0.04523	-0.04053
CSTA	ENSG00000121552	rs34336119	3	122325244	122341972	3_122334419	6	-0.06077	-0.04265	-0.04047	-0.06824	-0.05849	-0.03632	-0.03369	-0.05686	-0.05006	-0.05953	-0.06109	-0.17164	-0.16616	-0.14159	-0.13405	-0.05725	-0.07485	-0.03587	-0.11259	-0.15665	-0.06496	-0.07529	-0.0433	-0.1525	-0.0708	-0.04424	-0.11662	-0.05925	-0.05065	-0.05783	-0.046	-0.03244	-0.04932	-0.04926	-0.04212	-0.04555	-0.04448	-0.03803
ZCCHC17	ENSG00000121766	rs16833790	1	31296982	31364953	1_30507284	3	0.16371	0.15127	0.17234	0.16585	0.1489	0.00921	0.12914	0.18044	0.12806	0.19486	0.18321	0.15221	0.19039	0.15044	0.15131	0.04553	0.10412	0.09274	0.12811	0.14506	0.10279	0.08456	0.03711	0.12696	0.08268	0.09442	0.1209	0.09614	0.13304	0.05274	0.07389	0.03233	0.07046	0.03916	0.02409	0.00378	0.05434	0.10035
FABP3	ENSG00000121769	rs16834735	1	31365625	31376850	1_31810841	4	0.0218	-0.16789	-0.15857	0.00725	-0.03271	-0.14426	0.01612	-0.12014	-0.19029	-0.17279	-0.06583	-0.21386	-0.33258	-0.30337	-0.20432	-0.11883	-0.25896	-0.32653	-0.37278	-0.25705	-0.33406	-0.39291	-0.2733	-0.18492	-0.36626	-0.53843	-0.12729	-0.13267	-0.18074	-0.20044	-0.0346	-0.2118	-0.2804	-0.26198	-0.23909	-0.14683	-0.07981	-0.20874
LRIF1	ENSG00000121931	rs656843	1	110947185	110964079	1_111194050	5	0.1529	0.12072	0.16897	0.22487	0.17688	0.10934	0.1968	0.2143	0.20836	0.22086	0.20809	0.17098	0.17359	0.1856	0.15893	0.06632	0.0932	0.09308	0.16396	0.16342	0.15153	0.16033	0.08344	0.12939	0.14835	0.11289	0.142	0.1453	0.15008	0.09236	0.10544	0.07523	0.12206	0.09713	0.05303	0.05802	0.09933	0.09984
POLK	ENSG00000122008	rs35954862	5	75511756	75601144	5_75903380	3	0.13453	0.11481	0.14568	0.13403	0.2082	0.10255	0.1778	0.15638	0.16719	0.16091	0.21108	0.09062	0.12186	0.16828	0.14565	0.07902	0.0691	0.08053	0.07813	0.13447	0.10899	0.08511	0.06088	0.12854	0.09723	0.04544	0.06638	0.1749	0.12818	0.11303	0.08267	0.09031	0.12355	0.09652	0.06387	0.05994	0.11256	0.09581
GTF3A	ENSG00000122034	rs7992289	13	27424544	27435823	13_27462293	4	-0.10749	-0.0721	-0.077	-0.12646	-0.07387	-0.00619	-0.02951	-0.13975	-0.0794	-0.09242	-0.12022	-0.26872	-0.29492	-0.17653	-0.21411	-0.07097	-0.11183	-0.09843	-0.1749	-0.19351	-0.06191	-0.04559	-0.08327	-0.23323	-0.05589	-0.07948	-0.16427	-0.059	-0.10314	-0.09754	-0.04147	-0.08214	-0.11432	-0.05327	-0.05259	-0.05431	-0.03764	-0.03375
UBL3	ENSG00000122042	rs3803278	13	29764371	29850684	13_30744264	3	-0.1208	-0.15508	-0.08632	0.03257	-0.14177	-0.1094	-0.01494	-0.07477	-0.10134	-0.02266	-0.13946	0.07731	0.05206	-0.11268	-0.1305	-0.14386	-0.09957	-0.25033	-0.05082	-0.12468	-0.09646	-0.03466	-0.07506	-0.16908	-0.2563	-0.09295	-0.07385	-0.07797	-0.02935	-0.11997	-0.14247	-0.07836	-0.2025	-0.06065	-0.17242	-0.1439	-0.15044	-0.02994
RBBP6	ENSG00000122257	rs7191803	16	24537693	24572863	16_24422021	6	-0.04402	-0.046	-0.05624	-0.08735	-0.07899	-0.06209	-0.07615	-0.07978	-0.07208	-0.06497	-0.0878	-0.16103	-0.16712	-0.11909	-0.07641	-0.04006	-0.06876	-0.06673	-0.11839	-0.15089	-0.08301	-0.10093	-0.08263	-0.08344	-0.05583	-0.04938	-0.12319	-0.05056	-0.05971	-0.08924	-0.0907	-0.07008	-0.06959	-0.06574	-0.05044	-0.06606	-0.07008	-0.05745
FAM213A	ENSG00000122378	rs4933377	10	80407829	80437115	10_80387029	6	0.03404	0.00162	-0.00807	-0.00694	0.04022	-0.02004	-0.03952	0.01931	0.03586	0.04692	0.06272	-0.20331	-0.26546	-0.19916	-0.11714	-0.06112	-0.07721	0.04451	-0.1265	-0.19064	-0.03625	-0.0882	0.0347	-0.15955	-0.04064	-0.0246	-0.1576	0.04874	0.08913	-0.02777	-0.00881	-0.02932	0.01938	0.0282	0.01728	0.01101	0.0457	-0.01191
ZNF644	ENSG00000122482	rs11576243	1	90915298	91022272	1_91636204	6	-0.12655	-0.10624	-0.05116	-0.00428	-0.05265	-0.05514	-0.02653	-0.06906	-0.07485	-0.07728	-0.06796	-0.12395	-0.12487	-0.0898	-0.11313	-0.06906	-0.09282	-0.10243	-0.13772	-0.12379	-0.04499	-0.09871	-0.04251	-0.14599	-0.1272	-0.04891	-0.09289	-0.12287	-0.07897	-0.08907	-0.08534	-0.07796	-0.11345	-0.05654	-0.08533	-0.11163	-0.11407	-0.14142
PQLC1	ENSG00000122490	rs75026480	18	79902420	79951664	18_79444477	6	-0.05754	-0.04701	-0.05313	-0.05362	-0.04953	-0.04108	-0.04823	-0.05505	-0.05597	-0.06029	-0.06041	-0.0759	-0.07701	-0.07161	-0.06101	-0.0369	-0.04623	-0.0408	-0.06037	-0.06665	-0.04591	-0.05113	-0.03548	-0.06966	-0.04862	-0.03562	-0.06111	-0.0477	-0.05262	-0.04733	-0.03977	-0.03596	-0.0503	-0.04638	-0.03435	-0.04211	-0.04773	-0.03572
CBX3	ENSG00000122565	rs56012816	7	26201162	26213356	7_27094384	5	0.24006	0.24043	0.22265	0.29101	0.27036	0.1673	0.27559	0.2209	0.27494	0.26795	0.26577	0.02176	0.00671	0.07553	0.04563	0.06106	0.08504	0.15803	0.07802	0.07011	0.16464	0.17061	0.11862	0.05699	0.1446	0.10534	0.13076	0.17157	0.21435	0.10642	0.12027	0.21345	0.14938	0.22037	0.07513	0.09666	0.15842	0.13897
ARL4A	ENSG00000122644	rs28624738	7	12686856	12690934	7_12698121	6	-0.0274	-0.0248	-0.02261	0.00338	-0.00889	0.00018	-0.00094	-0.01957	-0.00884	-0.00503	-0.00659	0.1706	0.19748	0.18182	0.12356	0.05015	0.09245	0.02432	0.13702	0.17551	0.022	0.03118	0.05483	0.15151	0.05061	0.02573	0.12987	0.01759	0.01279	0.02271	0.0159	0.05592	0.01995	0.00679	0.00343	0.02795	0.01768	-0.01436
RAMP3	ENSG00000122679	rs2072439	7	45157791	45186302	7_44211227	5	-0.24772	-0.19767	-0.21296	-0.27846	-0.20118	-0.10963	-0.22932	-0.23438	-0.19557	-0.23706	-0.26397	-0.20084	-0.25032	-0.1934	-0.18347	-0.10539	-0.13623	-0.12719	-0.16261	-0.24745	-0.14856	-0.10893	-0.11951	-0.17318	-0.11031	-0.09815	-0.172	-0.09169	-0.18607	-0.06905	-0.06635	-0.10217	-0.09185	-0.10561	-0.06799	-0.09976	-0.13516	-0.10623
GLIPR2	ENSG00000122694	rs7022040	9	36136536	36163913	9_36152614	6	0.05243	0.05709	0.04531	0.03637	0.05501	0.06238	0.04449	0.0254	0.04144	0.06683	0.00649	0.14584	0.1848	0.12176	0.12997	0.08877	0.07178	0.04449	0.13073	0.15663	0.0646	0.09839	0.03833	0.14408	0.06688	0.04449	0.16242	0.05304	0.07717	0.10341	0.0658	0.04376	0.06485	0.09518	0.07603	0.09376	0.09235	0.05939
CLTA	ENSG00000122705	rs3739608	9	36190856	36304781	9_36189650	3	-0.15914	-0.1086	-0.11504	-0.25338	-0.15979	-0.04293	-0.18692	-0.14981	-0.16396	-0.13691	-0.17441	-0.15568	-0.16286	-0.14253	-0.12139	-0.10032	-0.06055	-0.07203	-0.12945	-0.13855	-0.08578	-0.07028	-0.06811	-0.11884	-0.04702	0.00203	-0.11042	-0.08848	-0.08832	-0.04587	-0.05062	-0.07419	-0.05957	-0.07354	-0.03176	-0.0447	-0.05777	-0.09314
DNAI1	ENSG00000122735	rs113095020	9	34457414	34520989	9_33587676	7	-0.25328	-0.2228	-0.24583	-0.11926	-0.35593	-0.27043	-0.18734	-0.16367	-0.31548	-0.33307	-0.27847	-0.24222	-0.29504	-0.11251	-0.14466	-0.09179	-0.47326	-0.27838	-0.18807	-0.28162	-0.48025	-0.0624	-0.18139	-0.43378	-0.42498	0.04115	-0.32984	-0.21938	-0.47599	-0.10775	0.00891	-0.06589	-0.15493	-0.02152	-0.07618	0.01597	-0.02993	-0.01105
CALD1	ENSG00000122786	rs11772654	7	134744252	134970728	7_135592878	7	-0.27962	-0.19939	-0.24578	-0.30401	-0.25645	-0.16482	-0.31739	-0.27842	-0.24471	-0.33488	-0.32209	-0.36911	-0.37391	-0.28075	-0.27134	-0.10466	-0.12668	-0.10832	-0.28794	-0.26259	-0.18324	-0.14323	-0.0749	-0.2447	-0.13926	-0.13809	-0.26719	-0.23951	-0.14404	-0.14325	-0.08154	-0.01364	-0.16127	-0.12028	-0.16038	-0.12598	-0.09554	-0.22219
SFTPA1	ENSG00000122852	rs117169617	10	79610939	79615455	10_80483966	7	-0.00285	-0.15235	0.06964	-0.00647	-0.17744	-0.10474	-0.116	-0.19211	-0.07779	-0.04755	-0.2097	-0.35634	-0.24914	-0.50204	-0.38884	-0.39041	-0.47345	-0.37641	-0.34453	-0.40459	-0.53358	-0.55062	-0.40336	-0.32902	-0.51597	-0.32783	-0.38031	-0.37816	-0.42434	-0.4268	-0.36212	-0.26772	-0.38759	-0.45027	-0.30355	-0.43282	-0.3913	-0.30608
PLAU	ENSG00000122861	rs56215513	10	73909177	73917497	10_73950272	4	-0.17115	-0.13227	-0.13902	-0.19343	-0.15301	-0.09786	-0.15104	-0.16314	-0.15921	-0.17616	-0.17367	-0.25309	-0.28653	-0.25531	-0.19328	-0.12196	-0.13863	-0.11408	-0.18567	-0.26556	-0.1365	-0.14137	-0.11064	-0.22684	-0.16151	-0.09574	-0.19364	-0.14099	-0.13703	-0.09649	-0.1174	-0.08225	-0.13644	-0.11944	-0.0886	-0.11025	-0.12312	-0.09786
SRGN	ENSG00000122862	rs10823441	10	69088106	69104811	10_69839186	3	-0.15666	-0.11313	-0.15588	-0.15052	-0.11726	-0.10406	-0.15967	-0.17635	-0.17466	-0.15355	-0.14878	-0.03622	-0.02281	0.00342	-0.03244	-0.02366	-0.07419	-0.13494	-0.01491	-0.06996	-0.00681	-0.1139	-0.0823	-0.0154	-0.1132	0.00098	0.00619	-0.13366	-0.15282	-0.10759	-0.13354	-0.10046	-0.12155	-0.13563	-0.09197	-0.08901	-0.10292	-0.0905
ECD	ENSG00000122882	rs1977683	10	73130155	73169055	10_72408378	6	-0.05603	-0.05498	-0.06001	-0.05179	-0.05212	-0.04705	-0.05576	-0.06039	-0.05929	-0.06428	-0.04929	-0.07038	-0.06262	-0.05831	-0.05926	-0.04045	-0.0529	-0.04894	-0.05919	-0.05837	-0.05596	-0.05462	-0.04664	-0.05183	-0.05815	-0.06447	-0.06288	-0.05755	-0.05244	-0.05389	-0.05558	-0.04512	-0.055	-0.05459	-0.05087	-0.05264	-0.04994	-0.0496
MED13L	ENSG00000123066	rs12296391	12	115953872	116277338	12_115909966	6	-0.05083	-0.04992	-0.04319	-0.05406	-0.04611	-0.03983	-0.04443	-0.04456	-0.04445	-0.04971	-0.05055	-0.06508	-0.07155	-0.05787	-0.05588	-0.04007	-0.04075	-0.04117	-0.05221	-0.06629	-0.04437	-0.0483	-0.03867	-0.06033	-0.04897	-0.04013	-0.05885	-0.05099	-0.04407	-0.05026	-0.04808	-0.04424	-0.05115	-0.04889	-0.03794	-0.04803	-0.05235	-0.04151
RNF11	ENSG00000123091	rs1417364	1	51236271	51273455	1_51797410	6	0.09016	0.06854	0.08458	0.10126	0.09182	0.06524	0.09163	0.09771	0.09656	0.09939	0.09307	0.0641	0.05933	0.06827	0.06941	0.04864	0.05762	0.06728	0.06356	0.06019	0.07576	0.06442	0.05729	0.05824	0.06708	0.05086	0.05543	0.07974	0.07872	0.07014	0.07095	0.06895	0.07618	0.06685	0.04277	0.07865	0.06926	0.0616
CCDC91	ENSG00000123106	rs11049145	12	28133249	28581511	12_27781768	4	0.1494	0.08036	0.12122	0.08605	0.10466	0.08538	0.06508	0.14087	0.13754	0.11095	0.14059	0.18141	0.20498	0.17086	0.15989	0.08756	0.1019	0.07599	0.15266	0.17548	0.09325	0.07138	0.06282	0.19556	0.12147	0.09459	0.12829	0.11359	0.11941	0.10059	0.06975	0.0721	0.08819	0.094	0.05864	0.07402	0.07241	0.06855
GIPC1	ENSG00000123159	rs895820	19	14477760	14496149	19_13700465	4	-0.09834	-0.06528	-0.09238	-0.15635	-0.13017	-0.0649	-0.13688	-0.07776	-0.14441	-0.1149	-0.09733	-0.18775	-0.16171	-0.16588	-0.1602	-0.08959	-0.09201	-0.08882	-0.12579	-0.17288	-0.12756	-0.1418	-0.08375	-0.1621	-0.10935	-0.06461	-0.13712	-0.11951	-0.09754	-0.07684	-0.07697	-0.10872	-0.10363	-0.0712	-0.06038	-0.07519	-0.09035	-0.11352
OPTN	ENSG00000123240	rs34446931	10	13099449	13138308	10_13395445	4	0.12873	0.09398	0.03706	0.17429	0.09565	0.03546	0.12492	0.10189	0.10949	0.12732	0.11837	0.34113	0.38113	0.28994	0.28011	0.12473	0.11518	0.15455	0.22082	0.3413	0.12288	0.15998	0.08769	0.29162	0.14658	0.09347	0.25872	0.13594	0.10794	0.18227	0.11424	0.07925	0.14968	0.0738	0.07988	0.11185	0.10602	0.05309
ARHGAP9	ENSG00000123329	rs375197060	12	57472255	57488814	12_58055103	6	-0.05933	-0.04146	-0.04841	-0.05724	-0.05127	-0.038	-0.05194	-0.05451	-0.0555	-0.06122	-0.06002	-0.07654	-0.07788	-0.07491	-0.06266	-0.03079	-0.04334	-0.03904	-0.06026	-0.07473	-0.04835	-0.05132	-0.0406	-0.06244	-0.05209	-0.03901	-0.05833	-0.05306	-0.04912	-0.04422	-0.03297	-0.03296	-0.04136	-0.03618	-0.02945	-0.03489	-0.03355	-0.02995
PFDN5	ENSG00000123349	rs73105507	12	53295291	53299450	12_52526277	6	0.08865	0.01658	0.07268	0.17798	0.0936	0.05793	0.16772	0.09813	0.08538	0.09982	0.11793	0.09816	0.09051	0.09372	0.08301	0.04944	0.0363	0.04295	0.07868	0.09373	0.05478	0.0523	0.01257	0.11612	0.01849	0.01634	0.07802	0.06882	0.06981	0.02126	0.04462	0.0437	0.02506	0.05834	0.01474	0.02679	0.02748	0.04568
NR4A1	ENSG00000123358	rs80221726	12	52022832	52059507	12_51199153	3	-0.25226	-0.2474	-0.08879	-0.20232	-0.12907	-0.07148	-0.10907	-0.19042	-0.28571	-0.25064	-0.18727	-0.11338	-0.01843	0.00472	0.03229	-0.05409	-0.00816	-0.00645	-0.03673	-0.04256	0.07109	0.08138	0.01956	-0.05909	0.0284	-0.0414	-0.04395	-0.10916	-0.2096	-0.20589	-0.13463	-0.12097	-0.05085	-0.15909	-0.165	-0.15286	-0.38298	-0.20907
TTC21B	ENSG00000123607	rs4667485	2	165857475	165953843	2_165363235	6	0.06819	0.05991	0.07042	0.08335	0.07368	0.06214	0.09302	0.07642	0.07624	0.09296	0.0796	0.08142	0.0759	0.07062	0.07475	0.04617	0.05975	0.06798	0.07212	0.08935	0.08104	0.07531	0.05235	0.06307	0.07369	0.05215	0.07014	0.0798	0.06644	0.06385	0.04976	0.05165	0.06765	0.05659	0.04602	0.04816	0.06228	0.0439
COQ8B	ENSG00000123815	rs12459415	19	40691529	40718207	19_40655071	4	0.12097	0.09274	0.16086	0.25185	0.1823	0.1097	0.1557	0.15571	0.13692	0.19907	0.16689	0.16324	0.17554	0.21853	0.18059	0.0589	0.10203	0.15386	0.19204	0.17912	0.1475	0.14862	0.15013	0.18991	0.12578	0.11914	0.17587	0.14146	0.115	0.08003	0.11166	0.04446	0.13156	0.07828	0.04992	0.08661	0.08451	0.10395
AGO2	ENSG00000123908	rs16911026	8	140520156	140635619	8_139586421	6	0.09472	0.0579	0.03516	0.0656	0.08339	0.01243	0.05454	0.07762	0.05289	0.06945	0.07058	0.19845	0.18185	0.17664	0.14962	0.06041	0.10589	0.0828	0.15983	0.16591	0.1257	0.11887	0.07809	0.17083	0.10709	0.08097	0.13788	0.12192	0.07887	0.05602	0.05601	0.06156	0.07561	0.06455	0.05843	0.06652	0.03624	0.04629
ACSL3	ENSG00000123983	rs77500251	2	222860934	222944639	2_223185742	3	-0.2149	-0.12957	-0.17051	-0.21652	-0.16986	-0.10949	-0.19094	-0.18484	-0.19861	-0.21628	-0.21441	-0.11791	-0.13989	-0.10618	-0.11783	-0.05471	-0.06252	-0.07485	-0.11301	-0.09068	-0.08995	-0.09139	-0.0653	-0.07002	-0.08741	-0.06509	-0.03883	-0.08275	-0.09929	-0.07006	-0.09588	-0.06799	-0.09198	-0.05147	-0.05149	-0.06372	-0.11475	-0.08745
SLPI	ENSG00000124107	rs61635594	20	45252239	45254564	20_45111293	4	0.0703	0.08868	0.06184	0.1967	0.05877	0.08334	0.17042	0.16617	0.13366	0.11831	0.16963	0.30549	0.33188	0.29977	0.22203	0.15722	0.1833	0.14034	0.26761	0.29638	0.1902	0.23178	0.14416	0.30599	0.1796	0.16013	0.25009	0.16228	0.22863	0.12599	0.16712	0.1055	0.14914	0.13577	0.08935	0.16133	0.12188	0.07616
SDC4	ENSG00000124145	rs6065884	20	45325288	45348424	20_45762724	5	-0.34443	-0.1716	-0.22098	-0.14869	-0.31208	-0.17401	-0.22458	-0.25647	-0.23024	-0.27035	-0.29336	-0.12392	-0.13757	-0.13976	-0.14945	-0.04711	-0.08378	-0.11139	-0.08899	-0.10031	-0.10065	-0.11457	-0.05801	-0.10825	-0.11618	-0.06753	-0.00525	-0.14787	-0.15597	-0.07564	-0.14235	-0.0919	-0.11797	-0.06652	-0.05811	-0.06229	-0.09474	-0.10105
CHD6	ENSG00000124177	rs2076081	20	41402101	41618494	20_42447899	3	-0.09079	-0.09498	-0.11597	-0.14964	-0.11251	-0.06693	-0.17425	-0.07502	-0.07622	-0.14947	-0.09452	-0.06555	-0.07304	-0.0784	-0.03988	-0.04111	-0.04171	-0.03077	-0.05246	-0.05673	-0.05231	-0.02729	-0.03592	-0.01459	-0.06591	-0.0357	-0.08375	-0.0812	-0.06152	-0.0209	-0.06415	-0.0526	-0.03406	-0.00771	-0.03437	-0.03059	-0.05571	-0.02328
CSE1L	ENSG00000124207	rs2426125	20	49046246	49096960	20_49084445	4	0.157	0.08774	0.13959	0.31084	0.1697	0.09083	0.22723	0.19059	0.16842	0.14983	0.14906	0.20151	0.23043	0.15577	0.16948	0.12335	0.11655	0.13765	0.23145	0.2156	0.15924	0.15114	0.11487	0.16336	0.15677	0.04713	0.1308	0.19647	0.18162	0.10291	0.07976	0.09398	0.13165	0.09105	0.04597	0.08166	0.05195	0.05215
RAB22A	ENSG00000124209	rs157082	20	58309696	58367507	20_57670206	4	0.15356	0.12043	0.12519	0.1215	0.1128	0.09313	0.09973	0.09722	0.11913	0.15441	0.12662	0.23071	0.24151	0.21132	0.22137	0.09563	0.12216	0.10112	0.17886	0.21885	0.10542	0.1348	0.09918	0.25916	0.14457	0.07602	0.20963	0.10172	0.12816	0.14909	0.10578	0.07894	0.13028	0.07895	0.06516	0.08971	0.08516	0.10436
STAMBP	ENSG00000124356	rs78128123	2	73828916	73873659	2_74120398	6	-0.06755	-0.05483	-0.07192	-0.08503	-0.0701	-0.05389	-0.07977	-0.07556	-0.07663	-0.07501	-0.08131	-0.09956	-0.11301	-0.09463	-0.08685	-0.06369	-0.06797	-0.05955	-0.08433	-0.09578	-0.06835	-0.07338	-0.06153	-0.08372	-0.07211	-0.05451	-0.08233	-0.07082	-0.07217	-0.05745	-0.05773	-0.0479	-0.06376	-0.05388	-0.04374	-0.05494	-0.05028	-0.05375
NAGK	ENSG00000124357	rs74746386	2	71064344	71079805	2_71074276	4	0.13683	0.0328	0.05493	0.12431	0.13161	0.08793	0.09338	0.10635	0.1464	0.13513	0.06671	0.4118	0.56324	0.42274	0.33247	0.11488	0.21094	0.15172	0.34688	0.4804	0.16637	0.16385	0.12706	0.38768	0.18483	0.14703	0.38398	0.11266	0.07413	0.10994	0.09707	0.06918	0.11995	0.07605	0.08618	0.09936	0.07031	0.09355
SERPINB6	ENSG00000124570	rs9405177	6	2948159	2972165	6_2644319	3	-0.23462	-0.17313	-0.16467	-0.24099	-0.17499	-0.08768	-0.19701	-0.18482	-0.21151	-0.23015	-0.222	-0.07076	-0.20475	-0.09418	-0.142	-0.11162	-0.0595	-0.05785	-0.08783	-0.14122	-0.08391	-0.06675	-0.05885	-0.11872	-0.07332	-0.05557	-0.14095	-0.09044	-0.11789	-0.06011	-0.08054	-0.03177	-0.0874	-0.07852	-0.02639	-0.04206	-0.09165	-0.07778
GLO1	ENSG00000124767	rs4714149	6	38675925	38703141	6_38355694	6	-0.09862	-0.08868	-0.07528	-0.01927	-0.06897	-0.06462	0.01646	-0.04579	-0.06644	-0.05988	-0.06468	-0.17488	-0.18834	-0.16839	-0.104	-0.07207	-0.11108	-0.08033	-0.12116	-0.13872	-0.07866	-0.13465	-0.1161	-0.14603	-0.1215	-0.08123	-0.12074	-0.06162	-0.09203	-0.14542	-0.09676	-0.0424	-0.12285	-0.09375	-0.11646	-0.17847	-0.12377	-0.06311
SSR1	ENSG00000124783	rs9406022	6	7268306	7347446	6_7328347	4	0.11296	0.05381	0.09798	0.07525	0.07689	0.09081	0.10281	0.1131	0.0686	0.11659	0.07072	0.23699	0.28501	0.16589	0.17784	0.09139	0.14101	0.10021	0.14575	0.25119	0.10756	0.11072	0.06402	0.19004	0.08604	0.07289	0.16899	0.0644	0.08184	0.0838	0.10658	0.10859	0.03914	0.08815	0.04757	0.07114	0.08666	0.06427
LRRFIP1	ENSG00000124831	rs7591032	2	237627576	237813682	2_236825516	4	0.215	0.10861	0.18127	0.03502	0.10009	0.08371	-0.00639	0.22068	0.14868	0.21294	0.17067	0.19171	0.16956	0.22372	0.23226	0.07667	0.13035	0.07733	0.16843	0.20597	0.20144	0.13969	0.1256	0.19286	0.23343	0.23717	0.14072	0.18636	0.10473	0.11187	0.11744	0.14947	0.16185	0.13608	0.09867	0.13328	0.13715	0.05508
SCGB2A1	ENSG00000124939	rs2187384	11	62208668	62213939	11_62993689	4	-0.01376	-0.09998	-0.09367	0.082	0.02512	-0.14465	0.07247	0.02098	-0.00334	-0.11999	-0.03125	-0.22928	-0.26292	-0.09194	-0.06814	-0.08444	-0.41359	-0.04673	-0.23735	-0.2139	-0.17594	-0.07402	-0.10291	-0.12715	-0.15738	-0.09967	-0.02394	-0.22953	-0.16964	-0.21874	-0.25194	-0.03206	-0.3397	-0.1676	-0.28429	-0.29818	-0.26489	-0.13298
TM9SF2	ENSG00000125304	rs7983644	13	99446311	99564006	13_98739355	7	-0.21388	-0.09589	-0.19902	-0.22258	-0.20353	-0.15222	-0.21658	-0.27022	-0.18144	-0.26504	-0.21936	-0.2617	-0.28407	-0.29852	-0.26333	-0.12961	-0.20254	-0.18361	-0.24202	-0.25942	-0.22383	-0.27252	-0.17501	-0.3022	-0.26846	-0.15003	-0.29027	-0.21437	-0.19137	-0.1611	-0.15896	-0.13986	-0.19505	-0.10722	-0.10549	-0.14927	-0.15194	-0.13068
IRF1	ENSG00000125347	rs32103	5	132481609	132490798	5_131695268	3	-0.15097	-0.09046	-0.13014	-0.23503	-0.14628	-0.07224	-0.22564	-0.19217	-0.19877	-0.21937	-0.2467	-0.06375	-0.07983	-0.01095	-0.06538	-0.0573	-0.00156	-0.0306	0.00287	-0.0645	-0.11218	-0.08302	-0.06654	-0.0174	-0.05256	-0.04086	-0.04532	-0.04304	-0.03025	-0.07471	-0.05157	-0.08585	-0.04408	-0.06718	-0.02291	-0.04544	-0.05349	-0.05103
MIF4GD	ENSG00000125457	rs4788879	17	75266228	75271227	17_75275957	6	-0.0372	-0.01116	-0.03552	0.00249	-0.03673	0.01834	-0.03389	-0.00061	-0.02411	-0.05717	-0.02775	-0.1817	-0.1964	-0.1371	-0.13104	-0.0509	-0.06484	-0.02623	-0.11519	-0.17713	-0.08012	-0.09002	-0.0351	-0.09786	-0.0564	-0.00835	-0.12747	-0.01791	-0.04238	-0.03953	-0.02539	-0.02122	-0.04147	-0.02602	-0.03759	-0.02928	-0.03338	0.00336
C3	ENSG00000125730	rs340139	19	6677704	6730562	19_6738010	5	-0.05867	-0.20069	-0.15669	-0.41275	-0.34443	-0.1713	-0.53276	-0.4346	-0.31499	-0.26125	-0.43494	-0.04373	0.06039	-0.11879	0.00903	-0.07081	-0.09873	-0.18805	0.04878	-0.0136	-0.25588	-0.18137	-0.14339	0.03812	-0.1936	-0.17082	0.13048	-0.3382	-0.42074	-0.04681	-0.19979	-0.16473	-0.21992	-0.12636	-0.0826	-0.18062	-0.13176	-0.03984
SNRPD2	ENSG00000125743	rs200327565	19	45687454	45692569	19_45351250	6	-0.09918	-0.06839	-0.08445	-0.1022	-0.07745	-0.0471	-0.08311	-0.08826	-0.09446	-0.09909	-0.09817	-0.02815	-0.0331	-0.0146	-0.03412	-0.02846	-0.0166	-0.02461	-0.02015	-0.02605	-0.02602	-0.02905	-0.02027	-0.03077	-0.02721	-0.02185	-0.01472	-0.04509	-0.05446	-0.04083	-0.03172	-0.02809	-0.05522	-0.04277	-0.02643	-0.03	-0.0538	-0.0391
PANK2	ENSG00000125779	rs6037977	20	3888839	3929882	20_4822794	3	0.13682	0.10845	0.12565	0.16194	0.12676	0.06513	0.12433	0.1263	0.14563	0.1399	0.15237	0.08504	0.12151	0.10823	0.12187	0.05624	0.05976	0.05085	0.07268	0.13185	0.11358	0.12471	0.08324	0.04046	0.08257	0.03516	0.10024	0.10017	0.12053	0.09013	0.08645	0.05729	0.106	0.08953	0.06171	0.08788	0.08506	0.1038
PSMF1	ENSG00000125818	rs6133018	20	1113263	1189415	20_389872	5	0.01095	0.03317	0.14288	0.41687	0.15584	0.07403	0.35176	0.1228	0.25828	0.28737	0.24234	0.15531	0.31084	0.19589	0.16818	0.21455	0.10521	0.07348	0.10653	0.10447	0.13509	0.28626	0.09719	0.09702	-0.04042	0.06138	0.25186	0.20144	0.10024	-0.04199	0.09359	0.0728	0.12763	-0.02044	-0.00953	0.08237	0.05627	0.18544
SNRPB	ENSG00000125835	rs73076342	20	2461634	2470853	20_2695721	3	0.18294	0.16282	0.1623	0.22403	0.12155	0.08085	0.21226	0.13992	0.17779	0.17445	0.25773	0.10363	0.10603	0.07603	0.06808	0.05256	0.07672	0.08724	0.07745	0.08405	0.06596	0.08148	0.05836	0.05542	0.06077	0.05947	0.09257	0.09493	0.08367	0.12985	0.1099	0.06777	0.13176	0.13068	0.03828	0.09214	0.15196	0.08688
FLRT3	ENSG00000125848	rs202220665	20	14322988	14337616	20_15085872	5	-0.26853	-0.24048	-0.16968	-0.16646	-0.03321	-0.12168	-0.0737	-0.27817	-0.1958	-0.30224	-0.26521	-0.10743	0.01496	-0.1436	-0.17108	-0.06506	-0.10809	-0.12304	-0.05574	-0.02036	-0.24975	-0.1538	-0.11756	-0.09155	-0.20841	-0.09547	-0.0532	-0.17478	-0.27673	-0.24641	-0.28279	-0.15273	-0.20856	-0.18811	-0.12621	-0.17803	-0.23473	-0.14616
MKKS	ENSG00000125863	rs569355689	20	10401009	10434222	20_9860203	4	0.12123	0.08677	0.09044	0.1214	0.09575	0.01488	0.04945	0.07809	0.09161	0.10569	0.12652	0.20799	0.22259	0.15166	0.16633	0.07765	0.05764	0.06232	0.11617	0.17134	0.09058	0.09515	0.05545	0.18792	0.10042	0.02803	0.15726	0.09693	0.12743	0.09769	0.07934	0.02985	0.10993	0.10243	0.04693	0.09661	0.08485	0.09221
FAM110A	ENSG00000125898	rs12480202	20	833715	857463	20_148994	4	-0.09884	-0.06595	-0.087	-0.07303	-0.11409	-0.06229	-0.08913	-0.11725	-0.08038	-0.1255	-0.09883	-0.1769	-0.19706	-0.1939	-0.19512	-0.07654	-0.13259	-0.09329	-0.12674	-0.16277	-0.11981	-0.13564	-0.10171	-0.15522	-0.14417	-0.09176	-0.12908	-0.10127	-0.12625	-0.09557	-0.05878	-0.05863	-0.11126	-0.09006	-0.05126	-0.09044	-0.08418	-0.0691
DYNLRB1	ENSG00000125971	rs77017273	20	34516409	34540958	20_33642114	2	0.08561	-0.04938	-0.01841	-0.03888	-0.07474	-0.03334	-0.05208	0.01397	-0.00993	-0.07462	0.0152	0.04781	0.03766	-0.06612	0.07311	0.02492	0.02595	0.09918	0.06346	0.03117	0.06369	0.02435	-0.06174	0.01389	-0.03295	-0.04872	-0.0455	-0.15491	0.00057	-0.05317	-0.05354	0.00061	-0.05124	-0.04694	-0.00198	-0.01164	-0.09805	-0.0045
UROD	ENSG00000126088	rs7525733	1	45012147	45015575	1_44997828	4	0.04634	0.0374	-0.00365	0.03154	-0.01069	-0.02812	-0.07211	-0.00411	-0.01597	0.1031	0.05629	0.41984	0.38261	0.19225	0.2284	0.09691	0.10286	-0.04553	0.28076	0.1817	-0.03678	0.01148	0.01898	0.21538	0.12101	0.04931	0.1909	0.0809	0.05867	0.08107	0.05373	0.03028	0.10218	0.07307	0.06261	0.03078	0.09376	0.07534
KLC1	ENSG00000126214	rs11628912	14	103561896	103714249	14_104429863	3	0.12758	0.11814	0.12507	0.20062	0.11578	0.06439	0.19577	0.15689	0.14969	0.14638	0.14807	0.06116	0.09547	0.10666	0.08293	0.02768	0.04396	0.08243	0.06491	0.06646	0.08195	0.08635	0.05812	0.06119	0.07115	0.03821	0.05601	0.09233	0.11517	0.07264	0.08785	0.05924	0.07532	0.05847	0.02885	0.04338	0.07165	0.05278
IGFLR1	ENSG00000126246	rs35209304	19	35738801	35742453	19_35684153	7	0.17561	0.09865	0.1219	0.10647	0.13902	0.09533	0.12733	0.14009	0.16983	0.15619	0.12751	0.3787	0.46123	0.41718	0.39785	0.18667	0.28362	0.18866	0.40243	0.41571	0.276	0.2344	0.19237	0.40725	0.22292	0.1629	0.34337	0.21388	0.1935	0.10636	0.14267	0.08109	0.19793	0.16665	0.1094	0.15543	0.15069	0.1073
PRDX5	ENSG00000126432	rs599908	11	64318088	64321811	11_64256280	6	0.06812	0.03999	0.06	0.04814	0.05159	0.05823	0.05014	0.04845	0.05689	0.06715	0.04914	0.12422	0.1458	0.11973	0.10526	0.04635	0.06945	0.03219	0.10803	0.12462	0.05332	0.06014	0.03612	0.1072	0.05162	0.04045	0.10278	0.06752	0.06493	0.06037	0.035	0.0333	0.06233	0.05981	0.03795	0.05648	0.06818	0.02477
IRF3	ENSG00000126456	rs7257400	19	49659569	49665875	19_50631794	6	0.05966	0.05019	0.05682	0.06357	0.05767	0.04321	0.05791	0.0584	0.06142	0.0669	0.06352	0.05984	0.06442	0.05792	0.05741	0.03668	0.04159	0.04503	0.05326	0.05782	0.05071	0.05347	0.04228	0.05602	0.05118	0.04214	0.05348	0.05645	0.05201	0.04784	0.04537	0.0409	0.05179	0.04642	0.03438	0.04023	0.04716	0.04127
ASL	ENSG00000126522	rs62470555	7	66075798	66093558	7_65519048	6	0.01952	-0.0083	0.02037	0.04623	0.04665	0.0178	0.01713	0.01355	0.02771	0.03124	0.0195	0.13338	0.17443	0.12999	0.10175	0.04669	0.05659	0.03581	0.09517	0.12827	0.06569	0.05475	0.05671	0.12011	0.07764	0.03933	0.10345	0.02959	0.05108	0.05923	0.03457	0.04166	0.06364	0.03501	0.02454	0.04734	0.03963	0.00345
RHOT1	ENSG00000126858	rs34173514	17	32142454	32253374	17_31926113	6	-0.06767	-0.04902	-0.06272	-0.07842	-0.05945	-0.06011	-0.06232	-0.06645	-0.06509	-0.05895	-0.0689	-0.06558	-0.06901	-0.06564	-0.06066	-0.0446	-0.04965	-0.05195	-0.06625	-0.06483	-0.06102	-0.05924	-0.04889	-0.07064	-0.05363	-0.04506	-0.06213	-0.05759	-0.05787	-0.05837	-0.04958	-0.04727	-0.06212	-0.0511	-0.03941	-0.05295	-0.05224	-0.0525
MAP2K2	ENSG00000126934	rs17347521	19	4090321	4124129	19_3160387	3	0.13002	0.08544	0.10649	0.13366	0.13584	0.07527	0.11769	0.11995	0.12107	0.11176	0.14043	0.07291	0.06831	0.06048	0.03991	0.05228	0.04744	0.06298	0.04601	0.02443	0.10513	0.10346	0.0678	0.04412	0.08383	0.04466	0.06074	0.08727	0.09577	0.06121	0.04773	0.06665	0.09617	0.0591	0.03439	0.0565	0.07323	0.0708
TSPAN8	ENSG00000127324	rs10506598	12	71125085	71441898	12_70622159	4	0.10589	0.09518	0.06943	0.08919	0.0713	0.09545	0.07118	0.08598	0.0704	0.13223	0.11266	0.19579	0.18595	0.17854	0.1599	0.08062	0.14507	0.09799	0.15301	0.18458	0.11668	0.10475	0.09355	0.17016	0.13266	0.0896	0.16881	0.11656	0.11806	0.12308	0.10073	0.09832	0.13683	0.08752	0.09563	0.09389	0.1017	0.09258
PTPRB	ENSG00000127329	rs10748152	12	70515866	70637440	12_70421231	6	0.07857	0.05376	0.0699	0.06146	0.06589	0.04768	0.07421	0.08083	0.06755	0.0798	0.07588	0.04732	0.04358	0.0465	0.04354	0.0277	0.03691	0.04865	0.04182	0.04219	0.0418	0.04357	0.03693	0.03434	0.04464	0.03493	0.02831	0.05936	0.06288	0.04819	0.04583	0.05066	0.05231	0.04682	0.03622	0.03961	0.04804	0.03425
PIN1	ENSG00000127445	rs60964277	19	9835257	9849682	19_8994551	3	0.14543	0.14619	0.15348	0.16653	0.14143	0.12535	0.12617	0.0985	0.13657	0.17926	0.19142	0.06218	0.08443	0.06229	0.05228	0.06014	0.04414	0.04952	0.05196	0.01666	0.1119	0.06633	0.0346	0.03711	0.0775	0.02845	0.0621	0.11974	0.08518	0.11646	0.08763	0.07814	0.10136	0.09358	0.02842	0.08385	0.12683	0.08528
UQCR11	ENSG00000127540	rs35089119	19	1597172	1605490	19_1970014	3	0.13208	0.1271	0.08855	0.10912	0.12221	0.07464	0.12065	0.08988	0.12536	0.09061	0.12854	0.13489	0.12623	0.15172	0.1766	0.13106	0.08396	0.1171	0.13146	0.14018	0.1496	0.15305	0.08261	0.15329	0.08662	0.07807	0.13002	0.15444	0.17825	0.22513	0.11884	0.11953	0.18242	0.19009	0.13642	0.21306	0.19488	0.10475
SMARCA4	ENSG00000127616	rs10420325	19	10960825	11079426	19_11047371	6	0.04884	0.05001	0.04872	0.04922	0.05285	0.04772	0.04887	0.05282	0.05389	0.05579	0.05786	0.06818	0.06302	0.06044	0.06722	0.04116	0.04915	0.046	0.05873	0.06629	0.05133	0.0525	0.04351	0.05585	0.04941	0.04769	0.05457	0.05284	0.05395	0.05125	0.05186	0.04171	0.05916	0.04729	0.0451	0.04829	0.05029	0.03989
TICAM1	ENSG00000127666	rs10420529	19	4815932	4831704	19_5247442	3	-0.17503	-0.09404	-0.164	-0.16513	-0.17098	-0.15054	-0.22198	-0.20901	-0.19303	-0.18693	-0.15675	-0.10334	-0.10296	-0.125	-0.10338	-0.06563	-0.09691	-0.11291	-0.08045	-0.09616	-0.12854	-0.15094	-0.07286	-0.08347	-0.12543	-0.0858	-0.12425	-0.1423	-0.12976	-0.09779	-0.10166	-0.11446	-0.13216	-0.10404	-0.06817	-0.08712	-0.12024	-0.09877
SEM1	ENSG00000127922	rs60380895	7	96481626	96709891	7_97308794	3	-0.10898	-0.06654	-0.09847	-0.16313	-0.10798	-0.06173	-0.13775	-0.12335	-0.10932	-0.12199	-0.14018	-0.02808	-0.03693	-0.04366	-0.07861	-0.03694	0.01245	-0.03326	-0.01482	-0.03557	-0.02527	-0.03779	-0.03954	-0.02723	-0.02777	-0.00433	-0.0123	-0.05624	-0.03806	0.00869	-0.01792	-0.01175	-0.01308	-0.01513	-0.00501	-0.01214	-0.01212	-0.05382
HIP1	ENSG00000127946	rs1186222	7	75533300	75738962	7_75618011	3	-0.22841	-0.11904	-0.1359	-0.18663	-0.13754	-0.08935	-0.12894	-0.15095	-0.18477	-0.15138	-0.1744	-0.17802	-0.20838	-0.1052	-0.12757	-0.08661	-0.06876	-0.05937	-0.1115	-0.12531	-0.08164	-0.09294	-0.04975	-0.13146	-0.11223	-0.06733	-0.10277	-0.02772	-0.05326	-0.09065	-0.06983	-0.03175	-0.09531	-0.08913	-0.05972	-0.07398	-0.0926	-0.10099
POR	ENSG00000127948	rs536962016	7	75899200	75986855	7_76526081	4	0.03481	0.08437	0.07781	0.15124	0.07108	0.05251	0.07623	0.10233	0.04443	0.05095	0.10119	0.25387	0.33251	0.2344	0.20193	0.10416	0.1234	0.05691	0.21929	0.29393	0.10868	0.10865	0.08008	0.26698	0.13208	0.0787	0.20778	0.06849	0.10358	0.11957	0.0865	0.07348	0.11101	0.07955	0.05428	0.08871	0.09035	0.05447
FGL2	ENSG00000127951	rs7341506	7	77193371	77199848	7_77369605	2	0.05995	0.04018	0.05568	0.04241	0.03461	0.01689	0.05326	0.05074	0.04676	0.04763	0.0531	-0.13662	-0.14695	-0.08762	-0.09216	-0.02741	-0.0385	0.00818	-0.09841	-0.10017	-0.01693	-0.01383	-0.01374	-0.11754	-0.00585	-0.00912	-0.09164	0.01592	0.00818	0.00042	0.0059	0.01699	0.01051	0.00953	-0.0163	-0.01318	0.01585	0.01226
SGCE	ENSG00000127990	rs36081916	7	94524204	94656572	7_93898102	4	-0.05865	-0.0677	-0.00158	0.10308	0.00187	0.00293	0.0612	-0.05662	-0.20457	-0.10726	0.05183	-0.14609	-0.2181	-0.21259	-0.16277	-0.08364	-0.47042	-0.14322	-0.25736	-0.19999	-0.15429	-0.10639	-0.2368	-0.12118	-0.23554	-0.24557	-0.22707	-0.14603	-0.1887	-0.11892	-0.25465	-0.24289	-0.25962	-0.04494	-0.16098	-0.24784	-0.22299	-0.08853
PAICS	ENSG00000128050	rs4242010	4	56435741	56464579	4_57358901	3	0.16827	0.11151	0.07979	0.09383	0.1031	0.13112	0.14369	0.1952	0.14308	0.19202	0.16315	0.0424	0.0974	0.08126	0.05705	0.0686	0.09766	0.08936	0.02802	0.07141	0.09082	0.05746	0.0649	0.12943	0.11108	0.06969	0.04922	0.08289	0.08788	0.1088	0.12394	0.06282	0.08408	0.13069	0.08877	0.09164	0.09514	0.09429
A4GALT	ENSG00000128274	rs8137312	22	42692112	42721298	22_42746942	4	0.17758	0.13466	0.07938	0.15287	0.06595	0.06096	0.0629	0.09099	0.04284	0.11334	0.06152	0.34128	0.36927	0.2226	0.24768	0.1471	0.16218	0.07341	0.27279	0.26842	0.10883	0.16047	0.13287	0.27904	0.16468	0.08956	0.2303	0.16107	0.11874	0.15677	0.13723	0.11481	0.1726	0.20965	0.10324	0.1576	0.19191	0.09312
CDC42EP1	ENSG00000128283	rs8137745	22	37560447	37569405	22_37554543	4	0.00196	0.01754	0.08435	-0.01821	0.13417	0.05233	0.1241	0.12385	0.11053	0.16384	0.06459	-0.53522	-0.59762	-0.42288	-0.43311	-0.26783	-0.14947	-0.02491	-0.47984	-0.48714	-0.1353	-0.15412	-0.13272	-0.425	-0.24074	-0.06824	-0.31973	0.01862	-0.03086	-0.07957	0.03477	-0.00728	-0.05844	-0.06576	-0.01629	0.03187	0.05112	0.06214
MPST	ENSG00000128309	rs5756474	22	37019635	37029822	22_37009376	6	0.06428	0.04673	0.07695	0.09962	0.05644	0.04473	0.15571	0.06804	0.09467	0.0858	0.08408	-0.01075	-0.00468	0.01768	0.0133	0.02379	0.0055	0.02228	0.016	0.00726	0.02971	0.02462	0.01842	0.03186	0.03219	0.02153	0.00541	0.0314	0.02955	0.01983	0.01465	0.03728	0.04513	0.03157	0.01304	0.03261	0.01985	0.03282
TST	ENSG00000128311	rs12157889	22	37010859	37020183	22_36524015	3	0.13917	0.08449	0.15256	0.18505	0.17688	0.09048	0.18522	0.14906	0.14473	0.17303	0.13631	0.08941	0.06164	0.11906	0.09746	0.072	0.07156	0.08706	0.05648	0.10335	0.09585	0.11623	0.08007	0.06975	0.09064	0.06754	0.07579	0.12962	0.10001	0.07102	0.08894	0.06476	0.12838	0.08856	0.0475	0.06445	0.07004	0.08092
RAC2	ENSG00000128340	rs229566	22	37225261	37244448	22_37206091	3	0.06487	0.03912	0.09706	0.03614	0.11134	0.06951	0.11644	0.11237	0.113	0.11379	0.12366	0.05892	0.0998	0.15527	0.15165	0.04482	0.08295	0.08475	0.06493	0.09302	0.13411	0.14456	0.13368	0.07929	0.12596	0.22077	0.06682	0.07919	0.11556	0.04032	0.08584	0.08093	0.12583	0.05518	0.03463	0.07226	0.05623	0.07133
CDHR3	ENSG00000128536	rs7797241	7	105876796	106033773	7_105924720	3	-0.13101	-0.11403	-0.13545	-0.1243	-0.13754	-0.08587	-0.11457	-0.17284	-0.12612	-0.17203	-0.16757	0.00444	-0.01146	0.01931	-0.01478	0.00517	-0.02544	-0.02842	-0.00768	-0.01703	-0.02726	-0.03745	-0.02429	-0.00902	-0.0365	-0.02331	0.00032	-0.08045	-0.07589	-0.04236	-0.03791	-0.06528	-0.07519	-0.03523	-0.03797	-0.04369	-0.06717	-0.05443
IRF5	ENSG00000128604	rs3757385	7	128937612	128950035	7_128937250	7	-0.19803	-0.10462	-0.18753	-0.21889	-0.18606	-0.10687	-0.20377	-0.19453	-0.20979	-0.22603	-0.25009	-0.37473	-0.40976	-0.37752	-0.38358	-0.18097	-0.21802	-0.14846	-0.29046	-0.39285	-0.23265	-0.26745	-0.18969	-0.36181	-0.24188	-0.09813	-0.31399	-0.15188	-0.18541	-0.08322	-0.13884	-0.04478	-0.1779	-0.10678	-0.01184	-0.08648	-0.06285	-0.09708
MYO1B	ENSG00000128641	rs6706103	2	191245185	191425389	2_191359548	4	0.1174	0.11114	0.13907	0.09132	0.09571	0.11289	0.13166	0.10105	0.12636	0.16504	0.12646	0.30552	0.35408	0.26791	0.22421	0.12338	0.14708	0.09628	0.23307	0.2791	0.11375	0.1323	0.07757	0.26933	0.16311	0.08785	0.23584	0.10786	0.03434	0.08008	0.06605	0.05159	0.10038	0.09018	0.08053	0.08438	0.04177	0.11278
ORMDL1	ENSG00000128699	rs12478752	2	189770323	189784371	2_190164699	6	-0.09411	-0.05137	-0.06994	-0.11394	-0.09061	-0.0669	-0.103	-0.08986	-0.06401	-0.08418	-0.12008	-0.1405	-0.13838	-0.15023	-0.15064	-0.0796	-0.0896	-0.0873	-0.11242	-0.18762	-0.09711	-0.10628	-0.09372	-0.13837	-0.09516	-0.06649	-0.13106	-0.07449	-0.12823	-0.06874	-0.10405	-0.10221	-0.0738	-0.06619	-0.04329	-0.10186	-0.05525	-0.01223
SNRPN	ENSG00000128739	rs11161122	15	24823637	24978723	15_24610555	3	0.14268	0.0976	0.16627	0.26702	0.13468	0.08863	0.18705	0.19428	0.13994	0.11392	0.16608	0.13015	0.0804	0.13116	0.15681	0.06149	0.11695	0.116	0.12365	0.11968	0.17376	0.19544	0.1128	0.13086	0.12283	0.07944	0.14291	0.1023	0.08759	0.09773	0.09949	0.05951	0.15117	0.10219	0.04356	0.06287	0.0792	0.09762
MYO5C	ENSG00000128833	rs62015119	15	52192322	52295798	15_51778810	6	0.06061	0.05091	0.05962	0.08377	0.05966	0.04264	0.06644	0.05965	0.06661	0.06395	0.07024	0.07734	0.0864	0.07273	0.07106	0.03667	0.04452	0.04597	0.06053	0.07704	0.05212	0.05619	0.03666	0.06853	0.05678	0.03661	0.06555	0.05963	0.06636	0.05225	0.05388	0.04167	0.06113	0.04568	0.03445	0.04197	0.04882	0.03527
CCDC32	ENSG00000128891	rs28891195	15	40528683	40565057	15_40679604	3	0.15642	0.08732	0.11577	0.18524	0.14899	0.07953	0.15128	0.15436	0.15372	0.15828	0.15274	0.11767	0.13099	0.11699	0.13981	0.05357	0.06915	0.07436	0.10244	0.10889	0.09084	0.09637	0.08581	0.12618	0.09205	0.05118	0.08656	0.09897	0.11198	0.07405	0.08794	0.08711	0.1048	0.0747	0.04628	0.07351	0.08646	0.06719
IVD	ENSG00000128928	rs17670483	15	40405795	40435947	15_40344756	6	-0.12458	-0.02958	-0.08487	-0.10514	-0.0928	-0.05455	-0.08873	-0.10194	-0.08212	-0.09708	-0.1079	-0.14116	-0.17374	-0.14994	-0.14102	-0.06074	-0.09395	-0.07558	-0.11253	-0.15384	-0.09101	-0.09614	-0.06462	-0.13324	-0.09234	-0.04071	-0.1314	-0.09169	-0.07566	-0.05978	-0.057	-0.05743	-0.06934	-0.05374	-0.03115	-0.07101	-0.04861	0.00048
IVD	ENSG00000128928	rs62017987	15	40405795	40435947	15_40374429	5	-0.22965	-0.17483	-0.2224	-0.18386	-0.20604	-0.16359	-0.18225	-0.18925	-0.1948	-0.22804	-0.22243	-0.20596	-0.20049	-0.17981	-0.19379	-0.12959	-0.16362	-0.16471	-0.16818	-0.19459	-0.16685	-0.1701	-0.13463	-0.19063	-0.15968	-0.14022	-0.1752	-0.18945	-0.18825	-0.17953	-0.15277	-0.14477	-0.1906	-0.17897	-0.15028	-0.16552	-0.19074	-0.1538
VPS13C	ENSG00000129003	rs7179885	15	61852389	62060473	15_62105538	4	0.05136	0.06345	0.02878	0.06319	0.06538	0.03101	0.0083	0.01662	0.05304	0.05278	0.06936	0.23459	0.23983	0.18797	0.11791	0.07384	0.11115	0.08885	0.21532	0.22391	0.10031	0.14165	0.08229	0.1962	0.11309	0.09863	0.20675	0.08116	0.11146	0.12057	0.10604	0.06662	0.11322	0.08934	0.07146	0.0838	0.10721	0.06726
CALML4	ENSG00000129007	rs16952807	15	68190705	68206110	15_69088462	3	0.19155	0.17606	0.17432	0.2967	0.16846	0.10612	0.25136	0.18226	0.18814	0.1818	0.19736	0.06185	0.05991	0.02611	0.07556	0.00092	0.05163	0.08624	0.05598	0.05238	0.08912	0.12499	0.09157	0.03854	0.11067	0.07862	0.06787	0.14905	0.1599	0.14497	0.12216	0.11091	0.12759	0.10992	0.05203	0.12848	0.13031	0.11396
MBD4	ENSG00000129071	rs2969251	3	129430944	129440179	3_128460704	6	0.03798	0.03967	0.04163	0.01348	0.05342	0.02176	0.05063	0.06703	0.05302	0.04732	0.0319	0.13667	0.15793	0.169	0.13528	0.07062	0.09558	0.06194	0.10658	0.14834	0.07387	0.10359	0.07719	0.13764	0.1228	0.05629	0.09661	0.05331	0.0718	0.03835	0.06367	0.02578	0.05347	0.05014	0.02353	0.03073	0.03702	0.04505
COPB1	ENSG00000129083	rs117944281	11	14443440	14500027	11_13833262	6	-0.1142	-0.06598	-0.08018	-0.09417	-0.08921	-0.07318	-0.06889	-0.0855	-0.09093	-0.11725	-0.09276	-0.18806	-0.18364	-0.15741	-0.14127	-0.0668	-0.09335	-0.06967	-0.12549	-0.17195	-0.10478	-0.09449	-0.07945	-0.1371	-0.07881	-0.08598	-0.1402	-0.09327	-0.08385	-0.07826	-0.0829	-0.04493	-0.08593	-0.07505	-0.05665	-0.08228	-0.06262	-0.06405
PALLD	ENSG00000129116	rs10006432	4	168497066	168928457	4_168784364	2	0.12672	0.04108	0.07218	0.26384	0.10105	-0.01193	0.20526	0.10005	0.10262	0.09983	0.14216	-0.03165	-0.02928	-0.03231	0.01691	0.01396	-0.03875	0.01902	0.00082	0.00937	0.03101	0.01195	0.00668	-0.09784	-0.05851	-0.00972	-0.0117	0.02753	0.02736	0.00413	0.01852	-0.02014	-0.02654	-0.00072	0.00953	-0.03101	0.01419	0.0344
PALLD	ENSG00000129116	rs531053149	4	168497066	168928457	4_169145837	6	-0.06101	-0.04399	-0.07353	-0.03	-0.04271	-0.04795	-0.05619	-0.0597	-0.07121	-0.06136	-0.05747	-0.13769	-0.18213	-0.13554	-0.15816	-0.02016	-0.08883	-0.06036	-0.11379	-0.12776	-0.0823	-0.0909	-0.06663	-0.14707	-0.08183	-0.04837	-0.11208	-0.07206	-0.07034	-0.04878	-0.03587	-0.04683	-0.07054	-0.02896	-0.03671	-0.03767	-0.05626	-0.03217
KIF1C	ENSG00000129250	rs12942345	17	4997948	5028401	17_4048418	3	-0.18707	-0.16143	-0.14834	-0.15773	-0.16575	-0.10511	-0.1583	-0.16504	-0.15746	-0.1745	-0.17264	-0.10668	-0.08781	-0.09554	-0.11849	-0.06306	-0.07613	-0.09333	-0.10798	-0.09315	-0.11297	-0.1024	-0.09492	-0.08284	-0.10163	-0.07776	-0.0724	-0.12244	-0.11079	-0.08612	-0.09811	-0.0791	-0.09342	-0.09933	-0.07388	-0.0973	-0.11072	-0.09418
CCNT1	ENSG00000129315	rs6580641	12	48688458	48716998	12_47871403	6	0.04414	0.02252	0.01799	0.01386	0.02835	0.01978	0.00864	0.0255	0.02106	0.0253	0.00881	0.10258	0.09692	0.09068	0.07729	0.02804	0.04078	0.03679	0.06428	0.08454	0.04578	0.06806	0.01923	0.08625	0.04954	0.04144	0.07974	0.04845	0.0525	0.04956	0.03079	0.02166	0.0421	0.03285	0.02437	0.04184	0.03758	0.04247
SLC44A2	ENSG00000129353	rs138295910	19	10602457	10644559	19_10580508	4	0.00768	-0.0572	-0.02443	0.20379	0.09583	0.00744	0.09741	0.00134	0.02137	0.02974	0.11763	0.36642	0.45472	0.3266	0.30129	0.17249	0.20841	0.07993	0.25305	0.2758	0.14241	0.17927	0.10169	0.26134	0.14626	0.04107	0.24516	-0.02198	0.10462	0.09306	0.04724	0.07111	0.03263	0.05468	0.00488	0.01778	0.05845	0.19768
KLK10	ENSG00000129451	rs62112484	19	51012739	51020175	19_50588133	4	-0.19114	-0.10384	-0.13994	-0.06653	-0.10645	-0.10687	-0.08598	-0.14791	-0.14918	-0.14116	-0.12621	-0.25626	-0.26408	-0.24585	-0.20719	-0.07792	-0.15666	-0.1241	-0.17999	-0.24683	-0.14363	-0.1722	-0.11683	-0.22077	-0.15056	-0.13875	-0.19869	-0.18145	-0.16079	-0.17385	-0.12564	-0.13195	-0.18234	-0.14627	-0.1567	-0.1559	-0.14383	-0.12168
NGDN	ENSG00000129460	rs3783436	14	23469688	23509862	14_23136764	6	-0.06617	-0.05017	-0.06189	-0.06983	-0.06045	-0.04158	-0.07186	-0.06619	-0.06938	-0.07278	-0.07394	-0.05623	-0.06002	-0.06296	-0.05801	-0.03252	-0.04618	-0.04517	-0.05398	-0.06068	-0.05367	-0.05783	-0.04245	-0.0567	-0.05045	-0.03624	-0.05383	-0.05909	-0.0672	-0.04998	-0.05009	-0.04106	-0.05737	-0.04257	-0.03341	-0.04155	-0.04501	-0.04159
SNX6	ENSG00000129515	rs7144953	14	34561094	34630183	14_34129673	3	-0.17038	-0.10701	-0.13907	-0.21588	-0.15326	-0.09762	-0.15047	-0.18688	-0.15978	-0.16684	-0.23123	-0.0606	-0.04164	-0.05802	-0.11031	-0.0129	-0.07518	-0.11384	-0.09125	-0.03961	-0.12851	-0.12782	-0.09349	-0.1136	-0.10266	-0.06613	-0.08231	-0.08372	-0.12396	-0.07442	-0.05514	-0.08883	-0.11319	-0.07605	-0.04214	-0.07433	-0.10217	-0.06
RNASE1	ENSG00000129538	rs10400725	14	20801228	20803278	14_21115219	6	0.05228	0.02614	0.05537	0.07728	0.0252	0.04031	0.06216	0.02856	0.04779	0.05686	0.05291	0.18043	0.20556	0.16215	0.17232	0.0788	0.12864	0.08411	0.15959	0.14761	0.10204	0.13164	0.07979	0.19283	0.11535	0.07683	0.14075	0.07034	0.0749	0.0852	0.08539	0.05574	0.05991	0.06922	0.04818	0.06837	0.0554	0.05817
SH3BP4	ENSG00000130147	rs13013285	2	234951973	235055714	2_234057285	4	0.16881	0.16655	0.12462	0.299	0.1643	0.10882	0.20833	0.17775	0.18431	0.17424	0.20207	0.26055	0.271	0.23213	0.21416	0.10369	0.13645	0.0915	0.21817	0.28047	0.17421	0.21766	0.12919	0.21679	0.17582	0.11932	0.26491	0.14563	0.19142	0.18885	0.19579	0.1294	0.18445	0.1538	0.11508	0.16468	0.23772	0.13732
PRKCSH	ENSG00000130175	rs78286652	19	11435288	11450968	19_11573158	4	0.20932	0.11785	0.14875	0.11981	0.1354	0.10662	0.10624	0.13702	0.15848	0.21615	0.1544	0.2767	0.30973	0.22622	0.2179	0.09497	0.13078	0.10265	0.21187	0.26424	0.11579	0.13594	0.06068	0.21845	0.17963	0.08425	0.20784	0.13242	0.15054	0.08316	0.10385	0.02536	0.12507	0.11195	0.09037	0.11119	0.13831	0.0859
NECTIN2	ENSG00000130202	rs58521715	19	44846175	44889228	19_44868872	6	0.03414	-0.0002	0.00526	0.01126	0.00872	0.02078	0.03149	0.02645	0.02324	0.05048	0.00909	-0.11126	-0.17375	-0.15621	-0.08776	-0.08568	-0.04429	0.02409	-0.12943	-0.15662	-0.01368	-0.02558	-0.00961	-0.08787	-0.01381	-0.02963	-0.1095	0.00333	0.02612	-0.03625	-0.00791	-0.01796	-0.00198	0.00904	-0.02278	0.01847	0.03779	-0.00464
APOE	ENSG00000130203	rs78592970	19	44905754	44909393	19_44938026	4	0.11987	0.12045	0.1458	0.19434	0.13789	0.10003	0.10868	0.12859	0.08145	0.14028	0.13524	0.26902	0.20997	0.21744	0.24121	0.10873	0.17393	0.15944	0.2698	0.12265	0.17604	0.19066	0.16131	0.21064	0.16449	0.17322	0.18634	0.14882	0.12736	0.10641	0.09947	0.13285	0.11438	0.07345	0.03842	0.054	0.07643	0.03417
TOMM40	ENSG00000130204	rs139189654	19	44890569	44903689	19_44081439	6	-0.06694	-0.06053	-0.05267	-0.07644	-0.06895	-0.0642	-0.07317	-0.07257	-0.06685	-0.06432	-0.07267	-0.08366	-0.07131	-0.06461	-0.07139	-0.04592	-0.06088	-0.06238	-0.05329	-0.07603	-0.05482	-0.08626	-0.06779	-0.07333	-0.09344	-0.05194	-0.05634	-0.08564	-0.0767	-0.07658	-0.0701	-0.05623	-0.07316	-0.07705	-0.04309	-0.07265	-0.06739	-0.05855
APOC1	ENSG00000130208	rs5167	19	44914247	44919349	19_44945208	2	0.04106	0.0404	0.10004	0.06844	0.07327	0.04651	0.085	0.08057	0.04913	0.0801	0.06543	-0.17589	-0.17178	-0.07896	-0.10824	-0.01885	-0.09123	0.00886	-0.06597	-0.07048	0.00999	0.00374	-0.02736	-0.12767	-0.00551	0.00619	-0.05184	0.02783	0.02677	0.0166	0.01727	0.01921	0.01763	0.01604	-0.01024	0.00967	0.04385	0.03772
FAM98C	ENSG00000130244	rs1001413	19	38403135	38409088	19_38876471	6	-0.08424	-0.0401	-0.07739	-0.06183	-0.0226	-0.02593	-0.0604	-0.10289	-0.04916	-0.09837	-0.05065	-0.09426	-0.13377	-0.13438	-0.09809	-0.04483	-0.07646	-0.06391	-0.10991	-0.12064	-0.05923	-0.09272	-0.09559	-0.09789	-0.10727	-0.05604	-0.15704	-0.08689	-0.07262	-0.02311	-0.05392	-0.04661	-0.06129	-0.13988	-0.02824	-0.05045	-0.07421	-0.0307
FAM98C	ENSG00000130244	rs73539670	19	38403135	38409088	19_38886853	5	0.12964	0.15318	0.19781	0.18678	0.18945	0.14838	0.19587	0.28498	0.19053	0.28651	0.17912	0.17239	0.28447	0.30312	0.16577	0.121	0.15285	0.15741	0.21919	0.26188	0.19713	0.20485	0.15548	0.24009	0.20219	0.13241	0.24626	0.21842	0.23472	0.16486	0.17169	0.13866	0.14192	0.16064	0.11558	0.17157	0.19012	0.13406
BST2	ENSG00000130303	rs143339129	19	17402939	17405648	19_17634726	5	-0.2847	-0.20402	-0.27774	-0.28678	-0.26811	-0.1719	-0.27469	-0.28705	-0.27841	-0.30985	-0.30998	-0.10766	-0.13796	-0.1241	-0.1334	-0.07332	-0.10105	-0.12704	-0.10323	-0.10981	-0.12927	-0.14276	-0.10647	-0.10083	-0.13215	-0.07352	-0.0823	-0.17685	-0.16521	-0.1353	-0.07572	-0.1142	-0.16142	-0.16245	-0.09671	-0.11574	-0.18078	-0.13302
AFDN	ENSG00000130396	rs11759354	6	167826922	167972023	6_168130254	2	-0.07334	-0.03993	-0.18863	-0.07252	-0.0571	-0.05777	-0.07082	-0.10319	-0.09326	-0.09935	-0.10905	0.01855	0.05186	0.03556	0.00518	-0.01817	-0.00215	-0.0221	-0.0056	0.05512	0.01804	0.02066	-0.00871	0.05312	0.03505	-0.01052	0.04353	-0.02787	0.04071	-0.00871	0.00391	-0.02401	-0.05131	0.00093	-0.00704	0.01726	-0.03217	-0.03042
STK33	ENSG00000130413	rs897102	11	8391868	8594289	11_8309947	2	0.10323	0.10977	0.08811	0.14541	0.07011	0.05445	0.13465	0.09826	0.14814	0.12367	0.1008	-0.18211	-0.21207	-0.17747	-0.11452	-0.09923	-0.0624	-0.0036	-0.11545	-0.19415	0.01628	0.011	-0.01529	-0.18976	-0.01204	-0.02379	-0.16418	0.0154	0.01366	0.02803	-0.00872	0.03623	-0.00429	-0.00205	0.0005	-0.00439	0.04351	0.02057
NDUFA10	ENSG00000130414	rs843459	2	239892450	240025402	2_239405460	3	0.22763	0.11159	0.16693	0.21387	0.14239	0.07148	0.19431	0.1804	0.17465	0.17675	0.19469	0.14447	0.1006	0.15972	0.0827	0.02081	0.09379	0.0985	0.06815	0.11475	0.12142	0.15031	0.06608	0.09184	0.0842	0.08783	0.09877	0.14723	0.15489	0.09859	0.09845	0.12487	0.15282	0.06981	0.05327	0.07869	0.13109	0.15186
MAP1S	ENSG00000130479	rs12979928	19	17719242	17734516	19_17686014	6	-0.04587	-0.06351	-0.03262	-0.03676	-0.06142	-0.0473	-0.01612	-0.03759	-0.06225	-0.06403	-0.08117	-0.16664	-0.17538	-0.15153	-0.12369	-0.06103	-0.06725	-0.05937	-0.11699	-0.13224	-0.06717	-0.07431	-0.06968	-0.15151	-0.05496	-0.04135	-0.13084	-0.04185	-0.07572	-0.05951	-0.04388	-0.02531	-0.0773	-0.08003	-0.06036	-0.0902	-0.07911	-0.05604
LSM4	ENSG00000130520	rs560641368	19	18306230	18323274	19_19210676	3	0.14293	0.09981	0.12735	0.1264	0.10991	0.08302	0.11246	0.11642	0.11634	0.15776	0.14786	0.14623	0.16779	0.1355	0.08614	0.06332	0.07178	0.06654	0.1128	0.12541	0.07843	0.09746	0.06523	0.12542	0.06022	0.04838	0.09596	0.10168	0.11533	0.11681	0.08138	0.0585	0.0782	0.0866	0.04558	0.06431	0.09296	0.07333
LSP1	ENSG00000130592	rs10832839	11	1852970	1892267	11_2860483	6	0.0837	0.07319	0.07783	0.08157	0.07245	0.06724	0.07689	0.08025	0.0786	0.08262	0.08264	0.09694	0.09944	0.08717	0.0868	0.06094	0.071	0.07152	0.0886	0.09015	0.07457	0.07814	0.06922	0.09145	0.07622	0.06476	0.08351	0.07826	0.07655	0.0729	0.06814	0.06316	0.07699	0.07066	0.06047	0.06874	0.07378	0.06507
LSP1	ENSG00000130592	rs58569430;rs77372653	11	1852970	1892267	11_1070605	6	2e-05	-5e-05	-3e-05	-0.00022	7e-05	-7e-05	-6e-05	-0.00014	1e-05	-0.0001	5e-05	0.00054	0.00069	0.00043	0.00055	0.00048	0.00011	-4e-05	0.00071	0.00041	-0.00029	0.00025	0.00049	0.00051	0.00011	-0.00021	0.00022	2e-05	8e-05	-4e-05	0	-0.00011	-1e-05	0.0001	-0.00014	-0.0003	-0.0003	-1.41328
TNNI2	ENSG00000130598	rs12276321	11	1838989	1841680	11_2122083	2	-0.00077	-0.00086	-0.00083	-0.00116	-0.00099	-0.00055	-0.00121	-0.00101	-0.00064	-0.00136	-0.00103	-0.00049	-0.00112	-0.00019	-0.00037	-0.00037	-0.00019	-0.00025	-0.00034	-0.00083	-0.0003	-0.00033	-0.00025	-0.00036	-0.00022	-0.00028	-0.00044	-0.00071	-0.00087	-0.00036	-0.00059	-0.00042	-0.00062	-0.00021	-0.0008	-0.00042	-0.00085	-1.4384
TNNI2	ENSG00000130598	rs12792487	11	1838989	1841680	11_2224761	6	-0.06517	-0.05397	-0.07625	-0.07543	-0.06857	-0.05185	-0.06555	-0.07006	-0.07687	-0.06406	-0.07186	-0.0901	-0.09723	-0.10076	-0.08304	-0.05537	-0.08231	-0.07071	-0.09623	-0.10328	-0.08013	-0.08855	-0.07548	-0.08757	-0.08398	-0.06078	-0.08111	-0.07149	-0.06972	-0.07293	-0.07248	-0.06752	-0.08015	-0.0676	-0.05022	-0.06708	-0.06758	-0.04928
ASS1	ENSG00000130707	rs73549547	9	130444929	130501274	9_130352236	3	0.07786	0.11503	0.13062	0.27258	0.17277	0.16814	0.25367	0.16013	0.20027	0.20398	0.19255	0.12597	0.14666	0.11172	0.11098	0.05155	0.06343	0.04675	0.10632	0.13111	0.10438	0.1085	0.10037	0.1077	0.07716	0.06589	0.14878	0.07304	0.10982	0.06959	0.05716	0.08729	0.11023	0.12063	0.04361	0.0535	0.10342	0.07223
YIPF2	ENSG00000130733	rs77757514	19	10922185	10928681	19_11782080	3	-0.16927	-0.12916	-0.16097	-0.22338	-0.16202	-0.10937	-0.18135	-0.15408	-0.16025	-0.1818	-0.19937	-0.10949	-0.12169	-0.11313	-0.12761	-0.05787	-0.06112	-0.08169	-0.08449	-0.07323	-0.08707	-0.11672	-0.08508	-0.08755	-0.06579	-0.06201	-0.07479	-0.11025	-0.12402	-0.08641	-0.09312	-0.06774	-0.08665	-0.05301	-0.03651	-0.06439	-0.07405	-0.08458
TMEM160	ENSG00000130748	rs150898859	19	47045907	47048630	19_46827934	6	-0.07339	-0.03783	-0.07308	-0.10879	-0.04881	-0.03869	-0.11127	-0.0883	-0.08953	-0.08605	-0.10309	-0.15616	-0.17285	-0.16023	-0.12121	-0.04207	-0.07129	-0.02154	-0.12368	-0.15094	-0.0479	-0.07391	-0.06216	-0.10112	-0.07583	-0.04135	-0.12294	-0.07949	-0.06761	-0.0416	-0.03991	-0.03626	-0.05546	-0.03752	-0.0289	-0.03831	-0.0485	-0.03765
LRRC47	ENSG00000130764	rs2493285	1	3778558	3796504	1_3417031	2	-0.37576	-0.12823	-0.12102	-0.01885	-0.16843	-0.29956	-0.0021	-0.15407	-0.25595	-0.15052	-0.21968	0.07573	0.26101	0.04904	0.13429	0.00748	0.10267	-0.05607	0.10879	0.11905	-0.04463	0.08277	0.00731	0.17876	-0.03287	-0.02875	-0.02506	-0.09566	-0.03526	-0.08102	-0.10708	-0.03008	0.03252	-0.1042	-0.06373	-0.09017	-0.14405	-0.07374
THEMIS2	ENSG00000130775	rs11247705	1	27872543	27886685	1_27885761	4	-0.06191	0.04611	-0.0006	0.21513	-0.00861	0.10871	0.10607	0.18749	0.17032	0.07469	0.17095	0.09207	0.20396	0.22979	0.19803	0.01662	0.18466	0.12509	0.14052	0.22786	0.31613	0.5327	0.07313	0.11939	0.3063	0.10532	0.07725	0.21404	0.23055	0.13966	0.18059	0.16955	0.15161	0.2176	0.15179	0.17649	0.16074	0.02964
CLIP1	ENSG00000130779	rs73227958	12	122271432	122422632	12_121711115	6	0.06554	0.05535	0.05798	0.07242	0.0592	0.04524	0.06376	0.06584	0.06745	0.06892	0.06399	0.05914	0.06372	0.0585	0.05218	0.03956	0.04369	0.04723	0.0518	0.05621	0.05334	0.05437	0.04176	0.05116	0.05393	0.04121	0.05267	0.05788	0.05976	0.05228	0.04854	0.04615	0.05728	0.04638	0.04315	0.04986	0.05617	0.052
ZNF331	ENSG00000130844	rs11668526	19	53520981	53580269	19_54245208	6	0.05534	0.02455	0.04983	0.02792	0.03853	0.04841	0.03974	0.07158	0.04919	0.05659	0.04057	0.10455	0.09183	0.10439	0.10446	0.04499	0.07725	0.06203	0.08279	0.1365	0.09459	0.109	0.06416	0.10413	0.10158	0.06052	0.10752	0.05527	0.05917	0.04964	0.05773	0.01491	0.04942	0.04194	0.04557	0.0584	0.0459	0.01437
C12orf65	ENSG00000130921	rs11059583	12	123232916	123257959	12_122722386	6	0.08211	0.06448	0.07925	0.11844	0.07154	0.05654	0.12234	0.09526	0.08588	0.09926	0.08864	0.04505	0.05774	0.06111	0.05892	0.03171	0.04541	0.04728	0.0455	0.04601	0.05181	0.05325	0.03406	0.04134	0.05266	0.03272	0.04519	0.06017	0.06961	0.04715	0.05122	0.04484	0.05494	0.04645	0.03614	0.0436	0.06127	0.05071
PPIL4	ENSG00000131013	rs9384331	6	149504733	149546038	6_150279905	4	-0.10634	-0.08476	-0.10216	-0.07222	-0.07935	-0.08017	-0.09712	-0.11493	-0.10692	-0.10759	-0.13428	-0.18005	-0.18985	-0.17604	-0.12561	-0.06275	-0.10071	-0.09417	-0.13938	-0.17188	-0.09821	-0.14264	-0.09329	-0.15906	-0.11174	-0.09502	-0.15769	-0.13882	-0.115	-0.10173	-0.09922	-0.0703	-0.11812	-0.09502	-0.07009	-0.1145	-0.13298	-0.06125
ATP6V1E1	ENSG00000131100	rs2241045	22	17592136	17628818	22_17101171	3	-0.11985	-0.09458	-0.15154	-0.22165	-0.14463	-0.06137	-0.17942	-0.1512	-0.13143	-0.15933	-0.16778	-0.02395	-0.09801	-0.08601	-0.0621	-0.06039	-0.01413	-0.06912	-0.05718	-0.08805	-0.06815	-0.0932	-0.07107	-0.05309	-0.05865	-0.04461	-0.07679	-0.07507	-0.1033	-0.03964	-0.10266	-0.05105	-0.1153	-0.06359	-0.05572	-0.04332	-0.0966	-0.07802
TBC1D5	ENSG00000131374	rs79459576	3	17157162	18444817	3_16198766	4	-0.13759	-0.04063	-0.04485	-0.03568	-0.04133	-0.03865	-0.09651	-0.08515	-0.08167	-0.09438	-0.12483	-0.28465	-0.20838	-0.16768	-0.15221	-0.06765	-0.08013	-0.07196	-0.18482	-0.20056	-0.07239	-0.07551	-0.06685	-0.16745	-0.08196	-0.069	-0.15845	-0.09471	-0.0984	-0.05499	-0.04279	-0.02689	-0.07175	-0.08086	-0.04264	-0.03544	-0.07557	-0.03632
RFTN1	ENSG00000131378	rs2115580	3	16313574	16514026	3_16505063	6	-0.08167	-0.03649	-0.02512	-0.01355	-0.03761	-0.04259	-0.05842	-0.03941	-0.03798	-0.01818	-0.0747	-0.11315	-0.08789	-0.1296	-0.06451	-0.0773	-0.06784	-0.07591	-0.07448	-0.10168	-0.09295	-0.15072	-0.07709	-0.11638	-0.12112	-0.0739	-0.14763	-0.08001	-0.12092	-0.09161	-0.07837	-0.04685	-0.11012	-0.06524	-0.0385	-0.05364	-0.06522	-0.00607
NAPSA	ENSG00000131400	rs11879501	19	50358477	50365830	19_50368861	4	0.11313	0.07199	0.0304	0.20792	0.14979	0.06394	0.1576	0.06158	0.08107	0.13902	0.17039	0.40994	0.37867	0.33878	0.29617	0.13097	0.13589	0.13165	0.31108	0.36974	0.22026	0.2156	0.14765	0.29818	0.22503	0.13294	0.30343	0.20222	0.18045	0.1687	0.16472	0.13473	0.18309	0.18505	0.10757	0.17212	0.18556	0.10608
PDLIM4	ENSG00000131435	rs3900945	5	132257671	132273454	5_132257177	4	0.1058	0.07612	0.10154	0.14616	0.08254	0.0907	0.12582	0.11144	0.06217	0.08431	0.08264	0.41619	0.45513	0.32628	0.32752	0.10285	0.26231	0.04834	0.26008	0.42629	0.1647	0.18104	0.15785	0.36311	0.15121	0.05559	0.32661	0.12181	0.13848	0.09572	0.1273	0.09806	0.02973	0.02688	0.06321	0.107	0.01918	-0.01955
MGAT1	ENSG00000131446	rs35376578	5	180784782	180815652	5_180817298	3	0.20191	0.14717	0.13295	0.14973	0.18434	0.13713	0.14437	0.16062	0.14961	0.21231	0.18962	0.12191	0.13939	0.1235	0.14678	0.04474	0.08862	0.08394	0.09148	0.08742	0.12977	0.10806	0.09012	0.10647	0.12624	0.09783	0.06939	0.16177	0.13241	0.13483	0.09946	0.15322	0.16131	0.1288	0.09649	0.10821	0.1315	0.07017
RAMP2	ENSG00000131477	rs4479305	17	42758447	42763041	17_41781452	6	-0.27745	-0.04777	-0.20809	0.05031	0.04413	0.01096	-0.00021	-0.06465	0.10548	0.02811	-0.03152	-0.31332	-0.35759	-0.16928	-0.14836	-0.15208	-0.11426	-0.0546	-0.23644	-0.15522	-0.06287	-0.13276	-0.11189	-0.13949	-0.08405	-0.07535	-0.17687	0.20063	0.27662	0.17375	0.06436	-0.11361	0.11589	0.07113	0.04081	-0.03718	0.08745	0.14274
NDUFA2	ENSG00000131495	rs199713478	5	140638740	140647785	5_140841610	3	-0.10365	-0.10911	-0.0954	-0.15328	-0.07907	-0.09766	-0.09156	-0.06704	-0.08079	-0.09458	-0.10865	-0.15242	-0.17826	-0.13708	-0.10095	-0.09989	-0.05346	-0.06192	-0.14303	-0.1375	-0.10338	-0.11755	-0.07305	-0.13619	-0.09815	-0.06952	-0.1225	-0.07822	-0.10961	-0.10088	-0.07872	-0.07324	-0.08822	-0.1039	-0.06397	-0.1242	-0.09836	-0.08049
EXOC4	ENSG00000131558	rs10224845	7	133253073	134066589	7_132260689	6	-0.05289	-0.04709	-0.05298	-0.06304	-0.05189	-0.04	-0.05347	-0.05162	-0.05614	-0.06074	-0.05433	-0.07511	-0.08295	-0.0677	-0.06058	-0.03522	-0.04218	-0.03631	-0.05416	-0.06765	-0.05486	-0.04808	-0.04015	-0.06418	-0.05321	-0.03804	-0.05365	-0.05167	-0.05861	-0.0443	-0.04391	-0.03353	-0.04975	-0.04135	-0.03243	-0.04028	-0.04699	-0.04188
TRAF7	ENSG00000131653	rs741942	16	2155698	2178129	16_3056664	6	0.05346	0.04008	0.03955	0.06169	0.03954	0.03406	0.04278	0.04211	0.04093	0.04966	0.0543	0.07517	0.08621	0.06384	0.05501	0.03055	0.03631	0.03245	0.0634	0.06831	0.03501	0.03841	0.03215	0.06299	0.04038	0.0277	0.06401	0.03536	0.03933	0.04302	0.03785	0.0278	0.04315	0.03122	0.02259	0.03572	0.03575	0.02632
MAP1B	ENSG00000131711	rs76915332	5	72107234	72209570	5_71946074	4	-0.17766	-0.15309	-0.07349	0.04234	-0.0724	-0.06678	-0.13857	-0.14586	-0.11816	-0.06107	-0.11207	-0.46867	-0.52666	-0.43489	-0.35557	-0.14806	-0.2822	-0.08845	-0.32237	-0.4204	-0.19109	-0.17491	-0.14925	-0.45633	-0.19374	-0.20256	-0.36529	-0.16611	-0.13557	-0.1793	-0.10101	-0.1099	-0.19304	-0.14489	-0.07221	-0.11868	-0.10062	-0.11032
ZCCHC9	ENSG00000131732	rs137914117	5	81301590	81313297	5_81323908	4	-0.13703	-0.09579	-0.11058	-0.18308	-0.09706	-0.08362	-0.15649	-0.1264	-0.1166	-0.13382	-0.10189	-0.2355	-0.2926	-0.20075	-0.15542	-0.10873	-0.1345	-0.10302	-0.18732	-0.24481	-0.10032	-0.18331	-0.10303	-0.15123	-0.13813	-0.09048	-0.25044	-0.16953	-0.12759	-0.0754	-0.12306	-0.0864	-0.10776	-0.11721	-0.07562	-0.11997	-0.12853	-0.08479
CHD1L	ENSG00000131778	rs113374916	1	147242641	147295766	1_147374556	4	0.07354	0.05174	0.06704	-0.0401	0.08429	0.14225	0.02158	0.02477	-0.03804	0.06098	0.07416	0.40675	0.43782	0.21045	0.3333	0.1179	0.19678	0.04657	0.27344	0.33153	0.14067	0.23506	0.10546	0.32509	0.12328	0.10826	0.23587	0.16162	0.10214	0.15494	0.1119	0.08667	0.22437	0.08901	0.07323	0.13847	0.12593	0.07397
PEX11B	ENSG00000131779	rs111472124	1	145911350	145918837	1_146111724	3	0.11433	0.07719	0.09464	0.09517	0.12196	0.0751	0.10879	0.11323	0.10877	0.1293	0.10335	0.07833	0.08498	0.0777	0.09419	0.0423	0.05579	0.0668	0.07828	0.08202	0.07646	0.08053	0.05064	0.07893	0.06754	0.06019	0.07058	0.09147	0.07468	0.05215	0.06207	0.04998	0.08992	0.07199	0.0561	0.07333	0.06305	0.06709
PEX11B	ENSG00000131779	rs1284301	1	145911350	145918837	1_145684194	6	-0.04664	-0.03623	-0.06207	-0.05302	-0.05096	-0.03913	-0.05576	-0.05536	-0.05264	-0.06098	-0.06245	-0.06819	-0.07443	-0.06491	-0.07176	-0.04303	-0.05141	-0.05365	-0.05137	-0.06567	-0.06192	-0.06051	-0.0506	-0.06864	-0.06153	-0.04675	-0.05477	-0.05211	-0.05626	-0.04869	-0.04461	-0.04298	-0.06344	-0.05179	-0.03633	-0.04835	-0.0499	-0.04433
SELENOS	ENSG00000131871	rs112979381	15	101270817	101277500	15_100711093	4	0.16124	0.12344	0.1656	0.19204	0.19889	0.09886	0.16323	0.15445	0.19645	0.19665	0.19003	0.31525	0.35643	0.27708	0.30332	0.1179	0.10359	0.08571	0.27178	0.37178	0.07959	0.1393	0.02195	0.28838	0.10778	0.07549	0.26304	0.13442	0.13763	0.10446	0.09953	0.06118	0.1254	0.1325	0.07079	0.02779	0.10091	0.08864
RHPN2	ENSG00000131941	rs2376499	19	32978593	33064888	19_33266427	4	0.0794	0.07239	0.0496	0.1665	0.05196	0.07223	0.12576	0.09339	0.09542	0.07637	0.0796	0.18214	0.21	0.17401	0.15439	0.07774	0.07767	0.05789	0.17815	0.19832	0.09918	0.13598	0.06902	0.17789	0.1161	0.07443	0.12117	0.0298	0.09418	0.09696	0.06147	-0.00721	0.07169	0.09698	0.05207	0.0661	0.05331	0.06541
LGALS3	ENSG00000131981	rs8020545	14	55124110	55145413	14_54942352	6	0.09424	0.06548	0.06086	-0.03706	0.09573	0.08356	-0.02485	0.07457	0.0708	0.08775	0.06645	0.07024	0.05607	0.08636	0.0652	0.04952	0.0848	0.07447	0.0258	0.07646	0.02912	0.03912	0.0673	0.05377	0.10603	0.09863	0.03755	0.16514	0.10399	0.1745	0.10214	0.10311	0.15746	0.11531	0.07501	0.12694	0.13874	0.11245
FBXW9	ENSG00000132004	rs10404292	19	12688053	12696643	19_13353175	4	-0.06321	-0.0738	-0.05189	-0.08009	-0.07863	-0.04512	-0.04426	-0.05432	-0.0766	-0.10213	-0.09136	-0.22921	-0.25945	-0.1896	-0.20936	-0.11756	-0.12579	-0.08583	-0.16939	-0.2103	-0.11658	-0.09345	-0.07478	-0.17175	-0.10569	-0.06206	-0.18452	-0.08611	-0.10252	-0.09957	-0.05976	-0.04546	-0.07517	-0.0751	-0.05516	-0.05523	-0.06436	-0.04936
LRRC41	ENSG00000132128	rs12076680	1	46261196	46303608	1_46182221	6	0.04781	0.03777	0.05456	0.04837	0.04583	0.04684	0.04955	0.05288	0.05203	0.05921	0.05752	0.0778	0.07332	0.07411	0.06999	0.03543	0.04765	0.04122	0.06778	0.07703	0.05183	0.05466	0.04305	0.07217	0.05434	0.03752	0.05647	0.05242	0.05218	0.04521	0.04214	0.03133	0.04928	0.04193	0.03647	0.04069	0.04616	0.03957
ENOSF1	ENSG00000132199	rs72634355	18	670324	712676	18_658332	5	-0.26813	-0.19682	-0.21048	-0.25928	-0.20999	-0.15148	-0.23838	-0.2172	-0.18826	-0.25616	-0.25466	-0.16555	-0.17966	-0.14255	-0.16829	-0.07332	-0.08294	-0.09587	-0.10517	-0.12499	-0.13473	-0.14388	-0.08901	-0.09893	-0.11455	-0.07471	-0.11266	-0.15734	-0.12109	-0.16399	-0.13675	-0.07312	-0.13357	-0.09606	-0.09329	-0.10461	-0.17074	-0.11742
ARFIP2	ENSG00000132254	rs1320042	11	6474683	6481479	11_7422796	6	0.07975	0.06483	0.07135	0.10187	0.07275	0.0559	0.08738	0.08269	0.08154	0.08929	0.08605	0.05653	0.066	0.06013	0.06234	0.03832	0.04063	0.04557	0.03763	0.06114	0.0542	0.05133	0.0428	0.05357	0.05068	0.03774	0.05882	0.06454	0.06221	0.0485	0.05151	0.03598	0.0595	0.04629	0.03436	0.04023	0.05845	0.0536
EFR3A	ENSG00000132294	rs4736535	8	131904088	132013642	8_132048402	6	0.01657	0.02069	0.04221	0.11987	0.07153	-0.00079	0.12969	0.0202	-0.03043	0.02101	-0.01378	-0.1299	-0.11012	-0.11429	-0.1448	-0.03963	-0.06586	-0.02554	-0.15863	-0.13263	-0.06821	-0.06022	0.01569	-0.11059	-0.02408	-0.07172	-0.13534	0.04865	-0.1028	-0.03272	-0.07401	0.04093	-0.02945	-0.04591	-0.09964	-0.11178	-0.07584	-0.04714
IMMT	ENSG00000132305	rs1124685	2	86143932	86195770	2_86148966	6	-0.09025	-0.0491	-0.09152	-0.0722	-0.06274	-0.07671	-0.07291	-0.08191	-0.03211	-0.08153	-0.07777	-0.15147	-0.22923	-0.19421	-0.17208	-0.03523	-0.09195	-0.07766	-0.18212	-0.17873	-0.09789	-0.15663	-0.08435	-0.13742	-0.12637	-0.06457	-0.11118	-0.09712	-0.07627	-0.02732	-0.05543	-0.01497	-0.07369	-0.04665	-0.03318	-0.06099	-0.01421	-0.03855
IQCA1	ENSG00000132321	rs1669781	2	236324147	236507542	2_236635171	6	-0.07538	-0.05571	-0.05381	-0.08883	-0.06281	-0.04392	-0.05259	-0.0731	-0.06748	-0.0756	-0.07888	-0.08258	-0.0904	-0.07209	-0.07139	-0.04221	-0.05556	-0.04347	-0.07344	-0.08213	-0.04995	-0.07096	-0.03869	-0.07477	-0.05002	-0.046	-0.06612	-0.0643	-0.06052	-0.05982	-0.04886	-0.04485	-0.07223	-0.05243	-0.04621	-0.04331	-0.06736	-0.04734
ILKAP	ENSG00000132323	rs3790998	2	238170401	238203729	2_237351967	6	-0.06451	-0.05434	-0.05433	-0.06257	-0.04872	-0.05912	-0.07242	-0.06517	-0.07322	-0.10957	-0.06984	-0.08967	-0.07734	-0.06144	-0.06562	-0.02918	-0.05708	-0.05284	-0.04674	-0.06516	-0.04027	-0.04713	-0.04649	-0.07525	-0.06197	-0.03283	-0.0475	-0.06693	-0.08543	-0.0497	-0.05136	-0.03898	-0.06384	-0.04798	-0.05539	-0.05075	-0.05378	-0.05172
PER2	ENSG00000132326	rs3795903	2	238244038	238290102	2_238194215	4	0.11235	0.10317	0.08268	-0.00641	0.05089	0.08785	0.01814	0.04042	0.0328	0.07162	0.05246	0.26998	0.28593	0.21049	0.21451	0.03642	0.12252	0.03649	0.18836	0.24262	0.10041	0.12901	0.06902	0.22354	0.10256	0.08252	0.24063	0.09977	0.14193	0.16912	0.11019	0.07322	0.13271	0.21968	0.12463	0.14088	0.13509	0.05824
RPA1	ENSG00000132383	rs570056542	17	1829702	1900082	17_1247469	4	0.20116	0.14527	0.17	0.19433	0.14946	0.13011	0.17834	0.18613	0.17994	0.20239	0.19432	0.24188	0.27273	0.25785	0.23265	0.099	0.13639	0.12305	0.20743	0.22645	0.16933	0.15494	0.11207	0.21918	0.17017	0.07433	0.17355	0.18136	0.14659	0.09916	0.10446	0.08931	0.12253	0.10186	0.07359	0.05702	0.11075	0.10881
SERPINF1	ENSG00000132386	rs62090048	17	1761959	1777574	17_1732320	5	0.27608	0.15169	0.2355	0.1082	0.23762	0.15211	0.31919	0.24334	0.26097	0.23191	0.31769	0.09363	0.06211	0.17881	0.13044	0.08254	0.11084	0.12579	0.08266	0.14421	0.17244	0.19055	0.10866	0.08012	0.1822	0.13026	0.07863	0.14776	0.19867	0.09648	0.13437	0.12596	0.17055	0.09065	0.05422	0.0956	0.12693	0.07517
TBC1D14	ENSG00000132405	rs13117257	4	6909242	7033118	4_7520075	6	-0.04462	-0.03692	-0.04372	-0.0578	-0.05186	-0.04563	-0.04952	-0.05096	-0.04636	-0.06772	-0.04574	-0.09798	-0.12009	-0.1056	-0.08316	-0.04903	-0.04952	-0.04282	-0.08358	-0.10202	-0.05742	-0.07155	-0.04138	-0.08539	-0.05967	-0.0303	-0.09067	-0.04736	-0.05362	-0.03872	-0.04588	-0.02885	-0.03382	-0.04536	-0.01988	-0.03148	-0.03992	-0.03367
H3F3B	ENSG00000132475	rs563522324	17	75776434	75785893	17_75053065	5	-0.18875	-0.17778	-0.18025	-0.27696	-0.18576	-0.12641	-0.34225	-0.23567	-0.21196	-0.26922	-0.25494	-0.16763	-0.21545	-0.14886	-0.20702	-0.09	-0.10327	-0.1245	-0.18015	-0.15681	-0.17542	-0.18194	-0.11833	-0.17567	-0.16432	-0.13555	-0.14801	-0.07737	-0.14091	-0.14822	-0.1277	-0.08233	-0.15231	-0.12916	-0.07802	-0.06937	-0.17422	-0.11278
TRIM47	ENSG00000132481	rs7224904	17	75874161	75878575	17_75542143	5	0.25432	0.1644	0.23212	0.18398	0.21131	0.18667	0.22805	0.33011	0.22226	0.18999	0.27739	0.0993	0.08391	0.12487	0.13572	0.08119	0.14723	0.16487	0.09706	0.09819	0.18843	0.18381	0.12129	0.10759	0.21855	0.11026	0.1144	0.23391	0.19553	0.16196	0.14686	0.15608	0.1347	0.18114	0.12167	0.18053	0.16723	0.13799
KDM6B	ENSG00000132510	rs9907806	17	7839904	7854796	17_7815248	4	-0.13766	-0.11363	-0.13083	-0.13013	-0.12123	-0.10196	-0.12576	-0.1368	-0.13407	-0.1725	-0.16649	-0.16431	-0.24168	-0.15083	-0.16716	-0.07145	-0.10809	-0.08094	-0.14647	-0.14559	-0.10857	-0.09667	-0.09645	-0.17706	-0.11063	-0.07741	-0.11979	-0.11267	-0.12975	-0.08145	-0.08981	-0.03011	-0.0958	-0.09136	-0.06131	-0.07883	-0.10175	-0.03962
CLEC10A	ENSG00000132514	rs60684900	17	7074537	7080307	17_7361441	4	-0.15238	-0.09518	-0.06804	-0.15392	-0.128	-0.11176	-0.1229	-0.11253	-0.14502	-0.14002	-0.154	-0.23278	-0.28468	-0.23981	-0.23074	-0.10036	-0.14793	-0.11353	-0.16993	-0.22627	-0.15373	-0.16347	-0.12705	-0.2299	-0.16948	-0.08904	-0.22318	-0.13407	-0.15188	-0.12944	-0.09262	-0.09165	-0.18287	-0.1149	-0.08455	-0.10327	-0.12283	-0.06781
GPS2	ENSG00000132522	rs7212989	17	7311324	7315564	17_7771532	3	-0.0644	-0.05073	-0.08725	-0.09631	-0.10891	-0.10278	-0.10108	-0.1258	-0.0832	-0.10421	-0.07577	-0.01242	-0.08094	-0.0722	-0.02923	-0.04709	-0.06905	-0.13856	-0.09222	-0.05019	-0.12614	-0.10362	-0.07792	-0.07074	-0.09537	-0.08206	-0.07111	-0.04853	-0.10011	-0.05191	-0.07922	-0.0756	-0.09364	-0.05597	-0.04118	-0.05965	-0.06097	-0.0705
NIP7	ENSG00000132603	rs564607008	16	69339430	69343111	16_69951786	6	-0.0669	-0.06191	-0.06942	-0.10208	-0.07796	-0.05195	-0.09107	-0.08997	-0.06757	-0.072	-0.08784	-0.07406	-0.07417	-0.07635	-0.07231	-0.06133	-0.06637	-0.06536	-0.07304	-0.07944	-0.07994	-0.08242	-0.06122	-0.08462	-0.07249	-0.06267	-0.08837	-0.08783	-0.06978	-0.07051	-0.06607	-0.06039	-0.08731	-0.06404	-0.04818	-0.06489	-0.07397	-0.06016
RIN2	ENSG00000132669	rs2067036	20	19886521	20002457	20_20050354	4	-0.07435	-0.0498	-0.06732	-0.07879	-0.10535	-0.06473	-0.06363	-0.07622	-0.09048	-0.05912	-0.10729	-0.16986	-0.17394	-0.1665	-0.13781	-0.06813	-0.10999	-0.0778	-0.14545	-0.19022	-0.13337	-0.13742	-0.07786	-0.15829	-0.1525	-0.08403	-0.11809	-0.10039	-0.10569	-0.08136	-0.06967	-0.08219	-0.09265	-0.06239	-0.05587	-0.09735	-0.07104	-0.06501
RAB25	ENSG00000132698	rs2842863	1	156061160	156070514	1_156316605	2	0.18005	0.09272	0.083	0.20263	0.06604	-0.02937	0.16746	0.07879	0.09722	0.07546	0.16521	-0.12634	-0.18691	-0.08292	-0.10595	-0.01285	-0.08202	0.0254	-0.04857	-0.14949	-0.03508	-0.01798	0.01357	-0.10604	0.00489	-0.0092	-0.09937	0.04377	0.0498	0.04004	0.03861	0.03294	0.01387	0.05189	0.00334	0.02817	0.07917	0.03752
CTNNBL1	ENSG00000132792	rs6101327	20	37693955	37872129	20_38849685	3	-0.11283	-0.09496	-0.1015	-0.10625	-0.08724	-0.06433	-0.11677	-0.10324	-0.11177	-0.11371	-0.11268	-0.08108	-0.1038	-0.07411	-0.08205	-0.04436	-0.05036	-0.06544	-0.07194	-0.08764	-0.08126	-0.08112	-0.06287	-0.08081	-0.08495	-0.05033	-0.07782	-0.09372	-0.07733	-0.07235	-0.07773	-0.04642	-0.08421	-0.0604	-0.05504	-0.06813	-0.06285	-0.067
VSTM2L	ENSG00000132821	rs17789761	20	37903104	37945350	20_38134175	3	-0.11756	-0.08818	-0.12615	-0.13056	-0.1037	-0.08381	-0.10706	-0.11256	-0.1026	-0.23228	-0.14959	-0.04341	-0.12235	-0.15944	-0.09057	-0.00176	-0.06713	-0.08432	-0.05813	-0.09091	-0.16105	-0.11617	-0.0843	-0.09932	-0.14608	-0.11566	-0.08633	-0.12459	-0.1256	-0.07459	-0.04943	-0.04233	-0.13993	-0.06447	-0.03473	-0.09961	-0.0735	-0.11458
VSTM2L	ENSG00000132821	rs6091845	20	37903104	37945350	20_38114841	6	-0.06182	-0.05485	-0.05952	-0.0794	-0.05735	-0.0472	-0.06073	-0.06159	-0.06059	-0.07321	-0.06804	-0.055	-0.06489	-0.05845	-0.05403	-0.04174	-0.03791	-0.03983	-0.05171	-0.05889	-0.05329	-0.04842	-0.03426	-0.05103	-0.05344	-0.03684	-0.05137	-0.05509	-0.06396	-0.04479	-0.04888	-0.04244	-0.05213	-0.04835	-0.03854	-0.04699	-0.05282	-0.04129
ZMYM5	ENSG00000132950	rs373512695	13	19823482	19863636	13_19107212	4	-0.00442	0.0209	0.00777	0.08412	0.07836	0.0443	0.03554	0.02185	0.05124	0.06463	0.00878	0.2197	0.22162	0.17725	0.16377	0.07821	0.09927	0.07522	0.16889	0.22232	0.11056	0.11232	0.06995	0.18921	0.10306	0.06069	0.18132	0.04787	0.08909	0.07464	0.08124	0.04795	0.06529	0.0671	0.05902	0.08661	0.02588	0.0367
PEMT	ENSG00000133027	rs637071	17	17505563	17591708	17_16845861	6	-0.07946	-0.05826	-0.07001	-0.06237	-0.0691	-0.04904	-0.07368	-0.07981	-0.06626	-0.08187	-0.07983	-0.07691	-0.08525	-0.07827	-0.06831	-0.04201	-0.04772	-0.04826	-0.07279	-0.07394	-0.05041	-0.05408	-0.03744	-0.07307	-0.05574	-0.03766	-0.06426	-0.06167	-0.06235	-0.04935	-0.0562	-0.04121	-0.05692	-0.04808	-0.03804	-0.05069	-0.05834	-0.04348
TPT1	ENSG00000133112	rs4942365	13	45333471	45341370	13_44820660	4	-0.11833	-0.08885	-0.15453	-0.14435	-0.13272	-0.09216	-0.13096	-0.14422	-0.07341	-0.12934	-0.16802	-0.1727	-0.26639	-0.25371	-0.24876	-0.09917	-0.13153	-0.14287	-0.20658	-0.22309	-0.10929	-0.17265	-0.11375	-0.23881	-0.1061	-0.05994	-0.16699	-0.1712	-0.15689	-0.11992	-0.10869	-0.06451	-0.16714	-0.06931	-0.06072	-0.10704	-0.09836	-0.0627
SRRM1	ENSG00000133226	rs195738	1	24631716	24673267	1_24480070	3	-0.15926	-0.06159	-0.17347	-0.24437	-0.19348	-0.09115	-0.24377	-0.19648	-0.21909	-0.14748	-0.20009	-0.05052	-0.0711	-0.11267	-0.06716	-0.02699	-0.03993	-0.03412	-0.07361	-0.1071	-0.13812	-0.12751	-0.13043	-0.152	-0.07849	-0.08592	-0.13647	-0.1459	-0.1205	-0.1347	-0.13894	-0.10528	-0.13362	-0.11026	-0.10239	-0.16415	-0.09318	-0.0847
PRAM1	ENSG00000133246	rs112487955	19	8490056	8503112	19_9319617	5	-0.21958	-0.05291	-0.56994	0.12046	-0.41246	-0.11434	-0.43501	-0.35	-0.19598	-0.31697	-0.25993	-0.10021	-0.03564	-0.06215	-0.27692	0.04695	0.09485	-0.15094	0.03103	-0.0934	-0.31823	-0.00337	-0.18716	0.10384	-0.44232	-0.02843	0.09115	-0.10281	-0.32612	0.1064	-0.00283	0.02226	-0.02726	0.04337	0.01998	-0.32989	-0.17344	-0.06037
CSNK1G2	ENSG00000133275	rs10416900	19	1941149	1981338	19_2058695	6	-0.06523	-0.05558	-0.03911	-0.07005	-0.05891	-0.04875	-0.03373	-0.08169	-0.04943	-0.09054	-0.06809	-0.05595	-0.18599	-0.08291	-0.0386	-0.03964	-0.05923	-0.03678	-0.03276	-0.09168	-0.03815	-0.07727	-0.03584	-0.05935	-0.04481	-0.02956	-0.09702	-0.0456	-0.04089	-0.02347	-0.05561	-0.06253	-0.02711	-0.08244	-0.05142	-0.03082	-0.04237	-0.05948
CNDP2	ENSG00000133313	rs3794950	18	74495816	74523454	18_74515730	4	-0.03316	0.04524	0.00196	-0.06745	-0.00696	0.00861	-0.0295	0.01251	-0.00428	0.01652	0.04477	0.20626	0.29819	0.2105	0.20664	0.1114	0.10045	0.10076	0.19373	0.29078	0.11292	0.11869	0.11655	0.23671	0.10146	0.13484	0.21626	0.05858	0.07822	-0.01774	0.05741	0.01689	0.14057	0.01037	0.05407	0.06509	0.02302	0.0611
WDR74	ENSG00000133316	rs2463825	11	62832342	62841809	11_62327021	4	-0.07467	-0.02056	-0.06539	-0.08397	-0.07209	-0.0054	-0.0608	-0.04728	-0.03747	-0.08153	-0.14227	-0.23104	-0.30528	-0.32485	-0.20646	-0.11161	-0.12545	-0.1116	-0.19389	-0.29404	-0.1301	-0.17212	-0.11462	-0.27801	-0.15004	-0.05105	-0.20671	-0.1169	-0.10312	-0.10016	-0.08536	-0.07927	-0.08533	-0.05855	-0.04264	-0.04904	-0.02922	-0.03993
GIMAP4	ENSG00000133574	rs7794415	7	150567277	150573955	7_150524109	2	0.14155	0.14784	0.15679	0.16382	0.16528	0.07874	0.16479	0.20937	0.12937	0.12076	0.1725	-0.25737	-0.31666	-0.2723	-0.1888	-0.06762	-0.04486	0.02992	-0.17678	-0.29459	-0.07711	-0.09268	-0.02978	-0.21253	-0.1302	-0.0317	-0.19227	0.08266	0.13989	0.00095	0.10755	0.11152	0.12405	0.11191	0.00662	0.04518	0.07376	0.07653
AGAP3	ENSG00000133612	rs55921500	7	151085831	151144436	7_151962027	4	-0.13842	-0.09031	-0.16654	-0.12166	-0.11863	-0.10222	-0.10131	-0.14779	-0.12641	-0.14933	-0.15727	-0.22029	-0.25558	-0.23543	-0.15538	-0.09269	-0.13415	-0.12742	-0.18794	-0.2425	-0.15095	-0.15736	-0.11248	-0.19823	-0.15187	-0.10016	-0.17484	-0.14344	-0.15829	-0.13228	-0.11221	-0.08271	-0.14019	-0.1174	-0.07016	-0.10678	-0.12279	-0.08603
BTG1	ENSG00000133639	rs17790376	12	92140278	92145897	12_92829861	4	0.15247	0.12192	0.13548	0.18392	0.10347	0.10766	0.14296	0.14589	0.15311	0.16975	0.17051	0.36652	0.42778	0.3284	0.31916	0.18901	0.16077	0.13685	0.33004	0.33569	0.21558	0.20214	0.13993	0.3342	0.17155	0.13724	0.29104	0.17163	0.15428	0.16125	0.1443	0.10588	0.17264	0.08738	0.10215	0.14847	0.1616	0.10614
LRRIQ1	ENSG00000133640	rs34055597	12	85036314	85263224	12_85629638	7	-0.2433	-0.00949	-0.30474	-0.01125	-0.28092	-0.01002	-0.17747	-0.11778	-0.27003	-0.3378	-0.31074	-0.37586	-0.70928	-0.59764	-0.45832	-0.08535	-0.61671	-0.02376	-0.46688	-0.57852	-0.41972	-0.42235	-0.45035	-0.58689	-0.44687	-0.1435	-0.4535	-0.28283	-0.33434	-0.28069	-0.19314	-0.21401	-0.40015	-0.16689	-0.1814	-0.39761	-0.36338	-0.06752
KRAS	ENSG00000133703	rs66977806	12	25204789	25250936	12_25261655	3	-0.15762	-0.08415	-0.18605	-0.10731	-0.16321	-0.10089	-0.08811	-0.1891	-0.15853	-0.19117	-0.13001	-0.12566	-0.15798	-0.17741	-0.14721	-0.06956	-0.14274	-0.11953	-0.14861	-0.14912	-0.14186	-0.15378	-0.1333	-0.13533	-0.14451	-0.10634	-0.16605	-0.1472	-0.12866	-0.09701	-0.14926	-0.10223	-0.16261	-0.09806	-0.05652	-0.11158	-0.10035	-0.06357
DGLUCY	ENSG00000133943	rs7150111	14	91060333	91225632	14_90464024	3	0.13993	0.0967	0.11806	0.13709	0.13947	0.09629	0.09866	0.15656	0.1215	0.11255	0.11197	0.05289	0.10192	0.08025	0.08844	0.04664	0.06599	0.11678	0.08869	0.0889	0.1303	0.13256	0.09268	0.06249	0.14789	0.09865	0.06717	0.11479	0.12358	0.09844	0.09829	0.09092	0.12394	0.08123	0.07665	0.09278	0.1239	0.07774
COX16	ENSG00000133983	rs80177396	14	70325081	70359731	14_69985521	4	-0.15002	-0.1352	-0.12936	-0.17212	-0.11846	-0.09239	-0.15228	-0.15062	-0.16086	-0.17721	-0.1598	-0.27246	-0.28874	-0.178	-0.15676	-0.08478	-0.09836	-0.07214	-0.21114	-0.19124	-0.11342	-0.10932	-0.08843	-0.22968	-0.10409	-0.05538	-0.1814	-0.13382	-0.11507	-0.13191	-0.13802	-0.03672	-0.13757	-0.12577	-0.09661	-0.11321	-0.11711	-0.09415
CAMK1	ENSG00000134072	rs34880143	3	9757342	9769992	3_9032480	4	-0.10091	-0.11924	-0.09863	-0.12115	-0.12038	-0.07988	-0.09363	-0.09985	-0.10689	-0.12857	-0.11109	-0.24081	-0.23683	-0.18779	-0.14881	-0.09308	-0.12486	-0.08274	-0.14637	-0.24277	-0.11943	-0.16704	-0.08234	-0.22939	-0.13884	-0.0865	-0.20561	-0.10872	-0.11268	-0.08931	-0.08189	-0.0891	-0.12366	-0.09521	-0.07465	-0.10329	-0.12197	-0.07912
THUMPD3	ENSG00000134077	rs71314346	3	9362842	9386791	3_9385814	4	-0.09366	-0.1023	-0.05671	-0.1541	-0.09438	-0.05757	-0.08697	-0.02593	-0.06744	-0.11719	-0.13741	-0.31741	-0.35293	-0.29511	-0.21421	-0.15125	-0.1535	-0.11969	-0.2631	-0.26972	-0.1899	-0.14596	-0.11649	-0.29411	-0.20203	-0.14526	-0.24752	-0.08608	-0.12433	-0.15306	-0.11041	-0.06265	-0.19527	-0.11281	-0.10195	-0.13769	-0.13646	-0.11978
BHLHE40	ENSG00000134107	rs34252530	3	4979116	4985323	3_4755183	3	-0.21264	-0.10251	-0.2422	-0.12518	-0.24132	-0.18347	-0.2699	-0.28014	-0.2709	-0.21601	-0.26523	-0.00408	-0.0071	-0.03121	-0.01978	0.01596	-0.05055	-0.10792	-0.02397	0.00423	-0.1225	-0.12407	-0.02807	-0.03579	-0.0973	-0.07557	-0.01407	-0.20046	-0.11313	-0.0541	-0.08376	-0.08376	-0.06558	-0.11837	0.0098	-0.07095	-0.12017	-0.09526
ARL8B	ENSG00000134108	rs3864060	3	5122220	5180912	3_5147907	4	-0.16384	-0.19868	-0.14605	-0.1223	-0.16761	-0.1063	-0.07429	-0.14068	-0.12856	-0.16144	-0.15152	-0.23125	-0.32024	-0.19513	-0.19549	-0.08348	-0.18623	-0.08003	-0.17179	-0.14947	-0.09881	-0.08475	-0.07852	-0.16788	-0.13722	-0.05143	-0.22148	-0.13399	-0.14771	-0.12815	-0.13568	-0.13917	-0.13959	-0.10257	-0.05345	-0.09395	-0.11431	-0.03584
KATNBL1	ENSG00000134152	rs78712090	15	34140674	34210096	15_33276005	4	-0.14901	-0.09831	-0.12882	-0.12327	-0.11914	-0.08382	-0.14207	-0.11737	-0.12516	-0.14188	-0.16173	-0.16484	-0.19034	-0.14628	-0.1721	-0.08903	-0.12247	-0.08533	-0.13543	-0.16686	-0.11874	-0.11054	-0.099	-0.14806	-0.1415	-0.07454	-0.13877	-0.11616	-0.10522	-0.08318	-0.10732	-0.0652	-0.12017	-0.07979	-0.05878	-0.07751	-0.07655	-0.11274
EMC7	ENSG00000134153	rs2339642	15	34084017	34101948	15_34662968	3	0.18984	0.12723	0.18974	-0.07306	0.11891	0.11859	0.04644	0.16388	0.12495	0.14995	0.05648	0.00153	-0.02746	-0.00217	0.04917	-0.00031	0.04288	0.13904	0.01558	0.05561	0.10457	0.05498	0.01637	-0.00617	0.11796	0.06208	0.07421	0.14898	0.1289	0.06516	0.08869	0.09298	0.13185	0.18873	0.12534	0.06734	0.20576	0.07548
NOTCH2	ENSG00000134250	rs12023417	1	119911553	120069626	1_119615974	6	0.07025	0.03853	0.07044	0.10041	0.06825	0.03402	0.07744	0.08237	0.07466	0.06003	0.08118	0.12925	0.13178	0.11864	0.1092	0.06384	0.07428	0.08655	0.12353	0.13829	0.10234	0.13069	0.07708	0.14103	0.08929	0.06693	0.10287	0.0807	0.08576	0.08674	0.07031	0.05824	0.09146	0.07104	0.0534	0.07741	0.05287	0.04884
NAPG	ENSG00000134265	rs206597	18	10525905	10552761	18_10338932	3	-0.02506	-0.05962	-0.08932	-0.0943	-0.10751	-0.10771	-0.0535	-0.09452	-0.09101	-0.07693	-0.05091	-0.05411	-0.10953	-0.10718	-0.08139	-0.06486	-0.08858	-0.08376	-0.09437	-0.13789	-0.10368	-0.15	-0.13784	-0.12621	-0.13251	-0.09731	-0.12394	-0.14414	-0.12265	-0.12579	-0.08134	-0.11376	-0.12036	-0.09606	-0.07852	-0.09116	-0.09777	-0.1097
LPIN1	ENSG00000134324	rs893341	2	11677595	11827409	2_11877245	3	0.15716	0.1096	0.14847	0.2369	0.17558	0.08581	0.18768	0.18188	0.15624	0.19449	0.16934	0.04992	0.01842	0.06918	0.05445	0.00506	0.02682	0.10293	0.06908	0.05071	0.12078	0.11866	0.06539	0.01545	0.09016	0.05351	0.02443	0.10305	0.10045	0.06462	0.06313	0.03117	0.08811	0.06875	0.00867	0.02028	0.10082	0.10424
KIAA1468	ENSG00000134444	rs12954662	18	62187255	62310217	18_63019538	4	-0.00963	0	0.01607	-0.02189	0.08874	0.05103	-0.03121	0.08186	0.0555	0.09009	0.06921	0.25008	0.18337	0.22107	0.15911	0.05344	0.18083	0.09035	0.17682	0.21999	0.17294	0.1043	0.12563	0.19672	0.15103	0.11394	0.15113	0.11419	0.11663	0.07568	0.12823	0.05405	0.11485	0.02983	0.01665	0.09944	0.079	0.05103
ACP2	ENSG00000134575	rs2867219	11	47239302	47248906	11_46894011	4	-0.10385	-0.04736	-0.1062	-0.082	-0.13006	-0.09438	-0.06284	-0.1204	-0.0913	-0.10366	-0.11727	-0.2089	-0.31017	-0.25315	-0.22405	-0.0947	-0.14809	-0.06325	-0.21749	-0.29636	-0.15534	-0.13517	-0.10691	-0.19323	-0.14677	-0.08633	-0.16504	-0.13929	-0.11001	-0.0884	-0.0958	-0.08765	-0.12553	-0.08217	-0.04731	-0.09142	-0.08158	-0.06782
YARS	ENSG00000134684	rs1493991	1	32775237	32818153	1_33572373	6	-0.06458	-0.03771	-0.06763	-0.05358	-0.064	-0.04348	-0.06075	-0.06621	-0.07779	-0.07575	-0.07283	-0.06782	-0.08365	-0.08332	-0.07098	-0.02647	-0.04842	-0.0498	-0.07163	-0.07777	-0.06509	-0.0667	-0.04873	-0.06421	-0.06878	-0.03309	-0.06503	-0.06203	-0.05736	-0.03758	-0.04462	-0.03716	-0.05074	-0.03187	-0.03164	-0.03612	-0.03945	-0.0318
PRPF38A	ENSG00000134748	rs856614	1	52404564	52420839	1_51786334	3	0.11613	0.0966	0.10981	0.11816	0.11011	0.0839	0.13311	0.13617	0.11614	0.13558	0.1348	0.0301	0.04348	0.0596	0.05823	0.03384	0.04088	0.07639	0.04707	0.01928	0.07175	0.08861	0.06611	0.02652	0.07801	0.06372	0.04656	0.09026	0.09443	0.085	0.05917	0.06608	0.08436	0.07213	0.04584	0.06982	0.07622	0.0679
DSC2	ENSG00000134755	rs2678787	18	31058840	31102415	18_30602362	6	0.06638	0.0476	0.0545	0.06615	0.05081	0.03566	0.0598	0.05648	0.057	0.06706	0.06651	0.0909	0.09543	0.07525	0.08075	0.04132	0.0418	0.0366	0.06666	0.08499	0.04451	0.04956	0.03893	0.07252	0.04902	0.03259	0.06752	0.05143	0.04912	0.04365	0.04563	0.03513	0.05208	0.04469	0.03365	0.04348	0.04399	0.0323
CLOCK	ENSG00000134852	rs687049	4	55427903	55547138	4_56280583	6	0.0687	0.06244	0.07198	0.07871	0.06808	0.04826	0.08207	0.0824	0.06295	0.07514	0.07838	0.06351	0.06807	0.05252	0.06013	0.03289	0.04468	0.05315	0.06208	0.06467	0.06054	0.07047	0.05262	0.0642	0.06553	0.04856	0.04418	0.07214	0.06162	0.05327	0.05221	0.04636	0.06859	0.07171	0.0409	0.05633	0.06115	0.04849
TPP2	ENSG00000134900	rs7317387	13	102597003	102679958	13_102708915	6	-0.04006	-0.01468	-0.01633	-0.0193	-0.02483	-0.01701	0.00476	-0.02888	-0.06555	-0.01096	-0.02509	-0.20676	-0.19722	-0.12904	-0.11694	-0.06062	-0.07123	-0.03965	-0.11446	-0.15849	-0.05522	-0.04252	-0.03645	-0.2172	-0.07519	-0.03963	-0.11831	-0.02846	-0.03207	0.00156	-0.02133	0.02149	-0.02656	-0.03614	-0.02513	-0.01714	-0.00955	-0.01784
CARS2	ENSG00000134905	rs453757	13	110641412	110713603	13_110650853	6	0.07781	0.04347	0.05937	0.05265	0.06057	0.0294	0.05035	0.06308	0.04939	0.07052	0.05612	0.10293	0.12592	0.12171	0.09421	0.04683	0.06646	0.05953	0.08062	0.11695	0.07072	0.08599	0.05337	0.09293	0.07401	0.05689	0.08095	0.06055	0.07666	0.03663	0.05216	0.04187	0.0635	0.04902	0.03317	0.04583	0.05178	0.03435
WDR36	ENSG00000134987	rs145356642	5	111091716	111130502	5_110213641	5	-0.20302	-0.15951	-0.19497	-0.32988	-0.22128	-0.12883	-0.2985	-0.24399	-0.26328	-0.2658	-0.25692	-0.14338	-0.16833	-0.15008	-0.14812	-0.08032	-0.05978	-0.11871	-0.09998	-0.11625	-0.14142	-0.1524	-0.10223	-0.11446	-0.13354	-0.08206	-0.10019	-0.17131	-0.18003	-0.1089	-0.10848	-0.11884	-0.14912	-0.12134	-0.06712	-0.0936	-0.11037	-0.12253
UBQLN1	ENSG00000135018	rs28556746	9	83659963	83708203	9_84125992	3	0.17172	0.20038	0.16466	0.21403	0.16126	0.14289	0.17508	0.17769	0.15252	0.20479	0.24506	-0.03501	0.03023	0.03374	0.00112	0.00676	0.0166	0.073	-0.04178	-0.01663	0.0205	0.01116	0.03995	0.00745	0.0464	0.00463	-0.01909	0.08425	0.11756	0.11096	0.0779	0.05995	0.11183	0.16633	0.06386	0.06831	0.14729	0.09691
UBQLN1	ENSG00000135018	rs4601411	9	83659963	83708203	9_83762723	6	0.00506	-0.00736	-0.0485	-0.11988	-0.02642	0.05545	-0.06454	-0.04702	-0.06128	-0.0006	-0.03911	0.10131	0.07274	0.04249	0.05661	0.0305	0.04868	0.05853	0.1115	0.1058	0.0117	0.11396	0.02557	0.17269	0.07901	0.0706	0.07134	0.03691	-0.01662	-0.02661	0.04046	-0.01235	0.02289	-0.01932	0.0153	-0.01284	0.00975	-0.03794
AGTPBP1	ENSG00000135049	rs62572954	9	85546539	85742029	9_86591734	6	0.06058	0.04474	0.03266	0.0678	0.03396	0.03587	-0.01021	0.04216	0.05077	0.04444	0.03683	0.18249	0.19577	0.13543	0.10908	0.05628	0.06818	0.05627	0.1274	0.1322	0.05703	0.08236	0.03621	0.11122	0.08148	0.05403	0.12112	0.05057	0.05824	0.06242	0.05304	0.03656	0.06793	0.05173	0.04299	0.05559	0.0549	0.04037
GOLM1	ENSG00000135052	rs11141278	9	86026146	86100173	9_86162636	4	-0.20962	-0.13508	-0.20133	-0.07059	-0.1064	-0.13893	-0.13037	-0.17768	-0.19531	-0.23295	-0.16265	-0.32792	-0.38599	-0.31379	-0.32084	-0.11988	-0.1836	-0.15629	-0.25124	-0.3033	-0.18416	-0.215	-0.13694	-0.2989	-0.20686	-0.13059	-0.25114	-0.19504	-0.1822	-0.15995	-0.1332	-0.14848	-0.19633	-0.13121	-0.14344	-0.16269	-0.13181	-0.09778
HAVCR2	ENSG00000135077	rs7700500	5	157085832	157142869	5_157765194	6	-0.05304	-0.03986	-0.0456	-0.05137	-0.04706	-0.03116	-0.04906	-0.05124	-0.04974	-0.0551	-0.05371	-0.08978	-0.08852	-0.07907	-0.06662	-0.03746	-0.05233	-0.04613	-0.06736	-0.07473	-0.05505	-0.05259	-0.04111	-0.07372	-0.05236	-0.03666	-0.06738	-0.05464	-0.0477	-0.04465	-0.04026	-0.037	-0.05173	-0.04405	-0.0339	-0.04243	-0.04378	-0.03323
CD36	ENSG00000135218	rs1761673	7	80369575	80679277	7_80586259	3	0.21112	0.13713	0.19022	0.20226	0.15037	0.07829	0.2172	0.21652	0.20158	0.18852	0.19056	0.07744	0.08004	0.04439	0.0259	0.04895	0.04302	0.09168	0.07196	0.13508	0.13629	0.09925	0.0524	0.04746	0.09192	0.04423	0.05986	0.16193	0.13458	0.13808	0.08225	0.0947	0.13603	0.09725	0.04178	0.10229	0.12412	0.11175
HILPDA	ENSG00000135245	rs322767	7	128455849	128458418	7_128129685	5	-0.22287	-0.15672	-0.20967	-0.14563	-0.19277	-0.17086	-0.20548	-0.2898	-0.20315	-0.16738	-0.19476	-0.11368	-0.08113	-0.09573	-0.12542	-0.09283	-0.11064	-0.1544	-0.07997	-0.12069	-0.17942	-0.13984	-0.09694	-0.13311	-0.16827	-0.14422	-0.12625	-0.17794	-0.17559	-0.17585	-0.13567	-0.25782	-0.15202	-0.16762	-0.09962	-0.12483	-0.15982	-0.1047
SRPK2	ENSG00000135250	rs28647926	7	105110704	105399308	7_104699345	3	0.18233	0.13334	0.172	0.19995	0.13062	0.10157	0.17832	0.16113	0.15536	0.17988	0.16841	0.07924	0.10251	0.09238	0.10661	0.05536	0.04934	0.08539	0.06876	0.09279	0.11418	0.08204	0.07707	0.06666	0.10616	0.09553	0.09756	0.13215	0.12207	0.14068	0.10609	0.09731	0.10092	0.10729	0.07087	0.06957	0.11966	0.08185
TES	ENSG00000135269	rs71564551	7	116210493	116258783	7_116259358	3	0.20986	0.14484	0.15178	0.21419	0.12976	0.09972	0.20049	0.18596	0.17642	0.18562	0.20412	0.17265	0.20527	0.1253	0.16398	0.08407	0.07567	0.06045	0.13934	0.14725	0.06563	0.10037	0.06988	0.12329	0.07015	0.04515	0.11318	0.11786	0.11095	0.12142	0.09108	0.08724	0.10676	0.10246	0.06604	0.08496	0.1139	0.09567
SYNCRIP	ENSG00000135316	rs10080975	6	85607785	85643792	6_86580138	3	-0.16315	-0.14056	-0.15036	-0.11986	-0.1499	-0.11018	-0.11439	-0.10189	-0.1414	-0.20608	-0.21317	-0.05415	-0.09605	-0.0695	-0.0952	-0.03924	-0.01375	-0.04438	-0.07785	-0.06778	-0.12448	-0.11592	-0.05198	-0.08294	-0.07961	-0.05794	-0.04465	-0.12369	-0.0739	-0.06145	-0.06231	-0.08998	-0.13053	-0.07303	-0.05139	-0.09062	-0.07558	-0.07167
SNX14	ENSG00000135317	rs559514	6	85505496	85594156	6_85129120	6	0.05894	0.04724	0.05453	0.05242	0.05701	0.04184	0.05501	0.05328	0.05542	0.06514	0.05277	0.05365	0.06213	0.05854	0.05247	0.02778	0.03846	0.04069	0.04762	0.05365	0.04768	0.04869	0.03735	0.05333	0.04664	0.0318	0.04884	0.04996	0.04753	0.04328	0.0409	0.04077	0.05553	0.04541	0.03156	0.03986	0.04721	0.03652
LMO2	ENSG00000135363	rs2033355	11	33858576	33892289	11_34843820	5	-0.1955	-0.18732	-0.173	-0.15712	-0.14487	-0.11774	-0.13857	-0.18075	-0.17152	-0.20315	-0.18777	-0.18011	-0.16506	-0.08986	-0.20876	-0.05643	-0.10367	-0.07354	-0.14325	-0.14962	-0.13152	-0.14459	-0.10886	-0.11559	-0.14205	-0.08873	-0.09683	-0.21146	-0.16869	-0.18762	-0.12385	-0.1134	-0.1396	-0.12018	-0.05066	-0.12389	-0.18143	-0.08974
EHF	ENSG00000135373	rs2745918	11	34621093	34661057	11_34391259	4	-0.06045	-0.0525	-0.1115	-0.07562	-0.0831	-0.04099	-0.07993	-0.10577	-0.11701	-0.0928	-0.08095	-0.19479	-0.21176	-0.19264	-0.1484	-0.07533	-0.08889	-0.07835	-0.15462	-0.20317	-0.12178	-0.13137	-0.09629	-0.15629	-0.13887	-0.07731	-0.15015	-0.11656	-0.11991	-0.11648	-0.09287	-0.07044	-0.12462	-0.09008	-0.04838	-0.08985	-0.0739	-0.06781
PRRG4	ENSG00000135378	rs61889524	11	32829943	32858123	11_32870002	6	0.01011	0.01273	0.06092	-0.01038	-0.00674	0.04654	-0.04093	-0.00024	0.02276	0.0045	-0.01389	0.21523	0.28502	0.17754	0.13047	0.10356	0.09742	0.06151	0.18788	0.22452	0.06234	0.11049	0.06979	0.24469	0.09206	0.09308	0.15808	0.0752	0.06824	0.09368	0.0853	0.05009	0.11256	0.06951	0.05334	0.07949	0.06594	0.02743
CAPRIN1	ENSG00000135387	rs2915227	11	34051683	34101156	11_34953520	6	-0.01894	-0.12428	-0.15133	-0.07611	-0.05052	-0.08023	-0.11918	-0.09594	-0.05932	-0.10613	-0.07757	-0.09929	-0.15626	-0.07898	-0.03105	-0.013	-0.05667	-0.03809	-0.07596	-0.17885	0.00805	-0.11471	-0.13018	-0.11664	-0.01802	-0.04899	-0.0441	-0.11289	-0.01388	-0.05056	-0.08767	-0.05749	-0.04138	-0.09118	-0.02768	-0.10111	-0.15057	-0.20244
CDK4	ENSG00000135446	rs11830287	12	57747727	57756013	12_58726933	4	-0.10341	-0.10075	-0.05347	-0.12519	-0.10114	-0.02219	-0.05726	-0.06706	-0.07909	-0.10682	-0.08605	-0.18654	-0.23251	-0.15126	-0.1164	-0.06067	-0.08006	-0.06567	-0.18811	-0.22127	-0.06737	-0.10112	-0.03744	-0.19763	-0.0707	-0.04929	-0.1087	-0.07385	-0.05733	-0.09245	-0.07617	-0.05059	-0.0592	-0.10619	-0.05767	-0.06552	-0.06005	-0.06207
ACVR1B	ENSG00000135503	rs117487599	12	51951667	51997078	12_51898200	4	0.21445	0.13936	0.14891	0.12543	0.14643	0.10789	0.13257	0.16201	0.16723	0.16787	0.15362	0.23729	0.27319	0.19765	0.18874	0.10755	0.14066	0.10508	0.14844	0.21781	0.11814	0.13361	0.1065	0.18369	0.13284	0.08379	0.16185	0.1457	0.13219	0.06837	0.09118	0.0902	0.12791	0.08515	0.06545	0.08468	0.11522	0.08339
LTV1	ENSG00000135521	rs9386049	6	143843344	143863812	6_143808952	6	0.09599	0.05911	0.06826	0.065	0.07311	0.06669	0.07099	0.08049	0.06822	0.07814	0.08213	0.08985	0.09733	0.07402	0.08538	0.0409	0.06643	0.05739	0.08224	0.11584	0.0633	0.07651	0.05323	0.07558	0.06065	0.05572	0.0719	0.05579	0.09067	0.06021	0.05378	0.04598	0.06879	0.06587	0.04325	0.06793	0.0617	0.04175
CD164	ENSG00000135535	rs1322818	6	109366514	109382812	6_109369898	4	-0.09544	-0.06067	-0.0831	-0.08813	-0.06069	-0.01663	-0.05489	-0.06991	-0.06827	-0.06936	-0.09865	-0.25874	-0.25979	-0.18468	-0.19025	-0.0791	-0.07685	-0.05639	-0.12033	-0.19144	-0.08583	-0.09909	-0.03914	-0.15935	-0.09243	-0.04548	-0.1395	-0.08192	-0.07703	-0.04124	-0.04286	-0.02681	-0.06284	-0.04443	-0.05171	-0.01353	-0.06025	-0.01935
AHI1	ENSG00000135541	rs6908428	6	135283532	135497776	6_135472568	4	0.07323	0.04658	0.05149	-0.11884	0.10228	0.0702	-0.05176	-0.07622	-0.0404	-0.02414	-0.05034	0.24934	0.28585	0.29088	0.24539	0.14452	0.15426	0.17954	0.22078	0.31075	0.16826	0.19411	0.1332	0.22347	0.18175	0.10003	0.13685	0.1288	0.03207	0.08376	0.1335	0.08041	0.19747	0.00585	0.09426	0.07959	0.07428	0.01773
PKIB	ENSG00000135549	rs9401572	6	122471917	122726373	6_122699535	4	-0.12839	-0.14452	-0.00229	-0.00883	0.02379	-0.07929	0.09849	0.17527	-0.08536	-0.02974	0.08808	-0.62702	-0.50019	-0.43258	-0.43742	-0.27842	-0.09917	-0.04582	-0.51367	-0.72913	-0.16765	-0.14964	-0.06162	-0.65877	-0.15764	-0.13806	-0.43294	-0.06189	-0.12214	-0.16173	-0.04074	-0.01965	-0.06886	-0.11954	-0.14418	-0.01749	-0.17649	-0.11955
PRADC1	ENSG00000135617	rs17725971	2	73228006	73233238	2_73891074	4	0.11471	0.08889	0.07485	0.04946	0.0166	0.08738	0.01362	0.04101	0.08032	0.08477	0.09807	0.24933	0.19935	0.22534	0.16982	0.10239	0.12296	0.07562	0.16031	0.21302	0.06582	0.11854	0.08986	0.20749	0.09028	0.06396	0.1771	0.05131	0.11079	0.12803	0.09125	0.11973	0.10721	0.07192	0.08089	0.12503	0.11713	0.05707
CCT7	ENSG00000135624	rs59098607	2	73233420	73253021	2_73893834	4	0.12111	0.12028	0.07752	0.17071	0.14477	0.10736	0.16755	0.18427	0.1732	0.14862	0.17078	0.26137	0.24641	0.21068	0.20703	0.09221	0.11663	0.09968	0.16452	0.23558	0.12773	0.14173	0.09795	0.18622	0.13122	0.08119	0.20507	0.11267	0.10603	0.13257	0.10678	0.07059	0.07082	0.05691	0.06534	0.09518	0.09747	0.08524
GNS	ENSG00000135677	rs111871212	12	64713445	64759447	12_64417099	3	0.15697	0.12754	0.14919	0.24339	0.10999	0.17283	0.15391	0.1927	0.1917	0.10221	0.16573	0.00425	0.11337	0.08088	0.28944	0.08394	0.08858	0.09291	0.10068	0.03594	0.14278	0.14187	0.09468	0.10102	0.15821	0.12049	0.08866	0.09104	0.1191	0.11117	0.09596	0.12019	0.11208	0.10983	0.06303	0.12423	0.11631	0.10985
CPM	ENSG00000135678	rs113509825	12	68842197	68971570	12_68408474	3	0.18038	0.09072	0.11656	0.21392	0.1522	0.09728	0.16598	0.16857	0.15989	0.16619	0.17424	0.05248	0.07491	0.10659	0.09442	0.03887	0.0852	0.08681	0.0873	0.1045	0.08907	0.09188	0.05984	0.05178	0.10394	0.05838	0.06599	0.11985	0.10572	0.09052	0.12026	0.07796	0.09611	0.09863	0.03481	0.07694	0.09472	0.08452
DYNC1LI2	ENSG00000135720	rs63749308	16	66720893	66751798	16_66222232	6	0.05691	0.05069	0.04686	0.05634	0.05081	0.04443	0.04994	0.05328	0.04967	0.05886	0.05373	0.06635	0.06671	0.06305	0.06559	0.03591	0.04666	0.04486	0.05676	0.06593	0.05258	0.04963	0.04115	0.06298	0.05088	0.03895	0.06089	0.05792	0.04725	0.05368	0.04683	0.0382	0.05695	0.05198	0.03511	0.0512	0.05143	0.04168
FHOD1	ENSG00000135723	rs8058861	16	67229387	67247658	16_67200231	5	-0.20041	-0.14366	-0.19352	-0.22841	-0.17253	-0.13183	-0.2376	-0.26169	-0.24489	-0.24575	-0.27377	-0.0059	-0.03487	-0.06839	-0.16142	-0.07155	-0.10412	-0.14984	-0.12206	-0.0821	-0.20614	-0.20457	-0.12778	-0.04989	-0.14424	-0.11416	-0.09542	-0.18701	-0.2007	-0.16367	-0.15375	-0.16959	-0.20985	-0.17778	-0.09464	-0.16691	-0.16054	-0.14212
[truncated: 1,170 more rows]

## Sheet: Table S6
Table S6. Significant enrichment of TFBSs among disease interaction-eQTL for eGenes that are equally expressed between ILD and unaffected samples. Nominal p-values and Benjamini-adjusted q-values for hypergeometric enrichment are indicated.
[truncated: 43 more rows]

[truncated: 3 more sheets: Table S7, Table S8, Table S9]
